# Supplementary material for: FluoroMatch IM: An Interactive Software for PFAS Analysis by Ion Mobility Spectrometry
Source: Environ Sci Technol. 2025 Mar 25;59(13):6636–48. doi: 10.1021/acs.est.4c13846 (PMC11984190; doi:10.1021/acs.est.4c13846)
Supplement: Supplementary file 2 — es4c13846_si_002.xlsx [file es4c13846_si_002.xlsx]

## Sheet: Information
Supplementary tables for manuscript ID es-2024-13846w
FluoroMatch IM: An Interactive Software for PFAS Analysis by Ion Mobility Spectrometry
Table S1: Mass-labeled PFAS included in this study
Table S2: Binary gradient elution program of LC/MS analysis. A = 10 mM Ammonium acetate in methanol, B = Optima LCMS-grade water
Table S3: Acquisition Parameters of Agilent 6545 and Agilent 6560 mass spectrometers
Table S4: PFAS Formulas, Acronyms, and Structures
Table S5: Comparison of CCS values across reported literature values
Table S6: Annotated Feature Table export (FluoroMatch IM)
Table S7: Final novel features
Table S8: Expansion of Table 1 to inlude specific feature numbers found in the Feature Table and experimental retention time values

## Sheet: Table S1
Table S1: Mass-labeled PFAS included in this study
Mass Labeled Standard	Formula
13C4-PFBA	[13C]4HF7O2
13C5-PFPeA	[13C]5HF9O2
13C5-PFHxA	C[13C]5HF11O2
13C4-PFHpA	C3[13C]4HF13O2
13C8-PFOA	[13C]8HF15O2
13C9-PFNA	[13C]9HF17O2
13C6-PFDA	C4[13C]6HF19O2
13C7-PFUdA	C4[13C]7HF21O2
13C2-PFDoA	C10[13C]2HF23O2
13C2PFTeDA	C12[13C]2HF27O2
13C3-PFBS	C[13C]3HF9O3S
13C3-PFHxS	C3[13C]3HF13O3S
13C8-PFOS	[13C]8HF17O3S
13C2-4:2FTS	C4[13C]2H5F9O3S
13C2-6:2FTS	C6[13C]2H5F13O3S
13C2-8:2FTS	C8[13C]2H5F17O3S
13C8- FOSA	[13C]8H2F17NO2S
D3-N-MeFOSA	C9HD3F17NO2S
D5-N-EtFOSA	C10HD5F17NO2S
D3-N-MeFOSAA	C11H3D3F17NO4S
D5-N-EtFOSAA	C12H3D5F17NO4S

## Sheet: Table S2
Table S2: Binary gradient elution program of LC/MS analysis. A = 10 mM Ammonium acetate in methanol, B = Optima LCMS-grade water
Time (min)	A (%)	B (%)
0.5	90	10
2.5	50	50
12	10	90
13.5	0	100
16.5	0	100
17	95	5

## Sheet: Table S3
Table S3: Acquisition Parameters of Agilent 6545 and Agilent 6560 mass spectrometers
	6545	6560
Capillary Voltage (V)	2500	2500
Nozzle Voltage (V)	0	0
Fragmentor Voltage (V)	400	400
Collision Energy (V)	0,15,35	0
Isolation width (amu)	4	N/A
Trap fill time (μs)	N/A	3900
Trap release time (μs)	N/A	150
m/z minimum	100	55
m/z maximum	1700	1700

## Sheet: Table S4
Table S4: PFAS Formulas, Acronyms, and Structures
Class	Name	Acronym	Formula	Structure*
Perfluoroalkyl carboxylic acids (PFCAs)	Perfluorobutanoic acid	PFBA	C4HF7O2	#VALUE!
	Perfluoropentanoic acid	PFPeA	C5HF9O2	#VALUE!
	Perfluorohexanoic acid	PFHxA	C6HF11O2	#VALUE!
	Perfluoroheptanoic acid	PFHpA	C7HF13O2	#VALUE!
	Perfluorooctanoic acid	PFOA	C8HF15O2	#VALUE!
	Perfluorononanoic acid	PFNA	C9HF17O2	#VALUE!
	Perfluorodecanoic acid	PFDA	C10HF19O2	#VALUE!
	Perfluoroundecanoic acid	PFUdA	C11HF21O2	#VALUE!
	Perfluorododecanoic acid	PFDoA	C12HF23O2	#VALUE!
	Perfluorotridecanoic acid	PFTrDA	C13HF25O2	#VALUE!
	Perfluorotetradecanoic acid	PFTeDA	C14HF27O2	#VALUE!
	Perfluorotetradecanoic acid	PFHxDA	C16HF31O2	#VALUE!
	Perfluorooctadecanoic acid	PFODA	C18HF35O2	#VALUE!
Perfluoroalkyl sulfonic acids (PFSAs)	Perfluoropropane sulfonic acid	PFPrS	C3HF7O3S	#VALUE!
	Perfluorobutane sulfonic acid	PFBS	C4HF9O3S	#VALUE!
	Perfluoropentane sulfonic acid	PFPeS	C5HF11O3S	#VALUE!
	Perfluorohexane sulfonic acid	PFHxS	C6HF13O3S	#VALUE!
	Perfluoroheptane sulfonic acid	PFHpS	C7HF15O3S	#VALUE!
	Perfluorooctane sulfonic acid	PFOS	C8HF17O3S	#VALUE!
	Perfluorononane sulfonic acid	PFNS	C9HF19O3S	#VALUE!
	Perfluorodecane sulfonic acid	PFDS	C10HF21O3S	#VALUE!
	Perfluoroundecane sulfonic acid	PFUdS	C11HF23O3S	#VALUE!
	Perfluorododecane sulfonic acid	PFDoS	C12HF25O3S	#VALUE!
	Perfluorotridecane sulfonic acid	PFTrDS	C13HF27O3S	#VALUE!
	Perfluoroethylcyclohexane sulfonic acid	PFECHS	C8HF15O3S	#VALUE!
	Chloroperfluorooctane sulfonic acid	Cl-PFOS	C8HClF16O3S	#VALUE!
Fluorotelomer sulfonic acids (FTSs)	4:2 Fluorotelomer sulfonic acid	4:2 FTS	C6H5F9O3S	#VALUE!
	6:2 Fluorotelomer sulfonic acid	6:2FTS	C8H5F13O3S	#VALUE!
	8:2 Fluorotelomer sulfonic acid	8:2FTS	C10H5F17O3S	#VALUE!
	10:2 Fluorotelomer sulfonic acid	10:2 FTS	C12H5F21O3S	#VALUE!
	N-Methylperfluorobutane sulfonamide	MeFBSA	C5H4F9NO2S	#VALUE!
	N-Methylperfluorooctane sulfonamide	MeFOSA	C9H4F17NO2S	#VALUE!
	N-Ethylperfluorooctane sulfonamide	EtFOSA	C10H6F17NO2S	#VALUE!
	N-Ethylperfluorobutane sulfonamide	EtFBSA	C6H6F9NO2S	#VALUE!
	Perfluorooctane sulfonamido acetic acid	FOSAA	C10H4F17NO4S	#VALUE!
	2-(N-Methylperfluorooctane sulfonamido) acetic acid	N-MeFOSAA (L+br)	C11H6F17NO4S	#VALUE!
	2-(N-Ethylperfluorooctane sulfonamido) acetic acid	N-EtFOSAA (L+br)	C12H8F17NO4S	#VALUE!
Perfluoroalkyl Sulfonamides (FASAs)	Perfluorobutane sulfonamide	FBSA	C4H2F9NO2S	#VALUE!
	Perfluoropentane sulfonamide	FPeSA	C5H2F13NO2S	#VALUE!
	Perfluorohexane sulfonamide	FHxSA	C6H2F13NO2S	#VALUE!
	Perfluoroheptane sulfonamide	FHpSA	C7H2F13NO2S	#VALUE!
	Perfluorooctane sulfonamide	FOSA	C8H2F17NO2S	#VALUE!
	Perfluorodecane sulfonamide	FDSA	C10H2F17NO2S	#VALUE!
Polyfluoroalkyl phosphate esters	6:2 fluorotelomer phosphate diester	6:2diPAP	C16H9F26O4P	#VALUE!
	8:2 fluorotelomer phosphate diester	8:2diPAP	C20H9F34O4P	#VALUE!
	6:2 fluorotelomer phosphate monoester	6:2 PAP	C8H6F13O4P	#VALUE!
	8:2 fluorotelomer phosphate monoester	8:2 PAP	C10H6F17O4P	#VALUE!
Fluorotelomer carboxylic acids (FTCAs)	6:2 fluorotelomer unsaturated carboxlic acid	FHUEA (6:2 FTUCA)	C8H2F12O2	#VALUE!
	8:2 fluorotelomer unsaturated carboxlic acid	FOUEA (8:2 FTUCA)	C10H2F16O2	#VALUE!
	10:2 fluorotelomer unsaturated carboxlic acid	FDUEA (10:2 FTUCA)	C12H2F20O2	#VALUE!
	6:2 fluorotelomer carboxylic acid	FHEA	C8H3F13O2	#VALUE!
	8:2 fluorotelomer carboxylic acid	FOEA	C10H3F17O2	#VALUE!
	10:2 fluorotelomer carboxylic acid	FDEA	C12H3F21O2	#VALUE!
	4,8-dioxa-3H-perfluorononanoic acid	ADONA	C7H2F12O4	#VALUE!
	2,3,3,3-Tetrafluoro-2-(1,1,2,2,3,3,3-heptafluoropropoxy)propanoic acid (GenX)	HFPO-DA	C6HF11O3	#VALUE!
	9-chlorohexadecafluoro-3-oxanonane-1-sulfonate	9Cl-PF3ONS	C8HClF16O4S	#VALUE!
	11-chloroeicosafluoro-3-oxaundecane-1-sulfonate	11Cl-PF3OUdS	C10HClF20O4S	#VALUE!
	Perfluoro-4-oxapentanoic acid	PF4OPeA	C4HF7O3	#VALUE!
	Perfluoro-5-oxahexanoic acid	PF5OHxA	C5HF9O3	#VALUE!
	Perfluoro-3,6-dioxaheptanoic acid	3,6-OPFHpA	C5HF4O9	#VALUE!
	perfluoro(2-ethoxyethane)sulfonate	PFEESA	C4HF9O4S	#VALUE!
	N-[3-(Dimethylamino)propan-1-yl]perfluoro-1-hexanesulfonamide	N-AP-FHxSA	C11H13F13N2O2S	#VALUE!
	2-(N-Ethylperfluoro-1-butanesulfonamido)ethanol	EtFBSE	C8H10F9NO3S	#VALUE!
*Structures were drawn using Chem Sketch https://www.rcsb.org/chemical-sketch

## Sheet: Table S5
Table S5: Comparison of CCS values across reported literature values
						This Study
Class	Compound	Formula	Adduct	Downloadable Fluoromatch CCS Library	Joseph et al, 2025	Experimental Values (Agilent 6560)	% error (FM IM library)	Vera et al 2024 (Waters, VIONS T-wave)	% error (FM IM library)	Mu et al 2024 (Waters, VIONS T-wave)	% error (FM IM library)	Mullin et al, 2020 (Waters, VIONS T-wave)	% error (FM IM library)	Yun et al, 2024 (Waters, synapt T-wave)	% error (FM IM library)	Jose-Diaz-Galiano 2023 (Waters, synapt T-wave)	% error (FM IM library)	Luo et al 2020 (Agilent 6560)	% error (FM IM library)	Dowd et al. (Waters, cIMS)	% error (FM IM library)
Perfluorocarboxylic acids	PFBA	C4HF7O2	[M-H-CO2]-	110.8	110.8	109.5	0.012							112.17	0.012	108.2	-0.024
	PFPeA	C5HF9O2	[M-H-CO2]-	117.4	117.4	116.8	0.005							118.45	0.009	116.76	-0.005
	PFHxA	C6HF11O2	[M-H-CO2]-	125.1	125.1	124.7	0.003			130.47	0.041					124.75	-0.003			124.7	-0.003
	PFHpA	C7HF13O2	[M-H-CO2]-	132.4	132.4	132.4	0			138.03	0.041			131.46	-0.007	132.79	0.003			133.4	0.007
	PFOA	C8HF15O2	[M-H-CO2]-	139.5	139.5	139.5	0			149.11	0.064					140.83	0.009			141	0.011
	PFNA	C9HF17O2	[M-H-CO2]-	147	147	147.1	-0.001			157.15	0.065					148.96	0.013			149	0.013
	PFDA	C10HF19O2	[M-H-CO2]-	155.3	155.3	155.6	-0.002									157.33	0.013			156.5	0.008
	PFUdA	C11HF21O2	[M-H-CO2]-	163.4	163.4	163.9	-0.003									165.94	0.015			164.6	0.007
	PFDoA	C12HF23O2	[M-H-CO2]-	171.5	171.5	172.2	-0.004									174.53	0.017			171.6	0.001
	PFTrDA	C13HF25O2	[M-H-CO2]-	179.6	179.6	180.5	-0.005									183.15	0.019			179.7	0.001
	PFTeDA	C14HF27O2	[M-H-CO2]-	187.6	187.6	188.7	-0.006									191.82	0.022
	PFHxDA	C16HF31O2	[M-H-CO2]-	203.7	203.7	204.8	-0.005
	PFODA	C18HF35O2	[M-H-CO2]-	229.8	222.2	220.5	0.04
Perfluorocarboxylic acids	PFBA	C4HF7O2	[M-H]-					167.3
	PFPeA	C5HF9O2	[M-H]-
	PFHxA	C6HF11O2	[M-H]-					198.8						132.57
	PFHpA	C7HF13O2	[M-H]-			147.5
	PFOA	C8HF15O2	[M-H]-			156.1		229.7						151.15
	PFNA	C9HF17O2	[M-H]-	165.2	165.2	165.1	0.001							159.47	-0.036
	PFDA	C10HF19O2	[M-H]-	174.2	174.2	174.1	0.001	259.1	0.328					167.15	-0.042
	PFUdA	C11HF21O2	[M-H]-	182.9	182.9	183.2	-0.002							176.89	-0.034
	PFDoA	C12HF23O2	[M-H]-	191.4	191.4	192	-0.003	190.5	-0.005					187.23	-0.022
	PFTrDA	C13HF25O2	[M-H]-	200.8	200.8	201	-0.001
	PFTeDA	C14HF27O2	[M-H]-	209.2	209.2	209.9	-0.003	208.9	-0.001									210	0.004	206.6	-0.013
	PFHxDA	C16HF31O2	[M-H]-	226.1	226.1	227.5	-0.006													224.7	-0.006
	PFODA	C18HF35O2	[M-H]-	243.5	243.5	243.8	-0.001													242.7	-0.003
Perfluorosulfonic acids	L-PFPrS	C3HF7O3S	[M-H]-	125.1	125.1	125.1	0
	L-PFBS	C4HF9O3S	[M-H]-	133.6	133.6	133.4	0.001	129.6	-0.031	128.89	-0.037	132.46	-0.009	131.1	-0.019	132.61	-0.007			132.6	-0.008
	L-PFPeS	C5HF11O3S	[M-H]-	145.2	142.2	142.1	0.001	137.8	-0.054	136.9	-0.061			138.55	-0.048	141.54	-0.026			141.2	-0.028
	PFHxS-br	C6HF13O3S	[M-H]-			148.6
	PFHxS (L+br)	C6HF13O3S	[M-H]-	150.5	150.5	150.9	-0.003	146.3	-0.029	144.32	-0.043			146.56	-0.027	150.39	-0.001			149.4	-0.007
	L-PFHpS	C7HF15O3S	[M-H]-	159.2	159.2	159.9	-0.004			154.33	-0.032			154.96	-0.027	159.45	0.002			157.3	-0.012
	PFOS-br	C8HF17O3S	[M-H]-			163.4
	PFOS-br	C8HF17O3S	[M-H]-			166.3
	PFOS (L+br)	C8HF17O3S	[M-H]-	168.3	168.3	168.8	-0.003	163.6	-0.029	163.26	-0.031	166.83	-0.009	164.06	-0.026	168.47	0.001			165.6	-0.016
	L-PFNS	C9HF19O3S	[M-H]-	177.2	177.2	177.8	-0.003									177.94	0.004
	L-PFDS	C10HF21O3S	[M-H]-	186.2	186.2	187	-0.004					185.18	-0.006	186.71	0.003	187.1	0.005
	L-PFUdS	C11HF23O3S	[M-H]-			195.8										196.47
	L-PFDoS	C12HF25O3S	[M-H]-	203.7	203.7	204.9	-0.006									205.69	0.01
	L-PFTrDS	C13HF27O3S	[M-H]-			213.9										214.98
	PFECHS	C8HF15O3S	[M-H]-	153.3	153.3	155.5	-0.014
	Cl-PFOS	C8HClF16O3S	[M-H]-	173.3	173.3	173.7	-0.002
Fluorotelomer Sulfonic Acids	4:2FTS	C6H5F9O3S	[M-H]-	150.4	150.4	150.3	0.001	146.9	-0.024											149.5	-0.006
	6:2FTS	C8H5F13O3S	[M-H]-	168.1	168.1	168.6	-0.003	164.54	-0.022					163.23	-0.03			168.3	0.001	165.2	-0.018
	8:2FTS	C10H5F17O3S	[M-H]-	185.8	185.8	186.8	-0.005	181.9	-0.021					181.6	-0.023			186.4	0.003	182.4	-0.019
	10:2 FTS	C12H5F21O3S	[M-H]-	203.6	203.6	204.5	-0.004											204.7	0.005
Fluorotelomer Caboxylic Acids	FHUEA (6:2 FTUCA)	C8H2F12O2	[M-H]-		180.4
	FOUEA (8:2 FTUCA)	C10H2F16O2	[M-H]-	192.4	192.4	172.4	0.104
	FDUEA (10:2 FTUCA)	C12H2F20O2	[M-H]-		190.4	190.1	0.002
	FHEA	C8H3F13O2				NA
	FOEA	C10H3F17O2				NA
	FDEA	C12H3F21O2				NA
Sulfonamide	MeFBSA	C5H4F9NO2S	[M-H]-		138.9	138.8	0.001
	MeFOSA	C9H4F17NO2S	[M-H]-		169.1	173.9	-0.028													170.4
	EtFOSA	C10H6F17NO2S	[M-H]-		179.4	178.5	0.005													175.6
	EtFBSA	C6H6F9NO2S	[M-H]-			143.6
	FOSAA	C10H4F17NO4S	[M-H]-	181.7	181.7	183	-0.007
	N-MeFOSAA-br	C11H6F17NO4S	[M-H]-			191.2
	N-MeFOSAA (L+br)	C11H6F17NO4S	[M-H]-	190	190	193.1	-0.016	189.1	-0.005							193.62	0.019			189.2	-0.004
	N-EtFOSAA-br	C12H8F17NO4S	[M-H]-			194.4
	N-EtFOSAA (L+br)	C12H8F17NO4S	[M-H]-	197.2	197.2	197	0.001	192.7	-0.023							197.43	0.001			193.6	-0.019
	FBSA	C4H2F9NO2S	[M-H]-	135	135	134.8	0.001			132.81	-0.016									134	-0.007
	FPeSA	C5H2F13NO2S	[M-H]-			143.5
	FHxSA	C6H2F13NO2S	[M-H]-	152	152	152.1	-0.001			148.5	-0.024									150.7	-0.009
	FHpSA	C7H2F13NO2S	[M-H]-			161.1
	FOSA	C8H2F17NO2S	[M-H]-		169.7	170	-0.002			164.64						170.06				166.5
	FDSA	C10H2F17NO2S	[M-H]-		188.1	188.1	0
diPAP	6:2diPAP	C16H9F26O4P	[M-H]-	233.9	233.9	232.7	0.005
	8:2diPAP	C20H9F34O4P	[M-H]-	262.9	262.9	261.9	0.004
PAP	6:2 PAP	C8H6F13O4P	[M-H]-		172.4	147.9	0.142
	8:2 PAP	C10H6F17O4P	[M-H]-		189.5	167.3	0.117
Single PFAS	ADONA	C7H2F12O4	[M-H]-			151.4								149.37
	ADONA	C7H2F12O4	[M-H-CO2]-	139.6	139.6
	HFPO-DA (Gen-X)	C6HF11O3	[M-H-CO2]-	127.5	127.5									127.1	-0.003					127.1	-0.003
	9Cl-PF3ONS	C8HClF16O4S	[M-H]-	170.2	170.2	171	-0.005													170.2	0
	11Cl-PF3OUdS	C10HClF20O4S	[M-H]-	186.5	186.5	187.3	-0.004													186.6	0.001
	PF4OPeA (PMPA)	C4HF7O3	[M-H-CO2]-	115.2	115.2
	PF4OPeA (PMPA)	C4HF7O3	[M-H]-	175.3	174.9
	PF5OHxA (PEPA)	C5HF9O3	[M-H-CO2]-	117.4	120.9
	3,6-OFHpA	C5HF4O9
	PFEESA	C4HF9O4S	[M-H]-	138	138	137.9	0.001
	N-AP-FHxSA	C11H13F13N2O2S	[M-H]-	182.8	182.8	183.2	-0.002
	EtFBSE	C8H10F9NO3S	[M-H]-			162.2

## Sheet: Table S6
Table S6: Annotated Feature Table export (FluoroMatch IM)
Score	SeriesType_Identifier	Name_or_Class	Formula	SMILES	m/z	Retention Time	Adduct	Unique	Score_Description	Needs_Validation	row.ID	Name	Formula	RT..DB.	Ion.Species	Mass..DB.	SD	DT	SD.1	CCS	SD.2	SD.3	Abundance	RSD	Z	Ions	Freq.	Q.Score	Sat.	Mark	Standard_Injection1	Standard_Injection2	Standard_Injection3	Influent_1	Influent_2	Effluent_1	Effluent_2	FieldBlank1	FieldBlank2	FieldBlank3	LabBlank1	LabBlank2	ID_Ranked	nominal mass	mass defect	[CF2]n_Kendrick_mass	[CF2]n_nominal_Kendrick_mass	[CF2]n_Kendrick_mass_defect	[CF2]n_KMD_Group
C+	[CF2]n_107	PFBA|(M-H-CO2)-|DTXSID4059916|CAS=375-22-4	C4HF7O2	OC(=O)C(F)(F)C(F)(F)C(F)(F)F	168.989	6.293	[M-H-CO2]-	Yes	Lvl 5 Schymanski: Possible ID, possible PFAS: 2+ in homologous series, and at least one confident PFAS identification within homologous series (A- or higher grade)	Yes	2219	NA	NA	NA	NA	NA	0.003	13.008	0.011	109.47	0.09	0.0001	509884	2.1	-1	2	3	100	NA	FALSE	3481268	1535084	1612137	0.001	0.001	0.001	0.001	0.001	0.001	0.001	0.001	0.001	4_PFBA|(M-H-CO2)-|DTXSID4059916|CAS=375-22-4;C4HF7O2;OC(=O)C(F)(F)C(F)(F)C(F)(F)F | 4_PFBA|(M-H-CO2)-|DTXSID4059916|CAS=375-22-4;C4HF7O2;OC(=O)C(F)(F)C(F)(F)C(F)(F)F	169	-0.0114	168.999	169	-0.000605806	44
C+	[CF2]n_107	NA	NA	NA	218.978	6.379	NA	NA	Lvl 5 Schymanski: Possible ID, possible PFAS: 2+ in homologous series, and at least one confident PFAS identification within homologous series (A- or higher grade)	Yes	3386	NA	NA	NA	NA	NA	0.003	16.989	0.003	140.66	0.03	0	231659	2.96	-1	3	2	100	NA	FALSE	0.001	0.001	0.001	2458339	553223	0.001	0.001	0.001	0.001	0.001	0.001	0.001	5_NoID	219	-0.0223	218.992	219	-0.00831274	44
A	[CF2]n_107	PFPeA|(M-H-CO2)-|DTXSID00892487|CAS=45167-47-3	C5HF9O2	OC(=O)C(F)(F)C(F)(F)C(F)(F)C(F)(F)F	218.986	7.732	[M-H-CO2]-	Yes	Lvl 2 Schymanski: Confident ID (class specific dominant fragments observed along with exact mass) and 2+ in homologous series	No	1307	NA	NA	NA	NA	NA	0.004	14.111	0.014	116.82	0.12	0	1206053	2.09	-1	2	3	100	NA	FALSE	8231641	3729921	3717121	0.001	0.001	0.001	0.001	0.001	0.001	0.001	0.001	0.001	1_PFPeA|(M-H-CO2)-|DTXSID00892487|CAS=45167-47-3;C5HF9O2;OC(=O)C(F)(F)C(F)(F)C(F)(F)C(F)(F)F | 1_PFPeA|(M-H-CO2)-|DTXSID00892487|CAS=45167-47-3;C5HF9O2;OC(=O)C(F)(F)C(F)(F)C(F)(F)C(F)(F)F	219	-0.0144	219	219	-0.000412234	44
A	[CF2]n_107	PFHxA|(M-H-CO2)-|DTXSID20892484|CAS=92612-52-7	C6HF11O2	OC(=O)C(F)(F)C(F)(F)C(F)(F)C(F)(F)C(F)(F)F	268.981	9.054	[M-H-CO2]-	Yes	Lvl 2 Schymanski: Confident ID (class specific dominant fragments observed along with exact mass) and 2+ in homologous series	No	1401	NA	NA	NA	NA	NA	0.003	15.233	0.004	124.78	0.04	0.0001	1077418	1.14	-1	2	6	100	NA	FALSE	0.001	0.001	0.001	0.001	2868409	0.001	0.001	2234095	2383865	2182531	2179987	2157551	1_PFHxA|(M-H-CO2)-|DTXSID20892484|CAS=92612-52-7;C6HF11O2;OC(=O)C(F)(F)C(F)(F)C(F)(F)C(F)(F)C(F)(F)F | 1_13C5- PFHxA|(M-H-CO2)-|NA|CAS=NA;C6HF11O2;NA | 1_PFHxA|(M-H-CO2)-|DTXSID20892484|CAS=92612-52-7;C6HF11O2;OC(=O)C(F)(F)C(F)(F)C(F)(F)C(F)(F)C(F)(F)F	269	-0.0188	268.998	269	-0.00161875	44
A	[CF2]n_107	PFHxA|(M-H-CO2)-|DTXSID20892484|CAS=92612-52-7	C6HF11O2	OC(=O)C(F)(F)C(F)(F)C(F)(F)C(F)(F)C(F)(F)F	268.981	9.123	[M-H-CO2]-	Yes	Lvl 2 Schymanski: Confident ID (class specific dominant fragments observed along with exact mass) and 2+ in homologous series	No	196	NA	NA	NA	NA	NA	0.05	15.221	0.01	124.68	0.08	0.0002	17974410	1.73	-1	3	7	100	x	FALSE	96700000	55200000	55400000	3182503	0.001	3760199	3654363	0.001	0.001	0.001	0.001	0.001	1_PFHxA|(M-H-CO2)-|DTXSID20892484|CAS=92612-52-7;C6HF11O2;OC(=O)C(F)(F)C(F)(F)C(F)(F)C(F)(F)C(F)(F)F | 1_13C5- PFHxA|(M-H-CO2)-|NA|CAS=NA;C6HF11O2;NA | 1_PFHxA|(M-H-CO2)-|DTXSID20892484|CAS=92612-52-7;C6HF11O2;OC(=O)C(F)(F)C(F)(F)C(F)(F)C(F)(F)C(F)(F)F	269	-0.0186	268.999	269	-0.00141874	44
A	[CF2]n_107	PFHpA|(M-H-CO2)-|DTXSID1037303|CAS=375-85-9	C7HF13O2	OC(=O)C(F)(F)C(F)(F)C(F)(F)C(F)(F)C(F)(F)C(F)(F)F	318.979	10.411	[M-H-CO2]-	Yes	Lvl 2 Schymanski: Confident ID (class specific dominant fragments observed along with exact mass) and 2+ in homologous series	No	124	NA	NA	NA	NA	NA	0.01	16.278	0.012	132.35	0.1	0.0004	29686250	1.8	-1	3	7	100	x	FALSE	161000000	98300000	97500000	969158	0.001	717670	0.001	0.001	443282	0.001	0.001	0.001	1_PFHpA|(M-H-CO2)-|DTXSID1037303|CAS=375-85-9;C7HF13O2;OC(=O)C(F)(F)C(F)(F)C(F)(F)C(F)(F)C(F)(F)C(F)(F)F | 1_13C4- PFHpA|(M-H-CO2)-|NA|CAS=NA;C7HF13O2;NA | 1_PFHpA|(M-H-CO2)-|DTXSID1037303|CAS=375-85-9;C7HF13O2;OC(=O)C(F)(F)C(F)(F)C(F)(F)C(F)(F)C(F)(F)C(F)(F)F	319	-0.021	318.999	319	-0.000625127	44
C+	[CF2]n_107	PFHpA|(M-H-CO2)-|DTXSID1037303|CAS=375-85-9	C7HF13O2	OC(=O)C(F)(F)C(F)(F)C(F)(F)C(F)(F)C(F)(F)C(F)(F)F	318.98	8.917	[M-H-CO2]-	Yes	Lvl 5 Schymanski: Possible ID, possible PFAS: 2+ in homologous series, and at least one confident PFAS identification within homologous series (A- or higher grade)	Yes	3884	NA	NA	NA	NA	NA	0.003	19.881	0.005	161.67	0.04	0.0001	176503	3.05	-1	3	2	100	NA	FALSE	0.001	0.001	0.001	1937627	356911	0.001	0.001	0.001	0.001	0.001	0.001	0.001	4_PFHpA|(M-H-CO2)-|DTXSID1037303|CAS=375-85-9;C7HF13O2;OC(=O)C(F)(F)C(F)(F)C(F)(F)C(F)(F)C(F)(F)C(F)(F)F | 4_13C4- PFHpA|(M-H-CO2)-|NA|CAS=NA;C7HF13O2;NA | 4_PFHpA|(M-H-CO2)-|DTXSID1037303|CAS=375-85-9;C7HF13O2;OC(=O)C(F)(F)C(F)(F)C(F)(F)C(F)(F)C(F)(F)C(F)(F)F	319	-0.0202	319	319	0.000174924	44
C+	[CF2]n_107	PFHpA|(M-H-CO2)-|DTXSID1037303|CAS=375-85-9	C7HF13O2	OC(=O)C(F)(F)C(F)(F)C(F)(F)C(F)(F)C(F)(F)C(F)(F)F	318.98	8.2	[M-H-CO2]-	Yes	Lvl 5 Schymanski: Possible ID, possible PFAS: 2+ in homologous series, and at least one confident PFAS identification within homologous series (A- or higher grade)	Yes	2706	NA	NA	NA	NA	NA	0.002	20.253	0.003	164.7	0.02	0.0002	357655	2.57	-1	4	2	100	NA	FALSE	0.001	0.001	0.001	0.001	0.001	3029276	1620232	0.001	0.001	0.001	0.001	0.001	4_PFHpA|(M-H-CO2)-|DTXSID1037303|CAS=375-85-9;C7HF13O2;OC(=O)C(F)(F)C(F)(F)C(F)(F)C(F)(F)C(F)(F)C(F)(F)F | 4_13C4- PFHpA|(M-H-CO2)-|NA|CAS=NA;C7HF13O2;NA | 4_PFHpA|(M-H-CO2)-|DTXSID1037303|CAS=375-85-9;C7HF13O2;OC(=O)C(F)(F)C(F)(F)C(F)(F)C(F)(F)C(F)(F)C(F)(F)F	319	-0.0201	319	319	0.00027493	44
A	[CF2]n_107	PFOA|(M-H-CO2)-|DTXSID40892486|CAS=45285-51-6	C8HF15O2	OC(=O)C(F)(F)C(F)(F)C(F)(F)C(F)(F)C(F)(F)C(F)(F)C(F)(F)F	368.975	11.474	[M-H-CO2]-	Yes	Lvl 2 Schymanski: Confident ID (class specific dominant fragments observed along with exact mass) and 2+ in homologous series	No	105	NA	NA	NA	NA	NA	0.015	17.244	0.011	139.45	0.09	0.0004	34836070	1.78	-1	3	8	100	x	FALSE	188000000	114000000	113000000	702834	737829	2323030	2536191	0.001	0.001	0.001	0.001	0.001	1_PFOA|(M-H-CO2)-|DTXSID40892486|CAS=45285-51-6;C8HF15O2;OC(=O)C(F)(F)C(F)(F)C(F)(F)C(F)(F)C(F)(F)C(F)(F)C(F)(F)F | 1_13C8- PFOA|(M-H-CO2)-|NA|CAS=NA;C8HF15O2;NA | 1_PFOA|(M-H-CO2)-|DTXSID40892486|CAS=45285-51-6;C8HF15O2;OC(=O)C(F)(F)C(F)(F)C(F)(F)C(F)(F)C(F)(F)C(F)(F)C(F)(F)F	369	-0.0251	368.998	369	-0.00153163	44
C+	[CF2]n_107	PFOA|(M-H-CO2)-|DTXSID40892486|CAS=45285-51-6	C8HF15O2	OC(=O)C(F)(F)C(F)(F)C(F)(F)C(F)(F)C(F)(F)C(F)(F)C(F)(F)F	368.975	11.489	[M-H-CO2]-	Yes	Lvl 5 Schymanski: Possible ID, possible PFAS: 2+ in homologous series, and at least one confident PFAS identification within homologous series (A- or higher grade)	Yes	3288	NA	NA	NA	NA	NA	0.006	19.32	0.001	156.25	0	0.0003	244004	2.56	-1	2	2	100	NA	FALSE	2049115	0.001	1122943	0.001	0.001	0.001	0.001	0.001	0.001	0.001	0.001	0.001	4_PFOA|(M-H-CO2)-|DTXSID40892486|CAS=45285-51-6;C8HF15O2;OC(=O)C(F)(F)C(F)(F)C(F)(F)C(F)(F)C(F)(F)C(F)(F)C(F)(F)F | 4_13C8- PFOA|(M-H-CO2)-|NA|CAS=NA;C8HF15O2;NA | 4_PFOA|(M-H-CO2)-|DTXSID40892486|CAS=45285-51-6;C8HF15O2;OC(=O)C(F)(F)C(F)(F)C(F)(F)C(F)(F)C(F)(F)C(F)(F)C(F)(F)F	369	-0.0248	368.999	369	-0.00123161	44
C+	[CF2]n_107	PFNA|(M-H-CO2)-|DTXSID8031863|CAS=375-95-1	C9HF17O2	OC(=O)C(F)(F)C(F)(F)C(F)(F)C(F)(F)C(F)(F)C(F)(F)C(F)(F)C(F)(F)F	418.972	12.401	[M-H-CO2]-	Yes	Lvl 5 Schymanski: Possible ID, possible PFAS: 2+ in homologous series, and at least one confident PFAS identification within homologous series (A- or higher grade)	Yes	1617	NA	NA	NA	NA	NA	0.004	20.509	0.02	165.17	0.16	0.0001	854112	2	-1	2	3	100	NA	FALSE	5188290	2891384	3023782	0.001	0.001	0.001	0.001	0.001	0.001	0.001	0.001	0.001	4_PFNA|(M-H-CO2)-|DTXSID8031863|CAS=375-95-1;C9HF17O2;OC(=O)C(F)(F)C(F)(F)C(F)(F)C(F)(F)C(F)(F)C(F)(F)C(F)(F)C(F)(F)F | 4_13C9- PFNA|(M-H-CO2)-|NA|CAS=NA;C9HF17O2;NA | 4_PFNA|(M-H-CO2)-|DTXSID8031863|CAS=375-95-1;C9HF17O2;OC(=O)C(F)(F)C(F)(F)C(F)(F)C(F)(F)C(F)(F)C(F)(F)C(F)(F)C(F)(F)F	419	-0.028	418.999	419	-0.00123805	44
A	[CF2]n_107	PFNA|(M-H-CO2)-|DTXSID8031863|CAS=375-95-1	C9HF17O2	OC(=O)C(F)(F)C(F)(F)C(F)(F)C(F)(F)C(F)(F)C(F)(F)C(F)(F)C(F)(F)F	418.972	13.578	[M-H-CO2]-	Yes	Lvl 2 Schymanski: Confident ID (class specific dominant fragments observed along with exact mass) and 2+ in homologous series	No	3423	NA	NA	NA	NA	NA	0.001	18.252	0.021	146.98	0.17	0.0001	226753	2.59	-1	2	2	100	NA	FALSE	1951008	996776	0.001	0.001	0.001	0.001	0.001	0.001	0.001	0.001	0.001	0.001	1_PFNA|(M-H-CO2)-|DTXSID8031863|CAS=375-95-1;C9HF17O2;OC(=O)C(F)(F)C(F)(F)C(F)(F)C(F)(F)C(F)(F)C(F)(F)C(F)(F)C(F)(F)F | 1_13C9- PFNA|(M-H-CO2)-|NA|CAS=NA;C9HF17O2;NA | 1_PFNA|(M-H-CO2)-|DTXSID8031863|CAS=375-95-1;C9HF17O2;OC(=O)C(F)(F)C(F)(F)C(F)(F)C(F)(F)C(F)(F)C(F)(F)C(F)(F)C(F)(F)F	419	-0.0279	418.999	419	-0.00113804	44
A	[CF2]n_107	PFNA|(M-H-CO2)-|DTXSID8031863|CAS=375-95-1	C9HF17O2	OC(=O)C(F)(F)C(F)(F)C(F)(F)C(F)(F)C(F)(F)C(F)(F)C(F)(F)C(F)(F)F	418.973	12.399	[M-H-CO2]-	Yes	Lvl 2 Schymanski: Confident ID (class specific dominant fragments observed along with exact mass) and 2+ in homologous series	No	107	NA	NA	NA	NA	NA	0.008	18.272	0.009	147.14	0.07	0.0003	34358670	1.82	-1	4	6	100	x	FALSE	190000000	113000000	112000000	0.001	0.001	611777	714254	0.001	0.001	0.001	0.001	0.001	1_PFNA|(M-H-CO2)-|DTXSID8031863|CAS=375-95-1;C9HF17O2;OC(=O)C(F)(F)C(F)(F)C(F)(F)C(F)(F)C(F)(F)C(F)(F)C(F)(F)C(F)(F)F | 1_13C9- PFNA|(M-H-CO2)-|NA|CAS=NA;C9HF17O2;NA | 1_PFNA|(M-H-CO2)-|DTXSID8031863|CAS=375-95-1;C9HF17O2;OC(=O)C(F)(F)C(F)(F)C(F)(F)C(F)(F)C(F)(F)C(F)(F)C(F)(F)C(F)(F)F	419	-0.0275	418.999	419	-0.000738014	44
C+	[CF2]n_107	NA	NA	NA	468.962	13.629	NA	NA	Lvl 5 Schymanski: Possible ID, possible PFAS: 2+ in homologous series, and at least one confident PFAS identification within homologous series (A- or higher grade)	Yes	4489	NA	NA	NA	NA	NA	0.004	18.475	0.02	292.35	0.32	0.0002	128178	0.98	-2	2	7	100	NA	FALSE	277619	192746	266601	0.001	0.001	0.001	209652	0.001	252954	231352	0.001	235394	5_NoID	469	-0.038	468.992	469	-0.00804492	44
A	[CF2]n_107	PFDA|(M-H-CO2)-|DTXSID3031860|CAS=335-76-2	C10HF19O2	OC(=O)C(F)(F)C(F)(F)C(F)(F)C(F)(F)C(F)(F)C(F)(F)C(F)(F)C(F)(F)C(F)(F)F	468.969	13.175	[M-H-CO2]-	Yes	Lvl 2 Schymanski: Confident ID (class specific dominant fragments observed along with exact mass) and 2+ in homologous series	No	103	NA	NA	NA	NA	NA	0.023	19.382	0.012	155.56	0.1	0.0001	35162080	1.78	-1	4	9	100	x	FALSE	192000000	114000000	111000000	2104138	1107412	1609941	4021495	1213510	0.001	0.001	0.001	0.001	1_PFDA|(M-H-CO2)-|DTXSID3031860|CAS=335-76-2;C10HF19O2;OC(=O)C(F)(F)C(F)(F)C(F)(F)C(F)(F)C(F)(F)C(F)(F)C(F)(F)C(F)(F)C(F)(F)F | 1_13C6- PFDA|(M-H-CO2)-|NA|CAS=NA;C10HF19O2;NA | 1_PFDA|(M-H-CO2)-|DTXSID3031860|CAS=335-76-2;C10HF19O2;OC(=O)C(F)(F)C(F)(F)C(F)(F)C(F)(F)C(F)(F)C(F)(F)C(F)(F)C(F)(F)C(F)(F)F	469	-0.0314	468.999	469	-0.0014445	44
C+	[CF2]n_107	PFDA|(M-H-CO2)-|DTXSID3031860|CAS=335-76-2	C10HF19O2	OC(=O)C(F)(F)C(F)(F)C(F)(F)C(F)(F)C(F)(F)C(F)(F)C(F)(F)C(F)(F)C(F)(F)F	468.969	13.192	[M-H-CO2]-	Yes	Lvl 5 Schymanski: Possible ID, possible PFAS: 2+ in homologous series, and at least one confident PFAS identification within homologous series (A- or higher grade)	Yes	1128	NA	NA	NA	NA	NA	0.004	21.684	0.018	174.06	0.15	0.0002	1522462	1.87	-1	2	4	100	NA	FALSE	8773488	4851842	5042455	0.001	0.001	0.001	0.001	0.001	0.001	0.001	0.001	0.001	4_PFDA|(M-H-CO2)-|DTXSID3031860|CAS=335-76-2;C10HF19O2;OC(=O)C(F)(F)C(F)(F)C(F)(F)C(F)(F)C(F)(F)C(F)(F)C(F)(F)C(F)(F)C(F)(F)F | 4_13C6- PFDA|(M-H-CO2)-|NA|CAS=NA;C10HF19O2;NA | 4_PFDA|(M-H-CO2)-|DTXSID3031860|CAS=335-76-2;C10HF19O2;OC(=O)C(F)(F)C(F)(F)C(F)(F)C(F)(F)C(F)(F)C(F)(F)C(F)(F)C(F)(F)C(F)(F)F	469	-0.0309	468.999	469	-0.000944468	44
C+	[CF2]n_107	NA	NA	NA	518.959	14.424	NA	NA	Lvl 5 Schymanski: Possible ID, possible PFAS: 2+ in homologous series, and at least one confident PFAS identification within homologous series (A- or higher grade)	Yes	1999	NA	NA	NA	NA	NA	0.006	19.578	0.023	309.39	0.37	0.0002	604602	0.48	-2	3	11	100	NA	FALSE	711050	644584	673711	0.001	0.001	597584	465653	790672	884351	753842	830065	790768	5_NoID	519	-0.0409	518.992	519	-0.00775134	44
C+	[CF2]n_107	PFUdA|(M-H-CO2)-|DTXSID8047553|CAS=2058-94-8	C11HF21O2	OC(=O)C(F)(F)C(F)(F)C(F)(F)C(F)(F)C(F)(F)C(F)(F)C(F)(F)C(F)(F)C(F)(F)C(F)(F)F	518.965	13.868	[M-H-CO2]-	Yes	Lvl 5 Schymanski: Possible ID, possible PFAS: 2+ in homologous series, and at least one confident PFAS identification within homologous series (A- or higher grade)	Yes	985	NA	NA	NA	NA	NA	0.003	22.877	0.017	183.14	0.13	0.0002	1883392	1.9	-1	2	4	100	NA	FALSE	11200000	5960641	6049610	0.001	0.001	0.001	0.001	0.001	0.001	0.001	0.001	0.001	4_PFUdA|(M-H-CO2)-|DTXSID8047553|CAS=2058-94-8;C11HF21O2;OC(=O)C(F)(F)C(F)(F)C(F)(F)C(F)(F)C(F)(F)C(F)(F)C(F)(F)C(F)(F)C(F)(F)C(F)(F)F | 4_13C7- PFUdA|(M-H-CO2)-|NA|CAS=NA;C11HF21O2;NA | 4_PFUdA|(M-H-CO2)-|DTXSID8047553|CAS=2058-94-8;C11HF21O2;OC(=O)C(F)(F)C(F)(F)C(F)(F)C(F)(F)C(F)(F)C(F)(F)C(F)(F)C(F)(F)C(F)(F)C(F)(F)F	519	-0.0353	518.998	519	-0.00215098	44
A	[CF2]n_107	PFUdA|(M-H-CO2)-|DTXSID8047553|CAS=2058-94-8	C11HF21O2	OC(=O)C(F)(F)C(F)(F)C(F)(F)C(F)(F)C(F)(F)C(F)(F)C(F)(F)C(F)(F)C(F)(F)C(F)(F)F	518.966	13.864	[M-H-CO2]-	Yes	Lvl 2 Schymanski: Confident ID (class specific dominant fragments observed along with exact mass) and 2+ in homologous series	No	112	NA	NA	NA	NA	NA	0.002	20.475	0.013	163.9	0.11	0.0001	32744430	1.85	-1	4	4	100	x	FALSE	186000000	107000000	105000000	0.001	0.001	0.001	0.001	0.001	0.001	0.001	0.001	0.001	1_PFUdA|(M-H-CO2)-|DTXSID8047553|CAS=2058-94-8;C11HF21O2;OC(=O)C(F)(F)C(F)(F)C(F)(F)C(F)(F)C(F)(F)C(F)(F)C(F)(F)C(F)(F)C(F)(F)C(F)(F)F | 1_13C7- PFUdA|(M-H-CO2)-|NA|CAS=NA;C11HF21O2;NA | 1_PFUdA|(M-H-CO2)-|DTXSID8047553|CAS=2058-94-8;C11HF21O2;OC(=O)C(F)(F)C(F)(F)C(F)(F)C(F)(F)C(F)(F)C(F)(F)C(F)(F)C(F)(F)C(F)(F)C(F)(F)F	519	-0.0342	518.999	519	-0.00105091	44
C+	[CF2]n_107	NA	NA	NA	568.955	15.067	NA	NA	Lvl 5 Schymanski: Possible ID, possible PFAS: 2+ in homologous series, and at least one confident PFAS identification within homologous series (A- or higher grade)	Yes	1480	NA	NA	NA	NA	NA	0.01	20.699	0.035	326.74	0.56	0.0003	983806	0.42	-2	3	13	100	NA	FALSE	1189307	983539	1040026	167060	150367	1003272	688285	1255238	1228144	1157243	1424741	1317525	5_NoID	569	-0.0447	568.992	569	-0.00835782	44
C+	[CF2]n_107	PFDoA|(M-H-CO2)-|DTXSID8031861|CAS=307-55-1	C12HF23O2	OC(=O)C(F)(F)C(F)(F)C(F)(F)C(F)(F)C(F)(F)C(F)(F)C(F)(F)C(F)(F)C(F)(F)C(F)(F)C(F)(F)F	568.962	14.442	[M-H-CO2]-	Yes	Lvl 5 Schymanski: Possible ID, possible PFAS: 2+ in homologous series, and at least one confident PFAS identification within homologous series (A- or higher grade)	Yes	919	NA	NA	NA	NA	NA	0.002	24.032	0.019	191.95	0.16	0.0002	2089122	2.05	-1	3	3	100	NA	FALSE	13700000	6632805	6868824	0.001	0.001	0.001	0.001	0.001	0.001	0.001	0.001	0.001	4_PFDoA|(M-H-CO2)-|DTXSID8031861|CAS=307-55-1;C12HF23O2;OC(=O)C(F)(F)C(F)(F)C(F)(F)C(F)(F)C(F)(F)C(F)(F)C(F)(F)C(F)(F)C(F)(F)C(F)(F)C(F)(F)F | 4_13C2- PFDoA|(M-H-CO2)-|NA|CAS=NA;C12HF23O2;NA | 4_PFDoA|(M-H-CO2)-|DTXSID8031861|CAS=307-55-1;C12HF23O2;OC(=O)C(F)(F)C(F)(F)C(F)(F)C(F)(F)C(F)(F)C(F)(F)C(F)(F)C(F)(F)C(F)(F)C(F)(F)C(F)(F)F	569	-0.0375	568.999	569	-0.00115736	44
A	[CF2]n_107	PFDoA|(M-H-CO2)-|DTXSID8031861|CAS=307-55-1	C12HF23O2	OC(=O)C(F)(F)C(F)(F)C(F)(F)C(F)(F)C(F)(F)C(F)(F)C(F)(F)C(F)(F)C(F)(F)C(F)(F)C(F)(F)F	568.963	14.443	[M-H-CO2]-	Yes	Lvl 2 Schymanski: Confident ID (class specific dominant fragments observed along with exact mass) and 2+ in homologous series	No	118	NA	NA	NA	NA	NA	0.002	21.558	0.018	172.18	0.14	0.0001	31232480	1.99	-1	5	3	100	x	FALSE	189000000	109000000	108000000	0.001	0.001	0.001	0.001	0.001	0.001	0.001	0.001	0.001	1_PFDoA|(M-H-CO2)-|DTXSID8031861|CAS=307-55-1;C12HF23O2;OC(=O)C(F)(F)C(F)(F)C(F)(F)C(F)(F)C(F)(F)C(F)(F)C(F)(F)C(F)(F)C(F)(F)C(F)(F)C(F)(F)F | 1_13C2- PFDoA|(M-H-CO2)-|NA|CAS=NA;C12HF23O2;NA | 1_PFDoA|(M-H-CO2)-|DTXSID8031861|CAS=307-55-1;C12HF23O2;OC(=O)C(F)(F)C(F)(F)C(F)(F)C(F)(F)C(F)(F)C(F)(F)C(F)(F)C(F)(F)C(F)(F)C(F)(F)C(F)(F)F	569	-0.0374	568.999	569	-0.00105735	44
C+	[CF2]n_107	NA	NA	NA	618.952	15.611	NA	NA	Lvl 5 Schymanski: Possible ID, possible PFAS: 2+ in homologous series, and at least one confident PFAS identification within homologous series (A- or higher grade)	Yes	1277	NA	NA	NA	NA	NA	0.004	21.863	0.033	344.79	0.52	0.0002	1244409	0.29	-2	3	13	100	NA	FALSE	1482922	1243528	1284266	542472	534150	1237248	954747	1390139	1466174	1363828	1608850	1659552	5_NoID	619	-0.0476	618.992	619	-0.00806424	44
A	[CF2]n_107	PFTrDA|(M-H-CO2)-|DTXSID20892489|CAS=862374-87-6	C13HF25O2	OC(=O)C(F)(F)C(F)(F)C(F)(F)C(F)(F)C(F)(F)C(F)(F)C(F)(F)C(F)(F)C(F)(F)C(F)(F)C(F)(F)C(F)(F)F	618.959	14.938	[M-H-CO2]-	Yes	Lvl 2 Schymanski: Confident ID (class specific dominant fragments observed along with exact mass) and 2+ in homologous series	No	108	NA	NA	NA	NA	NA	0.001	22.643	0.017	180.51	0.14	0.0002	33526080	1.86	-1	4	4	100	x	FALSE	191000000	112000000	108000000	0.001	0.001	0.001	0.001	0.001	0.001	0.001	0.001	0.001	1_PFTrDA|(M-H-CO2)-|DTXSID20892489|CAS=862374-87-6;C13HF25O2;OC(=O)C(F)(F)C(F)(F)C(F)(F)C(F)(F)C(F)(F)C(F)(F)C(F)(F)C(F)(F)C(F)(F)C(F)(F)C(F)(F)C(F)(F)F | 1_PFTrDA|(M-H-CO2)-|DTXSID20892489|CAS=862374-87-6;C13HF25O2;OC(=O)C(F)(F)C(F)(F)C(F)(F)C(F)(F)C(F)(F)C(F)(F)C(F)(F)C(F)(F)C(F)(F)C(F)(F)C(F)(F)C(F)(F)F	619	-0.0412	618.998	619	-0.00166383	44
C+	[CF2]n_107	PFTrDA|(M-H-CO2)-|DTXSID20892489|CAS=862374-87-6	C13HF25O2	OC(=O)C(F)(F)C(F)(F)C(F)(F)C(F)(F)C(F)(F)C(F)(F)C(F)(F)C(F)(F)C(F)(F)C(F)(F)C(F)(F)C(F)(F)F	618.959	14.937	[M-H-CO2]-	Yes	Lvl 5 Schymanski: Possible ID, possible PFAS: 2+ in homologous series, and at least one confident PFAS identification within homologous series (A- or higher grade)	Yes	997	NA	NA	NA	NA	NA	0.002	25.206	0.021	200.95	0.16	0.0002	1862412	1.95	-1	3	4	100	NA	FALSE	11700000	5599606	5876076	0.001	0.001	0.001	0.001	0.001	0.001	0.001	0.001	0.001	4_PFTrDA|(M-H-CO2)-|DTXSID20892489|CAS=862374-87-6;C13HF25O2;OC(=O)C(F)(F)C(F)(F)C(F)(F)C(F)(F)C(F)(F)C(F)(F)C(F)(F)C(F)(F)C(F)(F)C(F)(F)C(F)(F)C(F)(F)F | 4_PFTrDA|(M-H-CO2)-|DTXSID20892489|CAS=862374-87-6;C13HF25O2;OC(=O)C(F)(F)C(F)(F)C(F)(F)C(F)(F)C(F)(F)C(F)(F)C(F)(F)C(F)(F)C(F)(F)C(F)(F)C(F)(F)C(F)(F)F	619	-0.041	618.999	619	-0.00146382	44
C+	[CF2]n_107	NA	NA	NA	668.949	16.014	NA	NA	Lvl 5 Schymanski: Possible ID, possible PFAS: 2+ in homologous series, and at least one confident PFAS identification within homologous series (A- or higher grade)	Yes	1229	NA	NA	NA	NA	NA	0.004	23.062	0.031	363.41	0.5	0.0003	1306186	0.19	-2	3	13	100	NA	FALSE	1379948	1318294	1386388	772489	825102	1365445	1232907	1435359	1356883	1307247	1467466	1626984	5_NoID	669	-0.0514	668.991	669	-0.00867072	44
C+	[CF2]n_107	PFTeDA|(M-H-CO2)-|DTXSID3059921|CAS=376-06-7	C14HF27O2	OC(=O)C(F)(F)C(F)(F)C(F)(F)C(F)(F)C(F)(F)C(F)(F)C(F)(F)C(F)(F)C(F)(F)C(F)(F)C(F)(F)C(F)(F)C(F)(F)F	668.956	15.363	[M-H-CO2]-	Yes	Lvl 5 Schymanski: Possible ID, possible PFAS: 2+ in homologous series, and at least one confident PFAS identification within homologous series (A- or higher grade)	Yes	1150	NA	NA	NA	NA	NA	0.002	26.362	0.022	209.84	0.18	0.0003	1479546	2.09	-1	3	3	100	NA	FALSE	10000000	4521162	4689160	0.001	0.001	0.001	0.001	0.001	0.001	0.001	0.001	0.001	4_PFTeDA|(M-H-CO2)-|DTXSID3059921|CAS=376-06-7;C14HF27O2;OC(=O)C(F)(F)C(F)(F)C(F)(F)C(F)(F)C(F)(F)C(F)(F)C(F)(F)C(F)(F)C(F)(F)C(F)(F)C(F)(F)C(F)(F)C(F)(F)F | 4_13C2- PFTeDA|(M-H-CO2)-|NA|CAS=NA;C14HF27O2;NA | 4_PFTeDA|(M-H-CO2)-|DTXSID3059921|CAS=376-06-7;C14HF27O2;OC(=O)C(F)(F)C(F)(F)C(F)(F)C(F)(F)C(F)(F)C(F)(F)C(F)(F)C(F)(F)C(F)(F)C(F)(F)C(F)(F)C(F)(F)C(F)(F)F	669	-0.0444	668.998	669	-0.00167027	44
A	[CF2]n_107	PFTeDA|(M-H-CO2)-|DTXSID3059921|CAS=376-06-7	C14HF27O2	OC(=O)C(F)(F)C(F)(F)C(F)(F)C(F)(F)C(F)(F)C(F)(F)C(F)(F)C(F)(F)C(F)(F)C(F)(F)C(F)(F)C(F)(F)C(F)(F)F	668.956	15.366	[M-H-CO2]-	Yes	Lvl 2 Schymanski: Confident ID (class specific dominant fragments observed along with exact mass) and 2+ in homologous series	No	110	NA	NA	NA	NA	NA	0.002	23.702	0.019	188.65	0.15	0.0002	33095840	1.99	-1	5	3	100	x	FALSE	199000000	118000000	114000000	0.001	0.001	0.001	0.001	0.001	0.001	0.001	0.001	0.001	1_PFTeDA|(M-H-CO2)-|DTXSID3059921|CAS=376-06-7;C14HF27O2;OC(=O)C(F)(F)C(F)(F)C(F)(F)C(F)(F)C(F)(F)C(F)(F)C(F)(F)C(F)(F)C(F)(F)C(F)(F)C(F)(F)C(F)(F)C(F)(F)F | 1_13C2- PFTeDA|(M-H-CO2)-|NA|CAS=NA;C14HF27O2;NA | 1_PFTeDA|(M-H-CO2)-|DTXSID3059921|CAS=376-06-7;C14HF27O2;OC(=O)C(F)(F)C(F)(F)C(F)(F)C(F)(F)C(F)(F)C(F)(F)C(F)(F)C(F)(F)C(F)(F)C(F)(F)C(F)(F)C(F)(F)C(F)(F)F	669	-0.0436	668.999	669	-0.000870223	44
C+	[CF2]n_107	NA	NA	NA	718.946	16.343	NA	NA	Lvl 5 Schymanski: Possible ID, possible PFAS: 2+ in homologous series, and at least one confident PFAS identification within homologous series (A- or higher grade)	Yes	2328	NA	NA	NA	NA	NA	0.037	24.245	0.031	381.78	0.49	0.0002	469260	1.09	-2	3	8	93.7	NA	FALSE	0.001	1056737	1114028	0.001	289506	399401	369406	385146	0.001	0.001	0.001	1204034	5_NoID	719	-0.0543	718.992	719	-0.00837714	44
C+	[CF2]n_107	NA	NA	NA	718.946	16.646	NA	NA	Lvl 5 Schymanski: Possible ID, possible PFAS: 2+ in homologous series, and at least one confident PFAS identification within homologous series (A- or higher grade)	Yes	6706	NA	NA	NA	NA	NA	0.05	24.253	0.039	381.92	0.61	0.0006	30752	2.34	-2	2	3	70.7	NA	FALSE	0.001	0.001	80011.9	67263.2	0.001	0.001	252503	0.001	0.001	0.001	0.001	0.001	5_NoID	719	-0.054	718.992	719	-0.00807712	44
C+	[CF2]n_107	NA	NA	NA	718.951	15.643	NA	NA	Lvl 5 Schymanski: Possible ID, possible PFAS: 2+ in homologous series, and at least one confident PFAS identification within homologous series (A- or higher grade)	Yes	3685	NA	NA	NA	NA	NA	0.005	25.095	0.039	199.47	0.31	0.0003	196991	2.63	-1	2	2	98.4	NA	FALSE	1750249	0.001	810629	0.001	0.001	0.001	0.001	0.001	0.001	0.001	0.001	0.001	5_NoID	719	-0.0486	718.997	719	-0.00267678	44
C+	[CF2]n_107	NA	NA	NA	768.943	16.803	NA	NA	Lvl 5 Schymanski: Possible ID, possible PFAS: 2+ in homologous series, and at least one confident PFAS identification within homologous series (A- or higher grade)	Yes	3250	NA	NA	NA	NA	NA	0.017	25.42	0.031	400.05	0.49	0.0006	249892	1.14	-2	2	6	89.3	NA	FALSE	562964	500417	0.001	455597	0.001	0.001	0.001	533696	0.001	0.001	528700	0.001	5_NoID	769	-0.0566	768.993	769	-0.00748353	44
C+	[CF2]n_107	PFHxDA|(M-H-CO2)-|DTXSID1070800|CAS=67905-19-5	C16HF31O2	OC(=O)C(F)(F)C(F)(F)C(F)(F)C(F)(F)C(F)(F)C(F)(F)C(F)(F)C(F)(F)C(F)(F)C(F)(F)C(F)(F)C(F)(F)C(F)(F)C(F)(F)C(F)(F)F	768.949	15.976	[M-H-CO2]-	Yes	Lvl 5 Schymanski: Possible ID, possible PFAS: 2+ in homologous series, and at least one confident PFAS identification within homologous series (A- or higher grade)	Yes	1351	NA	NA	NA	NA	NA	0.003	28.649	0.022	227.46	0.17	0.0003	1140636	2.1	-1	3	3	100	NA	FALSE	7853291	3415800	3559181	0.001	0.001	0.001	0.001	0.001	0.001	0.001	0.001	0.001	4_PFHxDA|(M-H-CO2)-|DTXSID1070800|CAS=67905-19-5;C16HF31O2;OC(=O)C(F)(F)C(F)(F)C(F)(F)C(F)(F)C(F)(F)C(F)(F)C(F)(F)C(F)(F)C(F)(F)C(F)(F)C(F)(F)C(F)(F)C(F)(F)C(F)(F)C(F)(F)F | 4_PFHxDA|(M-H-CO2)-|DTXSID1070800|CAS=67905-19-5;C16HF31O2;OC(=O)C(F)(F)C(F)(F)C(F)(F)C(F)(F)C(F)(F)C(F)(F)C(F)(F)C(F)(F)C(F)(F)C(F)(F)C(F)(F)C(F)(F)C(F)(F)C(F)(F)C(F)(F)F	769	-0.0513	768.998	769	-0.00218319	44
A	[CF2]n_107	PFHxDA|(M-H-CO2)-|DTXSID1070800|CAS=67905-19-5	C16HF31O2	OC(=O)C(F)(F)C(F)(F)C(F)(F)C(F)(F)C(F)(F)C(F)(F)C(F)(F)C(F)(F)C(F)(F)C(F)(F)C(F)(F)C(F)(F)C(F)(F)C(F)(F)C(F)(F)F	768.95	15.982	[M-H-CO2]-	Yes	Lvl 2 Schymanski: Confident ID (class specific dominant fragments observed along with exact mass) and 2+ in homologous series	No	64	NA	NA	NA	NA	NA	0.002	25.797	0.023	204.81	0.18	0.0002	53840780	1.89	-1	5	4	100	x	FALSE	309000000	183000000	180000000	0.001	0.001	0.001	0.001	0.001	0.001	0.001	0.001	0.001	1_PFHxDA|(M-H-CO2)-|DTXSID1070800|CAS=67905-19-5;C16HF31O2;OC(=O)C(F)(F)C(F)(F)C(F)(F)C(F)(F)C(F)(F)C(F)(F)C(F)(F)C(F)(F)C(F)(F)C(F)(F)C(F)(F)C(F)(F)C(F)(F)C(F)(F)C(F)(F)F | 1_PFHxDA|(M-H-CO2)-|DTXSID1070800|CAS=67905-19-5;C16HF31O2;OC(=O)C(F)(F)C(F)(F)C(F)(F)C(F)(F)C(F)(F)C(F)(F)C(F)(F)C(F)(F)C(F)(F)C(F)(F)C(F)(F)C(F)(F)C(F)(F)C(F)(F)C(F)(F)F	769	-0.0502	768.999	769	-0.00108312	44
C+	[CF2]n_107	NA	NA	NA	818.945	16.187	NA	NA	Lvl 5 Schymanski: Possible ID, possible PFAS: 2+ in homologous series, and at least one confident PFAS identification within homologous series (A- or higher grade)	Yes	4328	NA	NA	NA	NA	NA	0.004	26.82	0.018	212.7	0.14	0.0006	137960	2.18	-1	2	3	92.8	NA	FALSE	1011235	382711	399529	0.001	0.001	0.001	0.001	0.001	0.001	0.001	0.001	0.001	5_NoID	819	-0.0551	818.997	819	-0.00278967	44
C+	[CF2]n_107	NA	NA	NA	818.946	16.135	NA	NA	Lvl 5 Schymanski: Possible ID, possible PFAS: 2+ in homologous series, and at least one confident PFAS identification within homologous series (A- or higher grade)	Yes	4153	NA	NA	NA	NA	NA	0.004	27.556	0.02	218.54	0.16	0.0003	150303	2.17	-1	2	3	92.7	NA	FALSE	1098008	422434	433493	0.001	0.001	0.001	0.001	0.001	0.001	0.001	0.001	0.001	5_NoID	819	-0.0542	818.998	819	-0.00188961	44
C+	[CF2]n_107	PFODA|(M-H-CO2)-|DTXSID1066071|CAS=16517-11-6	C18HF35O2	OC(=O)C(F)(F)C(F)(F)C(F)(F)C(F)(F)C(F)(F)C(F)(F)C(F)(F)C(F)(F)C(F)(F)C(F)(F)C(F)(F)C(F)(F)C(F)(F)C(F)(F)C(F)(F)C(F)(F)C(F)(F)F	868.942	16.371	[M-H-CO2]-	Yes	Lvl 5 Schymanski: Possible ID, possible PFAS: 2+ in homologous series, and at least one confident PFAS identification within homologous series (A- or higher grade)	Yes	2475	NA	NA	NA	NA	NA	0.004	30.737	0.021	243.55	0.17	0.0003	423512	2.14	-1	2	3	100	NA	FALSE	3018358	1179987	1307316	0.001	0.001	0.001	0.001	0.001	0.001	0.001	0.001	0.001	4_PFODA|(M-H-CO2)-|DTXSID1066071|CAS=16517-11-6;C18HF35O2;OC(=O)C(F)(F)C(F)(F)C(F)(F)C(F)(F)C(F)(F)C(F)(F)C(F)(F)C(F)(F)C(F)(F)C(F)(F)C(F)(F)C(F)(F)C(F)(F)C(F)(F)C(F)(F)C(F)(F)C(F)(F)F | 4_PFODA|(M-H-CO2)-|DTXSID1066071|CAS=16517-11-6;C18HF35O2;OC(=O)C(F)(F)C(F)(F)C(F)(F)C(F)(F)C(F)(F)C(F)(F)C(F)(F)C(F)(F)C(F)(F)C(F)(F)C(F)(F)C(F)(F)C(F)(F)C(F)(F)C(F)(F)C(F)(F)C(F)(F)F	869	-0.0576	868.998	869	-0.00209606	44
C+	[CF2]n_107	PFODA|(M-H-CO2)-|DTXSID1066071|CAS=16517-11-6	C18HF35O2	OC(=O)C(F)(F)C(F)(F)C(F)(F)C(F)(F)C(F)(F)C(F)(F)C(F)(F)C(F)(F)C(F)(F)C(F)(F)C(F)(F)C(F)(F)C(F)(F)C(F)(F)C(F)(F)C(F)(F)C(F)(F)F	868.943	16.378	[M-H-CO2]-	Yes	Lvl 5 Schymanski: Possible ID, possible PFAS: 2+ in homologous series, and at least one confident PFAS identification within homologous series (A- or higher grade)	Yes	67	NA	NA	NA	NA	NA	0.003	27.823	0.026	220.45	0.21	0.0002	52953350	2.01	-1	4	4	100	x	FALSE	345000000	161000000	167000000	0.001	0.001	0.001	0.001	0.001	0.001	0.001	0.001	0.001	4_PFODA|(M-H-CO2)-|DTXSID1066071|CAS=16517-11-6;C18HF35O2;OC(=O)C(F)(F)C(F)(F)C(F)(F)C(F)(F)C(F)(F)C(F)(F)C(F)(F)C(F)(F)C(F)(F)C(F)(F)C(F)(F)C(F)(F)C(F)(F)C(F)(F)C(F)(F)C(F)(F)C(F)(F)F | 4_PFODA|(M-H-CO2)-|DTXSID1066071|CAS=16517-11-6;C18HF35O2;OC(=O)C(F)(F)C(F)(F)C(F)(F)C(F)(F)C(F)(F)C(F)(F)C(F)(F)C(F)(F)C(F)(F)C(F)(F)C(F)(F)C(F)(F)C(F)(F)C(F)(F)C(F)(F)C(F)(F)C(F)(F)F	869	-0.0571	868.998	869	-0.00159603	44
C+	[CF2]n_107	NA	NA	NA	918.939	16.479	NA	NA	Lvl 5 Schymanski: Possible ID, possible PFAS: 2+ in homologous series, and at least one confident PFAS identification within homologous series (A- or higher grade)	Yes	5374	NA	NA	NA	NA	NA	0.006	29.905	0.001	236.75	0	0.0005	79361	2.83	-1	2	2	100	NA	FALSE	796112	235585	0.001	0.001	0.001	0.001	0.001	0.001	0.001	0.001	0.001	0.001	5_NoID	919	-0.0605	918.998	919	-0.00180248	44
A	[CF2]n_89	PFPrS|(M-H)-|DTXSID30870531|CAS=423-41-6	C3HF7O3S	OS(=O)(=O)C(F)(F)C(F)(F)C(F)(F)F	248.945	6.689	[M-H]-	Yes	Lvl 2 Schymanski: Confident ID (class specific dominant fragments observed along with exact mass) and 2+ in homologous series	No	115	NA	NA	NA	NA	NA	0.005	15.212	0.014	125.08	0.12	0.0001	31496800	1.82	-1	5	4	100	x	FALSE	173000000	105000000	103000000	0.001	0.001	0.001	0.001	0.001	0.001	0.001	0.001	0.001	1_PFPrS|(M-H)-|DTXSID30870531|CAS=423-41-6;C3HF7O3S;OS(=O)(=O)C(F)(F)C(F)(F)C(F)(F)F	249	-0.0549	248.961	249	-0.0389986	41
A	[CF2]n_89	PFBS-L|(M-H)-|NA|CAS=NA	C4HF9O3S	NA	298.942	7.973	[M-H]-	Yes	Lvl 2 Schymanski: Confident ID (class specific dominant fragments observed along with exact mass) and 2+ in homologous series	No	84	NA	NA	NA	NA	NA	0.013	16.359	0.01	133.37	0.08	0.0002	42239460	1.8	-1	3	7	100	x	FALSE	230000000	140000000	136000000	1329253	0.001	1054243	1529123	0.001	0.001	0.001	0.001	0.001	1_PFBS-L|(M-H)-|NA|CAS=NA;C4HF9O3S;NA | 1_13C3- PFBS|(M-H)-|NA|CAS=NA;C4HF9O3S;NA | 1_PFBS|(M-H)-|DTXSID5030030|CAS=375-73-5;C4HF9O3S;OS(=O)(=O)C(F)(F)C(F)(F)C(F)(F)C(F)(F)F	299	-0.0577	298.961	299	-0.038605	41
A	[CF2]n_89	PFPeS-L|(M-H)-|NA|CAS=NA	C5HF11O3S	NA	348.938	9.307	[M-H]-	Yes	Lvl 2 Schymanski: Confident ID (class specific dominant fragments observed along with exact mass) and 2+ in homologous series	No	73	NA	NA	NA	NA	NA	0.011	17.531	0.015	142.05	0.12	0.0002	50803740	1.81	-1	5	4	100	x	FALSE	274000000	170000000	167000000	0.001	0.001	0.001	0.001	0.001	0.001	0.001	0.001	0.001	1_PFPeS-L|(M-H)-|NA|CAS=NA;C5HF11O3S;NA | 1_PFPeS|(M-H)-|DTXSID8062600|CAS=2706-91-4;C5HF11O3S;OS(=O)(=O)C(F)(F)C(F)(F)C(F)(F)C(F)(F)C(F)(F)F	349	-0.0616	348.961	349	-0.0393115	41
A	[CF2]n_89	PFHxS-L|(M-H)-|NA|CAS=NA	C6HF13O3S	NA	398.935	10.46	[M-H]-	Yes	Lvl 2 Schymanski: Confident ID (class specific dominant fragments observed along with exact mass) and 2+ in homologous series	No	53	NA	NA	NA	NA	NA	0.009	18.705	0.01	150.87	0.08	0.0001	62406950	1.59	-1	3	13	100	x	FALSE	310000000	183000000	185000000	30400000	20300000	5366683	13500000	1359540	1227957	1147874	2097554	3540024	1_PFHxS-L|(M-H)-|NA|CAS=NA;C6HF13O3S;NA | 1_13C3- PFHxS|(M-H)-|NA|CAS=NA;C6HF13O3S;NA | 1_PFHxS|(M-H)-|DTXSID7040150|CAS=355-46-4;C6HF13O3S;OS(=O)(=O)C(F)(F)C(F)(F)C(F)(F)C(F)(F)C(F)(F)C(F)(F)F	399	-0.0647	398.961	399	-0.0392179	41
C+	[CF2]n_89	PFHxS-L|(M-H)-|NA|CAS=NA	C6HF13O3S	NA	398.935	10.205	[M-H]-	Yes	Lvl 5 Schymanski: Possible ID, possible PFAS: 2+ in homologous series, and at least one confident PFAS identification within homologous series (A- or higher grade)	Yes	277	NA	NA	NA	NA	NA	0.006	18.424	0.02	148.6	0.16	0.0002	12966350	1.96	-1	4	5	99.4	x	FALSE	82900000	35900000	41000000	0.001	0.001	0.001	376725	0.001	0.001	0.001	0.001	0.001	4_PFHxS-L|(M-H)-|NA|CAS=NA;C6HF13O3S;NA | 4_13C3- PFHxS|(M-H)-|NA|CAS=NA;C6HF13O3S;NA | 4_PFHxS|(M-H)-|DTXSID7040150|CAS=355-46-4;C6HF13O3S;OS(=O)(=O)C(F)(F)C(F)(F)C(F)(F)C(F)(F)C(F)(F)C(F)(F)F	399	-0.0645	398.961	399	-0.0390179	41
A	[CF2]n_89	PFHpS-L|(M-H)-|NA|CAS=NA	C7HF15O3S	NA	448.933	11.496	[M-H]-	Yes	Lvl 2 Schymanski: Confident ID (class specific dominant fragments observed along with exact mass) and 2+ in homologous series	No	48	NA	NA	NA	NA	NA	0.003	19.893	0.022	159.87	0.18	0.0001	69161440	1.78	-1	6	4	100	x	FALSE	364000000	233000000	229000000	0.001	0.001	0.001	0.001	0.001	0.001	0.001	0.001	0.001	1_PFHpS-L|(M-H)-|NA|CAS=NA;C7HF15O3S;NA | 1_PFHpS|(M-H)-|DTXSID8059920|CAS=375-92-8;C7HF15O3S;OS(=O)(=O)C(F)(F)C(F)(F)C(F)(F)C(F)(F)C(F)(F)C(F)(F)C(F)(F)F	449	-0.0673	448.961	449	-0.0386243	41
A	[CF2]n_89	PFOS-L|(M-H)-|NA|CAS=NA	C8HF17O3S	NA	498.928	12.376	[M-H]-	Yes	Lvl 2 Schymanski: Confident ID (class specific dominant fragments observed along with exact mass) and 2+ in homologous series	No	43	NA	NA	NA	NA	NA	0.012	21.065	0.015	168.8	0.12	0.0003	71904860	1.53	-1	4	13	100	x	FALSE	332000000	221000000	218000000	20200000	10800000	15600000	25500000	5343511	3372923	3600059	6860679	6879646	1_PFOS-L|(M-H)-|NA|CAS=NA;C8HF17O3S;NA | 1_13C8- PFOS|(M-H)-|NA|CAS=NA;C8HF17O3S;NA | 1_PFOS|(M-H)-|DTXSID3031864|CAS=1763-23-1;C8HF17O3S;OS(=O)(=O)C(F)(F)C(F)(F)C(F)(F)C(F)(F)C(F)(F)C(F)(F)C(F)(F)C(F)(F)F	499	-0.0718	498.96	499	-0.0399308	41
C+	[CF2]n_89	PFOS-L|(M-H)-|NA|CAS=NA	C8HF17O3S	NA	498.928	12.101	[M-H]-	Yes	Lvl 5 Schymanski: Possible ID, possible PFAS: 2+ in homologous series, and at least one confident PFAS identification within homologous series (A- or higher grade)	Yes	179	NA	NA	NA	NA	NA	0.012	20.754	0.031	166.31	0.25	0.0003	20456120	1.74	-1	5	11	100	x	FALSE	109000000	65200000	66000000	2412047	1287613	2515547	3604571	496102	0.001	355825	0.001	778187	4_PFOS-L|(M-H)-|NA|CAS=NA;C8HF17O3S;NA | 4_13C8- PFOS|(M-H)-|NA|CAS=NA;C8HF17O3S;NA | 4_PFOS|(M-H)-|DTXSID3031864|CAS=1763-23-1;C8HF17O3S;OS(=O)(=O)C(F)(F)C(F)(F)C(F)(F)C(F)(F)C(F)(F)C(F)(F)C(F)(F)C(F)(F)F	499	-0.0716	498.96	499	-0.0397308	41
C+	[CF2]n_89	PFOS-L|(M-H)-|NA|CAS=NA	C8HF17O3S	NA	498.929	11.764	[M-H]-	Yes	Lvl 5 Schymanski: Possible ID, possible PFAS: 2+ in homologous series, and at least one confident PFAS identification within homologous series (A- or higher grade)	Yes	2332	NA	NA	NA	NA	NA	0.003	20.388	0.014	163.37	0.11	0.0002	467913	2.15	-1	3	3	100	NA	FALSE	3355107	1369120	1358636	0.001	0.001	0.001	0.001	0.001	0.001	0.001	0.001	0.001	4_PFOS-L|(M-H)-|NA|CAS=NA;C8HF17O3S;NA | 4_13C8- PFOS|(M-H)-|NA|CAS=NA;C8HF17O3S;NA | 4_PFOS|(M-H)-|DTXSID3031864|CAS=1763-23-1;C8HF17O3S;OS(=O)(=O)C(F)(F)C(F)(F)C(F)(F)C(F)(F)C(F)(F)C(F)(F)C(F)(F)C(F)(F)F	499	-0.0712	498.961	499	-0.0393308	41
A	[CF2]n_89	PFNS-L|(M-H)-|NA|CAS=NA	C9HF19SO3	NA	548.926	13.156	[M-H]-	Yes	Lvl 2 Schymanski: Confident ID (class specific dominant fragments observed along with exact mass) and 2+ in homologous series	No	28	NA	NA	NA	NA	NA	0.002	22.243	0.022	177.81	0.18	0.0002	81406010	1.77	-1	6	4	100	x	FALSE	414000000	299000000	262000000	0.001	0.001	0.001	0.001	0.001	0.001	0.001	0.001	0.001	1_PFNS-L|(M-H)-|NA|CAS=NA;C9HF19SO3;NA | 1_PFNS|(M-H)-|DTXSID60873010|CAS=474511-07-4;C9HF19SO3;OS(=O)(=O)C(F)(F)C(F)(F)C(F)(F)C(F)(F)C(F)(F)C(F)(F)C(F)(F)C(F)(F)C(F)(F)F	549	-0.0742	548.961	549	-0.0391372	41
A	[CF2]n_89	PFDS-L|(M-H)-|NA|CAS=NA	C10HF21O3S	NA	598.922	13.819	[M-H]-	Yes	Lvl 2 Schymanski: Confident ID (class specific dominant fragments observed along with exact mass) and 2+ in homologous series	No	31	NA	NA	NA	NA	NA	0.002	23.442	0.03	187.02	0.24	0.0003	80688520	1.78	-1	6	4	100	x	FALSE	422000000	271000000	270000000	0.001	0.001	0.001	0.001	0.001	0.001	0.001	0.001	0.001	1_PFDS-L|(M-H)-|NA|CAS=NA;C10HF21O3S;NA | 1_PFDS|(M-H)-|DTXSID00873014|CAS=126105-34-8;C10HF21O3S;OS(=O)(=O)C(F)(F)C(F)(F)C(F)(F)C(F)(F)C(F)(F)C(F)(F)C(F)(F)C(F)(F)C(F)(F)C(F)(F)F	599	-0.0781	598.96	599	-0.0398437	41
C+	[CF2]n_89	NA	NA	NA	648.919	14.39	NA	NA	Lvl 5 Schymanski: Possible ID, possible PFAS: 2+ in homologous series, and at least one confident PFAS identification within homologous series (A- or higher grade)	Yes	30	NA	NA	NA	NA	NA	0.001	24.585	0.028	195.81	0.23	0.0002	80731980	1.8	-1	6	4	100	x	FALSE	431000000	270000000	269000000	0.001	0.001	0.001	0.001	0.001	0.001	0.001	0.001	0.001	5_NoID	649	-0.081	648.96	649	-0.0395501	41
A	[CF2]n_89	PFDoS-L|(M-H)-|NA|CAS=NA	C12HF25O3S	NA	698.916	14.882	[M-H]-	Yes	Lvl 2 Schymanski: Confident ID (class specific dominant fragments observed along with exact mass) and 2+ in homologous series	No	25	NA	NA	NA	NA	NA	0.002	25.767	0.038	204.92	0.31	0.0003	84317330	1.8	-1	6	4	100	x	FALSE	450000000	284000000	281000000	0.001	0.001	0.001	0.001	0.001	0.001	0.001	0.001	0.001	1_PFDoS-L|(M-H)-|NA|CAS=NA;C12HF25O3S;NA | 1_PFDoS|(M-H)-|DTXSID20873011|CAS=79780-39-5;C12HF25O3S;OS(=O)(=O)C(F)(F)C(F)(F)C(F)(F)C(F)(F)C(F)(F)C(F)(F)C(F)(F)C(F)(F)C(F)(F)C(F)(F)C(F)(F)C(F)(F)F	699	-0.0838	698.961	699	-0.0391565	41
C+	[CF2]n_89	NA	NA	NA	748.912	15.308	NA	NA	Lvl 5 Schymanski: Possible ID, possible PFAS: 2+ in homologous series, and at least one confident PFAS identification within homologous series (A- or higher grade)	Yes	27	NA	NA	NA	NA	NA	0.001	26.935	0.04	213.94	0.32	0.0003	81485300	1.82	-1	6	4	100	x	FALSE	441000000	273000000	274000000	0.001	0.001	0.001	0.001	0.001	0.001	0.001	0.001	0.001	5_NoID	749	-0.0878	748.96	749	-0.039963	41
C+	[CF2]n_104	NA	NA	NA	362.969	10.398	NA	NA	Lvl 5 Schymanski: Possible ID, possible PFAS: 2+ in homologous series, and at least one confident PFAS identification within homologous series (A- or higher grade)	Yes	4497	NA	NA	NA	NA	NA	0.007	18.224	0.013	147.46	0.11	0.0001	127483	2.55	-1	2	2	100	NA	FALSE	1062137	595141	0.001	0.001	0.001	0.001	0.001	0.001	0.001	0.001	0.001	0.001	5_NoID	363	-0.0314	362.992	363	-0.00821528	44
C+	[CF2]n_104	NA	NA	NA	412.965	11.486	NA	NA	Lvl 5 Schymanski: Possible ID, possible PFAS: 2+ in homologous series, and at least one confident PFAS identification within homologous series (A- or higher grade)	Yes	1268	NA	NA	NA	NA	NA	0.004	19.38	0.016	156.14	0.13	0.0001	1251910	1.84	-1	2	4	100	NA	FALSE	6915256	4102736	4257011	0.001	0.001	0.001	0.001	0.001	0.001	0.001	0.001	0.001	5_NoID	413	-0.0346	412.992	413	-0.00822172	44
A	[CF2]n_104	PFNA|(M-H)-|DTXSID8031863|CAS=375-95-1	C9HF17O2	OC(=O)C(F)(F)C(F)(F)C(F)(F)C(F)(F)C(F)(F)C(F)(F)C(F)(F)C(F)(F)F	462.962	12.4	[M-H]-	Yes	Lvl 2 Schymanski: Confident ID (class specific dominant fragments observed along with exact mass) and 2+ in homologous series	No	589	NA	NA	NA	NA	NA	0.003	20.555	0.016	165.05	0.13	0.0001	4199346	1.84	-1	3	4	100	NA	FALSE	23500000	13800000	14100000	0.001	0.001	0.001	0.001	0.001	0.001	0.001	0.001	0.001	1_PFNA|(M-H)-|DTXSID8031863|CAS=375-95-1;C9HF17O2;OC(=O)C(F)(F)C(F)(F)C(F)(F)C(F)(F)C(F)(F)C(F)(F)C(F)(F)C(F)(F)F | 1_PFNA|(M-H)-|DTXSID8031863|CAS=375-95-1;C9HF17O2;OC(=O)C(F)(F)C(F)(F)C(F)(F)C(F)(F)C(F)(F)C(F)(F)C(F)(F)C(F)(F)F	463	-0.0383	462.991	463	-0.00872819	44
A	[CF2]n_104	PFDA|(M-H)-|DTXSID3031860|CAS=335-76-2	C10HF19O2	OC(=O)C(F)(F)C(F)(F)C(F)(F)C(F)(F)C(F)(F)C(F)(F)C(F)(F)C(F)(F)C(F)(F)F	512.959	13.195	[M-H]-	Yes	Lvl 2 Schymanski: Confident ID (class specific dominant fragments observed along with exact mass) and 2+ in homologous series	No	376	NA	NA	NA	NA	NA	0.004	21.731	0.015	174.01	0.12	0.0003	8801994	1.83	-1	3	4	100	NA	FALSE	48400000	29300000	29600000	0.001	0.001	0.001	0.001	0.001	0.001	0.001	0.001	0.001	1_PFDA|(M-H)-|DTXSID3031860|CAS=335-76-2;C10HF19O2;OC(=O)C(F)(F)C(F)(F)C(F)(F)C(F)(F)C(F)(F)C(F)(F)C(F)(F)C(F)(F)C(F)(F)F | 1_PFDA|(M-H)-|DTXSID3031860|CAS=335-76-2;C10HF19O2;OC(=O)C(F)(F)C(F)(F)C(F)(F)C(F)(F)C(F)(F)C(F)(F)C(F)(F)C(F)(F)C(F)(F)F	513	-0.0409	512.992	513	-0.00813459	44
A	[CF2]n_104	PFUdA|(M-H)-|DTXSID8047553|CAS=2058-94-8	C11HF21O2	OC(=O)C(F)(F)C(F)(F)C(F)(F)C(F)(F)C(F)(F)C(F)(F)C(F)(F)C(F)(F)C(F)(F)C(F)(F)F	562.955	13.869	[M-H]-	Yes	Lvl 2 Schymanski: Confident ID (class specific dominant fragments observed along with exact mass) and 2+ in homologous series	No	268	NA	NA	NA	NA	NA	0.004	22.924	0.016	183.15	0.13	0.0004	13318520	1.84	-1	4	4	100	x	FALSE	74000000	44200000	44500000	0.001	0.001	0.001	0.001	0.001	0.001	0.001	0.001	0.001	1_PFUdA|(M-H)-|DTXSID8047553|CAS=2058-94-8;C11HF21O2;OC(=O)C(F)(F)C(F)(F)C(F)(F)C(F)(F)C(F)(F)C(F)(F)C(F)(F)C(F)(F)C(F)(F)C(F)(F)F | 1_PFUdA|(M-H)-|DTXSID8047553|CAS=2058-94-8;C11HF21O2;OC(=O)C(F)(F)C(F)(F)C(F)(F)C(F)(F)C(F)(F)C(F)(F)C(F)(F)C(F)(F)C(F)(F)C(F)(F)F	563	-0.045	562.991	563	-0.00904109	44
A	[CF2]n_104	PFDoA|(M-H)-|DTXSID8031861|CAS=307-55-1	C12HF23O2	OC(=O)C(F)(F)C(F)(F)C(F)(F)C(F)(F)C(F)(F)C(F)(F)C(F)(F)C(F)(F)C(F)(F)C(F)(F)C(F)(F)F	612.952	14.443	[M-H]-	Yes	Lvl 2 Schymanski: Confident ID (class specific dominant fragments observed along with exact mass) and 2+ in homologous series	No	189	NA	NA	NA	NA	NA	0.002	24.074	0.017	191.97	0.13	0.0002	18622510	1.83	-1	5	4	100	x	FALSE	104000000	60500000	60600000	0.001	0.001	0.001	0.001	0.001	0.001	0.001	0.001	0.001	1_PFDoA|(M-H)-|DTXSID8031861|CAS=307-55-1;C12HF23O2;OC(=O)C(F)(F)C(F)(F)C(F)(F)C(F)(F)C(F)(F)C(F)(F)C(F)(F)C(F)(F)C(F)(F)C(F)(F)C(F)(F)F | 1_13C2- PFDoA|(M-H)-|NA|CAS=NA;C12HF23O2;NA | 1_PFDoA|(M-H)-|DTXSID8031861|CAS=307-55-1;C12HF23O2;OC(=O)C(F)(F)C(F)(F)C(F)(F)C(F)(F)C(F)(F)C(F)(F)C(F)(F)C(F)(F)C(F)(F)C(F)(F)C(F)(F)F	613	-0.0476	612.992	613	-0.00844749	44
A	[CF2]n_104	PFTrDA|(M-H)-|DTXSID20892489|CAS=862374-87-6	C13HF25O2	OC(=O)C(F)(F)C(F)(F)C(F)(F)C(F)(F)C(F)(F)C(F)(F)C(F)(F)C(F)(F)C(F)(F)C(F)(F)C(F)(F)C(F)(F)F	662.949	14.939	[M-H]-	Yes	Lvl 2 Schymanski: Confident ID (class specific dominant fragments observed along with exact mass) and 2+ in homologous series	No	183	NA	NA	NA	NA	NA	0.003	25.251	0.02	201.03	0.16	0.0002	20059010	1.86	-1	4	4	100	x	FALSE	114000000	66400000	66200000	0.001	0.001	0.001	0.001	0.001	0.001	0.001	0.001	0.001	1_PFTrDA|(M-H)-|DTXSID20892489|CAS=862374-87-6;C13HF25O2;OC(=O)C(F)(F)C(F)(F)C(F)(F)C(F)(F)C(F)(F)C(F)(F)C(F)(F)C(F)(F)C(F)(F)C(F)(F)C(F)(F)C(F)(F)F | 1_PFTrDA|(M-H)-|DTXSID20892489|CAS=862374-87-6;C13HF25O2;OC(=O)C(F)(F)C(F)(F)C(F)(F)C(F)(F)C(F)(F)C(F)(F)C(F)(F)C(F)(F)C(F)(F)C(F)(F)C(F)(F)C(F)(F)F	663	-0.0513	662.991	663	-0.00895397	44
A	[CF2]n_104	PFTeDA|(M-H)-|DTXSID3059921|CAS=376-06-7	C14HF27O2	OC(=O)C(F)(F)C(F)(F)C(F)(F)C(F)(F)C(F)(F)C(F)(F)C(F)(F)C(F)(F)C(F)(F)C(F)(F)C(F)(F)C(F)(F)C(F)(F)F	712.946	15.366	[M-H]-	Yes	Lvl 2 Schymanski: Confident ID (class specific dominant fragments observed along with exact mass) and 2+ in homologous series	No	170	NA	NA	NA	NA	NA	0.003	26.404	0.02	209.91	0.16	0.0002	21281260	1.86	-1	6	4	100	x	FALSE	123000000	68500000	68500000	0.001	0.001	0.001	0.001	0.001	0.001	0.001	0.001	0.001	1_PFTeDA|(M-H)-|DTXSID3059921|CAS=376-06-7;C14HF27O2;OC(=O)C(F)(F)C(F)(F)C(F)(F)C(F)(F)C(F)(F)C(F)(F)C(F)(F)C(F)(F)C(F)(F)C(F)(F)C(F)(F)C(F)(F)C(F)(F)F | 1_13C2- PFTeDA|(M-H)-|NA|CAS=NA;C14HF27O2;NA | 1_PFTeDA|(M-H)-|DTXSID3059921|CAS=376-06-7;C14HF27O2;OC(=O)C(F)(F)C(F)(F)C(F)(F)C(F)(F)C(F)(F)C(F)(F)C(F)(F)C(F)(F)C(F)(F)C(F)(F)C(F)(F)C(F)(F)C(F)(F)F	713	-0.0544	712.991	713	-0.0088604	44
A	[CF2]n_104	PFHxDA|(M-H)-|DTXSID1070800|CAS=67905-19-5	C16HF31O2	OC(=O)C(F)(F)C(F)(F)C(F)(F)C(F)(F)C(F)(F)C(F)(F)C(F)(F)C(F)(F)C(F)(F)C(F)(F)C(F)(F)C(F)(F)C(F)(F)C(F)(F)C(F)(F)F	812.939	15.98	[M-H]-	Yes	Lvl 2 Schymanski: Confident ID (class specific dominant fragments observed along with exact mass) and 2+ in homologous series	No	144	NA	NA	NA	NA	NA	0.002	28.685	0.035	227.52	0.28	0.0004	25008670	1.94	-1	4	4	100	x	FALSE	150000000	82800000	82200000	0.001	0.001	0.001	0.001	0.001	0.001	0.001	0.001	0.001	1_PFHxDA|(M-H)-|DTXSID1070800|CAS=67905-19-5;C16HF31O2;OC(=O)C(F)(F)C(F)(F)C(F)(F)C(F)(F)C(F)(F)C(F)(F)C(F)(F)C(F)(F)C(F)(F)C(F)(F)C(F)(F)C(F)(F)C(F)(F)C(F)(F)C(F)(F)F | 1_PFHxDA|(M-H)-|DTXSID1070800|CAS=67905-19-5;C16HF31O2;OC(=O)C(F)(F)C(F)(F)C(F)(F)C(F)(F)C(F)(F)C(F)(F)C(F)(F)C(F)(F)C(F)(F)C(F)(F)C(F)(F)C(F)(F)C(F)(F)C(F)(F)C(F)(F)F	813	-0.0611	812.991	813	-0.0091733	44
A	[CF2]n_104	PFODA|(M-H)-|DTXSID1066071|CAS=16517-11-6	C18HF35O2	OC(=O)C(F)(F)C(F)(F)C(F)(F)C(F)(F)C(F)(F)C(F)(F)C(F)(F)C(F)(F)C(F)(F)C(F)(F)C(F)(F)C(F)(F)C(F)(F)C(F)(F)C(F)(F)C(F)(F)C(F)(F)F	912.932	16.375	[M-H]-	Yes	Lvl 2 Schymanski: Confident ID (class specific dominant fragments observed along with exact mass) and 2+ in homologous series	No	190	NA	NA	NA	NA	NA	0.003	30.795	0.04	243.82	0.32	0.0001	18583930	2.03	-1	4	4	100	x	FALSE	122000000	56500000	59300000	0.001	0.001	0.001	0.001	0.001	0.001	0.001	0.001	0.001	1_PFODA|(M-H)-|DTXSID1066071|CAS=16517-11-6;C18HF35O2;OC(=O)C(F)(F)C(F)(F)C(F)(F)C(F)(F)C(F)(F)C(F)(F)C(F)(F)C(F)(F)C(F)(F)C(F)(F)C(F)(F)C(F)(F)C(F)(F)C(F)(F)C(F)(F)C(F)(F)C(F)(F)F | 1_PFODA|(M-H)-|DTXSID1066071|CAS=16517-11-6;C18HF35O2;OC(=O)C(F)(F)C(F)(F)C(F)(F)C(F)(F)C(F)(F)C(F)(F)C(F)(F)C(F)(F)C(F)(F)C(F)(F)C(F)(F)C(F)(F)C(F)(F)C(F)(F)C(F)(F)C(F)(F)C(F)(F)F	913	-0.0677	912.991	913	-0.00938619	44
A	[CF2]n_93	FBSA|(M-H)-|NA|CAS=NA	C4H2F9SO2N	NA	297.958	9.403	[M-H]-	No	Lvl 2 Schymanski: Confident ID (class specific dominant fragments observed along with exact mass) and 2+ in homologous series	No	989	NA	NA	NA	NA	NA	0.013	16.511	0.003	134.64	0.02	0.0003	1878929	3.57	-1	4	2	100	NA	FALSE	0.001	0.001	233854	0.001	0.001	0.001	0.001	0.001	0.001	0.001	0.001	0.001	1_FBSA|(M-H)-|NA|CAS=NA;C4H2F9SO2N;NA | 1_FBSA|(M-H)-|DTXSID30880251|CAS=30334-69-1;C4H2F9SO2N;[H]N([H])S(=O)(=O)C(F)(F)C(F)(F)C(F)(F)C(F)(F)F	298	-0.042	297.977	298	-0.0229678	42
A	[CF2]n_93	FBSA|(M-H)-|NA|CAS=NA	C4H2F9SO2N	NA	297.958	8.868	[M-H]-	No	Lvl 2 Schymanski: Confident ID (class specific dominant fragments observed along with exact mass) and 2+ in homologous series	No	138	NA	NA	NA	NA	NA	0.002	16.53	0.013	134.78	0.11	0.0001	25955100	1.99	-1	5	3	100	x	FALSE	157000000	90900000	89800000	0.001	0.001	0.001	0.001	0.001	0.001	0.001	0.001	0.001	1_FBSA|(M-H)-|NA|CAS=NA;C4H2F9SO2N;NA | 1_FBSA|(M-H)-|DTXSID30880251|CAS=30334-69-1;C4H2F9SO2N;[H]N([H])S(=O)(=O)C(F)(F)C(F)(F)C(F)(F)C(F)(F)F	298	-0.0417	297.977	298	-0.0226678	42
C+	[CF2]n_93	NA	NA	NA	347.955	10.693	NA	NA	Lvl 5 Schymanski: Possible ID, possible PFAS: 2+ in homologous series, and at least one confident PFAS identification within homologous series (A- or higher grade)	Yes	119	NA	NA	NA	NA	NA	0.004	17.703	0.015	143.46	0.12	0.0001	30865200	1.99	-1	5	3	100	x	FALSE	186000000	108000000	107000000	0.001	0.001	0.001	0.001	0.001	0.001	0.001	0.001	0.001	5_NoID	348	-0.045	347.977	348	-0.0227743	42
A	[CF2]n_93	FHxSA|(M-H)-|DTXSID50469320|CAS=41997-13-1	C6H2F13SO2N	NS(=O)(=O)C(F)(F)C(F)(F)C(F)(F)C(F)(F)C(F)(F)C(F)(F)F	397.951	11.986	[M-H]-	Yes	Lvl 2 Schymanski: Confident ID (class specific dominant fragments observed along with exact mass) and 2+ in homologous series	No	97	NA	NA	NA	NA	NA	0.024	18.859	0.017	152.13	0.13	0.0001	37161200	1.84	-1	5	4	100	x	FALSE	208000000	123000000	120000000	0.001	0.001	0.001	0.001	0.001	0.001	0.001	0.001	0.001	1_FHxSA|(M-H)-|DTXSID50469320|CAS=41997-13-1;C6H2F13SO2N;NS(=O)(=O)C(F)(F)C(F)(F)C(F)(F)C(F)(F)C(F)(F)C(F)(F)F | 1_FHxSA|(M-H)-|DTXSID50469320|CAS=41997-13-1;C6H2F13SO2N;NS(=O)(=O)C(F)(F)C(F)(F)C(F)(F)C(F)(F)C(F)(F)C(F)(F)F	398	-0.0487	397.977	398	-0.0232807	42
C+	[CF2]n_93	NA	NA	NA	447.949	12.975	NA	NA	Lvl 5 Schymanski: Possible ID, possible PFAS: 2+ in homologous series, and at least one confident PFAS identification within homologous series (A- or higher grade)	Yes	83	NA	NA	NA	NA	NA	0.005	20.039	0.015	161.06	0.12	0.0001	42276800	1.82	-1	5	4	100	x	FALSE	233000000	140000000	137000000	0.001	0.001	0.001	0.001	0.001	0.001	0.001	0.001	0.001	5_NoID	448	-0.0513	447.977	448	-0.0226872	42
C+	[CF2]n_93	NA	NA	NA	497.945	13.789	NA	NA	Lvl 5 Schymanski: Possible ID, possible PFAS: 2+ in homologous series, and at least one confident PFAS identification within homologous series (A- or higher grade)	Yes	74	NA	NA	NA	NA	NA	0.004	21.213	0.016	170	0.13	0.0001	48649450	1.8	-1	4	4	100	x	FALSE	262000000	163000000	160000000	0.001	0.001	0.001	0.001	0.001	0.001	0.001	0.001	0.001	5_NoID	498	-0.0555	497.976	498	-0.0236937	42
C+	[CF2]n_93	NA	NA	NA	547.942	14.476	NA	NA	Lvl 5 Schymanski: Possible ID, possible PFAS: 2+ in homologous series, and at least one confident PFAS identification within homologous series (A- or higher grade)	Yes	6079	NA	NA	NA	NA	NA	0.01	22.345	0.006	178.63	0.05	0.0003	52031	2.68	-1	2	2	99.2	NA	FALSE	478572	197836	0.001	0.001	0.001	0.001	0.001	0.001	0.001	0.001	0.001	0.001	5_NoID	548	-0.0583	547.977	548	-0.0233001	42
C+	[CF2]n_93	NA	NA	NA	597.939	15.057	NA	NA	Lvl 5 Schymanski: Possible ID, possible PFAS: 2+ in homologous series, and at least one confident PFAS identification within homologous series (A- or higher grade)	Yes	59	NA	NA	NA	NA	NA	0.004	23.579	0.019	188.12	0.15	0.0002	58155300	1.82	-1	5	4	100	x	FALSE	317000000	192000000	193000000	0.001	0.001	0.001	0.001	0.001	0.001	0.001	0.001	0.001	5_NoID	598	-0.0614	597.977	598	-0.0232065	42
A	[CF2]n_102	4:2 FTS|(M-H)-|DTXSID90891565|CAS=414911-30-1	C6H5F9SO3	OS(=O)(=O)CCC(F)(F)C(F)(F)C(F)(F)C(F)(F)F	326.973	9.05	[M-H]-	Yes	Lvl 2 Schymanski: Confident ID (class specific dominant fragments observed along with exact mass) and 2+ in homologous series	No	249	NA	NA	NA	NA	NA	0.013	18.505	0.015	150.33	0.12	0.0001	14285660	1.85	-1	6	4	100	x	FALSE	80700000	46800000	46600000	0.001	0.001	0.001	0.001	0.001	0.001	0.001	0.001	0.001	1_4:2 FTS|(M-H)-|DTXSID90891565|CAS=414911-30-1;C6H5F9SO3;OS(=O)(=O)CCC(F)(F)C(F)(F)C(F)(F)C(F)(F)F | 1_4:2 FTS|(M-H)-|DTXSID90891565|CAS=414911-30-1;C6H5F9SO3;OS(=O)(=O)CCC(F)(F)C(F)(F)C(F)(F)C(F)(F)F	327	-0.0266	326.994	327	-0.00571448	44
C+	[CF2]n_102	NA	NA	NA	376.966	12.526	NA	NA	Lvl 5 Schymanski: Possible ID, possible PFAS: 2+ in homologous series, and at least one confident PFAS identification within homologous series (A- or higher grade)	Yes	2654	NA	NA	NA	NA	NA	0	21.157	0.002	170.99	0.02	0	374570	2.45	-1	2	2	100	NA	FALSE	0.001	0.001	0.001	2256825	2612587	0.001	0.001	0.001	0.001	0.001	0.001	0.001	5_NoID	377	-0.0337	376.99	377	-0.00962117	44
C+	[CF2]n_102	NA	NA	NA	376.967	10.525	NA	NA	Lvl 5 Schymanski: Possible ID, possible PFAS: 2+ in homologous series, and at least one confident PFAS identification within homologous series (A- or higher grade)	Yes	493	NA	NA	NA	NA	NA	0.004	18.737	0.018	151.42	0.14	0	5597809	1.86	-1	3	4	100	NA	FALSE	32100000	18000000	18600000	0.001	0.001	0.001	0.001	0.001	0.001	0.001	0.001	0.001	5_NoID	377	-0.0326	376.991	377	-0.0085211	44
A	[CF2]n_102	6:2 FTS|(M-H)-|DTXSID6067331|CAS=27619-97-2	C8H5F13SO3	OS(=O)(=O)CCC(F)(F)C(F)(F)C(F)(F)C(F)(F)C(F)(F)C(F)(F)F	426.966	11.451	[M-H]-	Yes	Lvl 2 Schymanski: Confident ID (class specific dominant fragments observed along with exact mass) and 2+ in homologous series	No	131	NA	NA	NA	NA	NA	0.005	20.952	0.023	168.64	0.18	0.0004	28891800	1.3	-1	6	9	100	x	FALSE	82300000	51600000	50100000	0.001	0.001	504252	800486	64600000	1507160	107000000	0.001	0.001	1_6:2 FTS|(M-H)-|DTXSID6067331|CAS=27619-97-2;C8H5F13SO3;OS(=O)(=O)CCC(F)(F)C(F)(F)C(F)(F)C(F)(F)C(F)(F)C(F)(F)F | 1_6:2 FTS|(M-H)-|DTXSID6067331|CAS=27619-97-2;C8H5F13SO3;OS(=O)(=O)CCC(F)(F)C(F)(F)C(F)(F)C(F)(F)C(F)(F)C(F)(F)F	427	-0.0338	426.993	427	-0.00652741	44
A	[CF2]n_102	8:2 FTS|(M-H)-|DTXSID00192353|CAS=39108-34-4	C10H5F17SO3	OS(=O)(=O)CCC(F)(F)C(F)(F)C(F)(F)C(F)(F)C(F)(F)C(F)(F)C(F)(F)C(F)(F)F	526.96	13.214	[M-H]-	Yes	Lvl 2 Schymanski: Confident ID (class specific dominant fragments observed along with exact mass) and 2+ in homologous series	No	146	NA	NA	NA	NA	NA	0.004	23.342	0.035	186.79	0.28	0.0001	24416880	1.77	-1	6	4	100	x	FALSE	129000000	80700000	79900000	0.001	0.001	0.001	0.001	0.001	0.001	0.001	0.001	0.001	1_8:2 FTS|(M-H)-|DTXSID00192353|CAS=39108-34-4;C10H5F17SO3;OS(=O)(=O)CCC(F)(F)C(F)(F)C(F)(F)C(F)(F)C(F)(F)C(F)(F)C(F)(F)C(F)(F)F | 1_8:2 FTS|(M-H)-|DTXSID00192353|CAS=39108-34-4;C10H5F17SO3;OS(=O)(=O)CCC(F)(F)C(F)(F)C(F)(F)C(F)(F)C(F)(F)C(F)(F)C(F)(F)C(F)(F)F	527	-0.0402	526.993	527	-0.0065403	44
A	[CF2]n_102	10:2 FTS|(M-H)-|NA|CAS=NA	C12H5F21SO3	NA	626.954	14.496	[M-H]-	Yes	Lvl 2 Schymanski: Confident ID (class specific dominant fragments observed along with exact mass) and 2+ in homologous series	No	125	NA	NA	NA	NA	NA	0.003	25.656	0.032	204.49	0.26	0.0003	29422460	1.82	-1	5	4	100	x	FALSE	160000000	98100000	97500000	0.001	0.001	0.001	0.001	0.001	0.001	0.001	0.001	0.001	1_10:2 FTS|(M-H)-|NA|CAS=NA;C12H5F21SO3;NA | 1_10:2 FTS|(M-H)-|NA|CAS=120226-60-0;C12H5F21SO3;NA	627	-0.0459	626.994	627	-0.00585313	44
C+	[CF2]n_102	NA	NA	NA	776.943	15.818	NA	NA	Lvl 5 Schymanski: Possible ID, possible PFAS: 2+ in homologous series, and at least one confident PFAS identification within homologous series (A- or higher grade)	Yes	5699	NA	NA	NA	NA	NA	0.026	28.98	0.026	230.04	0.21	0.0008	66271	2.11	-1	3	3	99.1	NA	FALSE	433367	294622	133537	0.001	0.001	0.001	0.001	0.001	0.001	0.001	0.001	0.001	5_NoID	777	-0.0573	776.992	777	-0.00767257	44
C+	[CF2]n_84	NA	NA	NA	414.905	10.434	NA	NA	Lvl 5 Schymanski: Possible ID, possible PFAS: 2+ in homologous series, and at least one confident PFAS identification within homologous series (A- or higher grade)	Yes	2761	NA	NA	NA	NA	NA	0.01	19.166	0.002	154.39	0.02	0.0001	340095	2.66	-1	3	2	100	NA	FALSE	3080869	1340364	0.001	0.001	0.001	0.001	0.001	0.001	0.001	0.001	0.001	0.001	5_NoID	415	-0.095	414.932	415	-0.0684978	38
A	[CF2]n_84	8Cl-PFOS|(M-H)-|NA|CAS=NA	C8HClF16O3S	NA	514.9	12.513	[M-H]-	Yes	Lvl 2 Schymanski: Confident ID (class specific dominant fragments observed along with exact mass) and 2+ in homologous series	No	52	NA	NA	NA	NA	NA	0.003	21.692	0.024	173.68	0.19	0.0001	62923240	1.81	-1	8	4	100	x	FALSE	341000000	209000000	206000000	0.001	0.001	0.001	0.001	0.001	0.001	0.001	0.001	0.001	1_8Cl-PFOS|(M-H)-|NA|CAS=NA;C8HClF16O3S;NA | 1_8Cl-PFOS|(M-H)-|NA|CAS=1651215-26-7;C8HClF16O3S;NA	515	-0.1003	514.933	515	-0.0674106	38
C+	[CF2]n_84	NA	NA	NA	714.886	14.961	NA	NA	Lvl 5 Schymanski: Possible ID, possible PFAS: 2+ in homologous series, and at least one confident PFAS identification within homologous series (A- or higher grade)	Yes	4321	NA	NA	NA	NA	NA	0.001	26.299	0.002	209.06	0.02	0.0002	138378	2.66	-1	3	2	100	NA	FALSE	1254207	544710	0.001	0.001	0.001	0.001	0.001	0.001	0.001	0.001	0.001	0.001	5_NoID	715	-0.1141	714.932	715	-0.0684365	38
C+	[CF2]n_84	NA	NA	NA	764.882	15.234	NA	NA	Lvl 5 Schymanski: Possible ID, possible PFAS: 2+ in homologous series, and at least one confident PFAS identification within homologous series (A- or higher grade)	Yes	6250	NA	NA	NA	NA	NA	0.004	27.051	0.027	214.78	0.22	0.0008	45811	2.8	-1	3	2	73.3	NA	FALSE	452518	0.001	143028	0.001	0.001	0.001	0.001	0.001	0.001	0.001	0.001	0.001	5_NoID	765	-0.1179	764.931	765	-0.0690429	38
C+	[CF2]n_84	NA	NA	NA	764.883	15.381	NA	NA	Lvl 5 Schymanski: Possible ID, possible PFAS: 2+ in homologous series, and at least one confident PFAS identification within homologous series (A- or higher grade)	Yes	2359	NA	NA	NA	NA	NA	0.002	27.317	0.027	216.89	0.22	0.0002	460622	2.12	-1	5	3	100	NA	FALSE	3229085	1335514	1423492	0.001	0.001	0.001	0.001	0.001	0.001	0.001	0.001	0.001	5_NoID	765	-0.1172	764.932	765	-0.0683429	38
C+	[CF2]n_151	NA	NA	NA	289.006	12.83	NA	NA	Lvl 5 Schymanski: Possible ID, possible PFAS: 2+ in homologous series, and at least one confident PFAS identification within homologous series (A- or higher grade)	Yes	2164	NA	NA	NA	NA	NA	0.001	19.717	0.002	161.01	0.02	0	525068	2.96	-1	5	2	100	NA	FALSE	0.001	0.001	0.001	1258923	5566955	0.001	0.001	0.001	0.001	0.001	0.001	0.001	5_NoID	289	0.006	289.024	289	0.0244603	47
A	[CF2]n_151	6:2 diPAP|(M-H)-|DTXSID50561590|CAS=57677-95-9	C16H9F26O4P	OP(=O)(OCCC(F)(F)C(F)(F)C(F)(F)C(F)(F)C(F)(F)C(F)(F)F)OCCC(F)(F)C(F)(F)C(F)(F)C(F)(F)C(F)(F)C(F)(F)F	788.973	15.125	[M-H]-	Yes	Lvl 2 Schymanski: Confident ID (class specific dominant fragments observed along with exact mass) and 2+ in homologous series	No	226	NA	NA	NA	NA	NA	0.011	29.324	0.045	232.72	0.36	0.0006	15474470	1.95	-1	4	6	100	x	FALSE	96300000	49300000	48100000	0.001	0.001	543143	484055	0.001	0.001	0.001	0.001	0.001	1_6:2 diPAP|(M-H)-|DTXSID50561590|CAS=57677-95-9;C16H9F26O4P;OP(=O)(OCCC(F)(F)C(F)(F)C(F)(F)C(F)(F)C(F)(F)C(F)(F)F)OCCC(F)(F)C(F)(F)C(F)(F)C(F)(F)C(F)(F)C(F)(F)F | 1_6:2 diPAP|(M-H)-|DTXSID50561590|CAS=57677-95-9;C16H9F26O4P;OP(=O)(OCCC(F)(F)C(F)(F)C(F)(F)C(F)(F)C(F)(F)C(F)(F)F)OCCC(F)(F)C(F)(F)C(F)(F)C(F)(F)C(F)(F)C(F)(F)F	789	-0.0268	789.024	789	0.0235959	47
C+	[CF2]n_151	NA	NA	NA	938.962	15.917	NA	NA	Lvl 5 Schymanski: Possible ID, possible PFAS: 2+ in homologous series, and at least one confident PFAS identification within homologous series (A- or higher grade)	Yes	4019	NA	NA	NA	NA	NA	0.003	32.239	0.014	255.16	0.11	0.0002	162927	2.2	-1	2	3	100	NA	FALSE	1215732	437048	465272	0.001	0.001	0.001	0.001	0.001	0.001	0.001	0.001	0.001	5_NoID	939	-0.0376	939.022	939	0.0223765	47
A	[CF2]n_151	8:2 diPAP|(M-H)-|DTXSID90218051|CAS=678-41-1	C20H9F34O4P	OP(=O)(OCCC(F)(F)C(F)(F)C(F)(F)C(F)(F)C(F)(F)C(F)(F)C(F)(F)C(F)(F)F)OCCC(F)(F)C(F)(F)C(F)(F)C(F)(F)C(F)(F)C(F)(F)C(F)(F)C(F)(F)F	988.96	16.102	[M-H]-	Yes	Lvl 2 Schymanski: Confident ID (class specific dominant fragments observed along with exact mass) and 2+ in homologous series	No	145	NA	NA	NA	NA	NA	0.003	33.117	0.027	261.92	0.22	0.0003	24828240	2.04	-1	5	4	100	x	FALSE	166000000	73100000	77000000	0.001	0.001	0.001	0.001	0.001	0.001	0.001	0.001	0.001	1_8:2 diPAP|(M-H)-|DTXSID90218051|CAS=678-41-1;C20H9F34O4P;OP(=O)(OCCC(F)(F)C(F)(F)C(F)(F)C(F)(F)C(F)(F)C(F)(F)C(F)(F)C(F)(F)F)OCCC(F)(F)C(F)(F)C(F)(F)C(F)(F)C(F)(F)C(F)(F)C(F)(F)C(F)(F)F | 1_8:2 diPAP|(M-H)-|DTXSID90218051|CAS=678-41-1;C20H9F34O4P;OP(=O)(OCCC(F)(F)C(F)(F)C(F)(F)C(F)(F)C(F)(F)C(F)(F)C(F)(F)C(F)(F)F)OCCC(F)(F)C(F)(F)C(F)(F)C(F)(F)C(F)(F)C(F)(F)C(F)(F)C(F)(F)F	989	-0.0396	989.024	989	0.0235701	47
C+	[CF2]n_126	N-MeFOSAA|(M-H)-|DTXSID10624392|CAS=2355-31-9	C11H6F17NO4S	CN(CC(O)=O)S(=O)(=O)C(F)(F)C(F)(F)C(F)(F)C(F)(F)C(F)(F)C(F)(F)C(F)(F)C(F)(F)F	569.966	14.436	[M-H]-	Yes	Lvl 5 Schymanski: Possible ID, possible PFAS: 2+ in homologous series, and at least one confident PFAS identification within homologous series (A- or higher grade)	Yes	3185	NA	NA	NA	NA	NA	0.004	24.081	0.05	192.34	0.4	0	260472	2.07	-1	2	3	100	NA	FALSE	0.001	0.001	0.001	0.001	0.001	0.001	0.001	933030	0.001	726480	0.001	0.001	4_N-MeFOSAA|(M-H)-|DTXSID10624392|CAS=2355-31-9;C11H6F17NO4S;CN(CC(O)=O)S(=O)(=O)C(F)(F)C(F)(F)C(F)(F)C(F)(F)C(F)(F)C(F)(F)C(F)(F)C(F)(F)F | 4_NMeFOSAA|(M-H)-|DTXSID10624392|CAS=2355-31-9;C11H6F17NO4S;CN(CC(O)=O)S(=O)(=O)C(F)(F)C(F)(F)C(F)(F)C(F)(F)C(F)(F)C(F)(F)C(F)(F)C(F)(F)F	570	-0.0345	570.002	570	0.00190671	45
C+	[CF2]n_126	N-MeFOSAA|(M-H)-|DTXSID10624392|CAS=2355-31-9	C11H6F17NO4S	CN(CC(O)=O)S(=O)(=O)C(F)(F)C(F)(F)C(F)(F)C(F)(F)C(F)(F)C(F)(F)C(F)(F)C(F)(F)F	569.966	14.419	[M-H]-	Yes	Lvl 5 Schymanski: Possible ID, possible PFAS: 2+ in homologous series, and at least one confident PFAS identification within homologous series (A- or higher grade)	Yes	344	NA	NA	NA	NA	NA	0.038	21.545	0.033	172.08	0.27	0.0001	9590973	1.11	-1	3	10	100	NA	FALSE	0.001	0.001	0.001	3497668	2824798	9324459	18200000	23400000	7493130	19100000	7470208	408266	4_N-MeFOSAA|(M-H)-|DTXSID10624392|CAS=2355-31-9;C11H6F17NO4S;CN(CC(O)=O)S(=O)(=O)C(F)(F)C(F)(F)C(F)(F)C(F)(F)C(F)(F)C(F)(F)C(F)(F)C(F)(F)F | 4_NMeFOSAA|(M-H)-|DTXSID10624392|CAS=2355-31-9;C11H6F17NO4S;CN(CC(O)=O)S(=O)(=O)C(F)(F)C(F)(F)C(F)(F)C(F)(F)C(F)(F)C(F)(F)C(F)(F)C(F)(F)F	570	-0.0343	570.002	570	0.00210672	45
A	[CF2]n_126	N-MeFOSAA|(M-H)-|DTXSID10624392|CAS=2355-31-9	C11H6F17NO4S	CN(CC(O)=O)S(=O)(=O)C(F)(F)C(F)(F)C(F)(F)C(F)(F)C(F)(F)C(F)(F)C(F)(F)C(F)(F)F	569.966	13.33	[M-H]-	Yes	Lvl 2 Schymanski: Confident ID (class specific dominant fragments observed along with exact mass) and 2+ in homologous series	No	620	NA	NA	NA	NA	NA	0.001	23.933	0.019	191.16	0.15	0.0001	3841856	1.99	-1	4	4	99.1	NA	FALSE	25000000	11400000	11400000	0.001	0.001	0.001	0.001	0.001	0.001	0.001	0.001	0.001	1_N-MeFOSAA|(M-H)-|DTXSID10624392|CAS=2355-31-9;C11H6F17NO4S;CN(CC(O)=O)S(=O)(=O)C(F)(F)C(F)(F)C(F)(F)C(F)(F)C(F)(F)C(F)(F)C(F)(F)C(F)(F)F | 1_NMeFOSAA|(M-H)-|DTXSID10624392|CAS=2355-31-9;C11H6F17NO4S;CN(CC(O)=O)S(=O)(=O)C(F)(F)C(F)(F)C(F)(F)C(F)(F)C(F)(F)C(F)(F)C(F)(F)C(F)(F)F	570	-0.0341	570.002	570	0.00230673	45
C+	[CF2]n_126	N-MeFOSAA|(M-H)-|DTXSID10624392|CAS=2355-31-9	C11H6F17NO4S	CN(CC(O)=O)S(=O)(=O)C(F)(F)C(F)(F)C(F)(F)C(F)(F)C(F)(F)C(F)(F)C(F)(F)C(F)(F)F	569.966	13.567	[M-H]-	Yes	Lvl 5 Schymanski: Possible ID, possible PFAS: 2+ in homologous series, and at least one confident PFAS identification within homologous series (A- or higher grade)	Yes	224	NA	NA	NA	NA	NA	0.002	24.181	0.019	193.14	0.15	0.0001	15536040	1.92	-1	3	4	100	x	FALSE	94300000	49500000	48200000	0.001	0.001	0.001	0.001	0.001	0.001	0.001	0.001	0.001	4_N-MeFOSAA|(M-H)-|DTXSID10624392|CAS=2355-31-9;C11H6F17NO4S;CN(CC(O)=O)S(=O)(=O)C(F)(F)C(F)(F)C(F)(F)C(F)(F)C(F)(F)C(F)(F)C(F)(F)C(F)(F)F | 4_NMeFOSAA|(M-H)-|DTXSID10624392|CAS=2355-31-9;C11H6F17NO4S;CN(CC(O)=O)S(=O)(=O)C(F)(F)C(F)(F)C(F)(F)C(F)(F)C(F)(F)C(F)(F)C(F)(F)C(F)(F)F	570	-0.0338	570.003	570	0.00260675	45
C+	[CF2]n_126	NA	NA	NA	669.959	15.353	NA	NA	Lvl 5 Schymanski: Possible ID, possible PFAS: 2+ in homologous series, and at least one confident PFAS identification within homologous series (A- or higher grade)	Yes	587	NA	NA	NA	NA	NA	0.013	23.742	0.025	188.97	0.2	0.0003	4234903	2.15	-1	3	9	100	NA	FALSE	0.001	0.001	0.001	2383661	2930121	1524887	4969394	4476981	910714	2385736	1390734	0.001	5_NoID	670	-0.041	670.002	670	0.00179382	45
C+	[CF2]n_126	NA	NA	NA	669.96	13.107	NA	NA	Lvl 5 Schymanski: Possible ID, possible PFAS: 2+ in homologous series, and at least one confident PFAS identification within homologous series (A- or higher grade)	Yes	5107	NA	NA	NA	NA	NA	0.007	25.688	0.004	204.46	0.03	0.0001	91923	2.62	-1	2	2	99.2	NA	FALSE	810953	384044	0.001	0.001	0.001	0.001	0.001	0.001	0.001	0.001	0.001	0.001	5_NoID	670	-0.0402	670.003	670	0.00259387	45
C+	[CF2]n_126	NA	NA	NA	769.953	15.974	NA	NA	Lvl 5 Schymanski: Possible ID, possible PFAS: 2+ in homologous series, and at least one confident PFAS identification within homologous series (A- or higher grade)	Yes	1596	NA	NA	NA	NA	NA	0.002	25.816	0.017	204.95	0.13	0.0002	874471	1.84	-1	3	4	100	NA	FALSE	0.001	0.001	0.001	1561054	4948855	3492038	1366176	0.001	0.001	0.001	0.001	0.001	5_NoID	770	-0.0472	770.002	770	0.00198095	45
A	[CF2]n_87	PFEESA|(M-H)-|DTXSID50379814|CAS=113507-82-7	C4HF9O4S	OS(=O)(=O)C(F)(F)C(F)(F)OC(F)(F)C(F)(F)F	314.937	8.535	[M-H]-	Yes	Lvl 2 Schymanski: Confident ID (class specific dominant fragments observed along with exact mass) and 2+ in homologous series	No	86	NA	NA	NA	NA	NA	0.015	16.947	0.015	137.87	0.12	0.0001	40712470	1.83	-1	5	4	100	x	FALSE	227000000	134000000	132000000	0.001	0.001	0.001	0.001	0.001	0.001	0.001	0.001	0.001	1_PFEESA|(M-H)-|DTXSID50379814|CAS=113507-82-7;C4HF9O4S;OS(=O)(=O)C(F)(F)C(F)(F)OC(F)(F)C(F)(F)F | 1_PFEESA|(M-H)-|DTXSID50379814|CAS=113507-82-7;C4HF9O4S;OS(=O)(=O)C(F)(F)C(F)(F)OC(F)(F)C(F)(F)F	315	-0.0634	314.957	315	-0.0432833	40
A	[CF2]n_143	N-EtFOSAA|(M-H)-|DTXSID60892504|CAS=909405-49-8	C12H8F17NO4S	CCN(CC(O)=O)S(=O)(=O)C(F)(F)C(F)(F)C(F)(F)C(F)(F)C(F)(F)C(F)(F)C(F)(F)C(F)(F)F	583.981	13.898	[M-H]-	Yes	Lvl 2 Schymanski: Confident ID (class specific dominant fragments observed along with exact mass) and 2+ in homologous series	No	242	NA	NA	NA	NA	NA	0.002	24.679	0.035	197.01	0.28	0.0002	14654250	1.89	-1	4	4	100	x	FALSE	87000000	47200000	46300000	0.001	0.001	0.001	0.001	0.001	0.001	0.001	0.001	0.001	1_N-EtFOSAA|(M-H)-|DTXSID60892504|CAS=909405-49-8;C12H8F17NO4S;CCN(CC(O)=O)S(=O)(=O)C(F)(F)C(F)(F)C(F)(F)C(F)(F)C(F)(F)C(F)(F)C(F)(F)C(F)(F)F | 1_NEtFOSAA|(M-H)-|DTXSID5062760|CAS=2991-50-6;C12H8F17NO4S;CCN(CC(O)=O)S(=O)(=O)C(F)(F)C(F)(F)C(F)(F)C(F)(F)C(F)(F)C(F)(F)C(F)(F)C(F)(F)F	584	-0.0188	584.019	584	0.018502	46
C+	[CF2]n_143	N-EtFOSAA|(M-H)-|DTXSID60892504|CAS=909405-49-8	C12H8F17NO4S	CCN(CC(O)=O)S(=O)(=O)C(F)(F)C(F)(F)C(F)(F)C(F)(F)C(F)(F)C(F)(F)C(F)(F)C(F)(F)F	583.981	13.658	[M-H]-	Yes	Lvl 5 Schymanski: Possible ID, possible PFAS: 2+ in homologous series, and at least one confident PFAS identification within homologous series (A- or higher grade)	Yes	622	NA	NA	NA	NA	NA	0.004	24.358	0.016	194.44	0.13	0.0002	3831663	1.99	-1	4	4	99	NA	FALSE	25100000	11400000	11300000	0.001	0.001	0.001	0.001	0.001	0.001	0.001	0.001	0.001	4_N-EtFOSAA|(M-H)-|DTXSID60892504|CAS=909405-49-8;C12H8F17NO4S;CCN(CC(O)=O)S(=O)(=O)C(F)(F)C(F)(F)C(F)(F)C(F)(F)C(F)(F)C(F)(F)C(F)(F)C(F)(F)F | 4_NEtFOSAA|(M-H)-|DTXSID5062760|CAS=2991-50-6;C12H8F17NO4S;CCN(CC(O)=O)S(=O)(=O)C(F)(F)C(F)(F)C(F)(F)C(F)(F)C(F)(F)C(F)(F)C(F)(F)C(F)(F)F	584	-0.0186	584.019	584	0.018702	46
A-	[CF2]n_0	9Cl-PF3ONS|(M-H)-|DTXSID80892506|CAS=756426-58-1	C8HF16SO4Cl	OS(=O)(=O)C(F)(F)C(F)(F)OC(F)(F)C(F)(F)C(F)(F)C(F)(F)C(F)(F)C(F)(F)Cl	530.894	12.799	[M-H]-	Yes	Lvl 2 Schymanski: Confident ID (class specific dominant fragments and exact mass)	No	62	NA	NA	NA	NA	NA	0.002	21.372	0.021	170.99	0.17	0.0002	55453780	1.86	-1	8	4	100	x	FALSE	327000000	173000000	169000000	0.001	0.001	0.001	0.001	0.001	0.001	0.001	0.001	0.001	1_9Cl-PF3ONS|(M-H)-|DTXSID80892506|CAS=756426-58-1;C8HF16SO4Cl;OS(=O)(=O)C(F)(F)C(F)(F)OC(F)(F)C(F)(F)C(F)(F)C(F)(F)C(F)(F)C(F)(F)Cl	531	-0.1064	530.928	531	-0.072489	37
A-	[CF2]n_0	11Cl-PF3OUdS|(M-H)-|DTXSID40892507|CAS=763051-92-9	C10HF20SO4Cl	OS(=O)(=O)C(F)(F)C(F)(F)OC(F)(F)C(F)(F)C(F)(F)C(F)(F)C(F)(F)C(F)(F)C(F)(F)C(F)(F)Cl	630.888	14.105	[M-H]-	Yes	Lvl 2 Schymanski: Confident ID (class specific dominant fragments and exact mass)	No	57	NA	NA	NA	NA	NA	0.001	23.506	0.022	187.32	0.18	0.0002	59202260	1.8	-1	7	4	100	x	FALSE	315000000	198000000	198000000	0.001	0.001	0.001	0.001	0.001	0.001	0.001	0.001	0.001	1_11Cl-PF3OUdS|(M-H)-|DTXSID40892507|CAS=763051-92-9;C10HF20SO4Cl;OS(=O)(=O)C(F)(F)C(F)(F)OC(F)(F)C(F)(F)C(F)(F)C(F)(F)C(F)(F)C(F)(F)C(F)(F)C(F)(F)Cl	631	-0.1124	630.928	631	-0.0721019	38
A-	[CF2]n_0	FOSAA|(M-H)-|DTXSID40440941|CAS=2806-24-8	C10H4F17NO4S	OC(=O)CNS(=O)(=O)C(F)(F)C(F)(F)C(F)(F)C(F)(F)C(F)(F)C(F)(F)C(F)(F)C(F)(F)F	555.949	13.096	[M-H]-	Yes	Lvl 2 Schymanski: Confident ID (class specific dominant fragments and exact mass)	No	81	NA	NA	NA	NA	NA	0.022	22.896	0.024	182.98	0.19	0.0003	43582160	1.81	-1	5	8	100	x	FALSE	243000000	141000000	138000000	5229725	1774778	736525	505183	0.001	0.001	0.001	0.001	0.001	1_FOSAA|(M-H)-|DTXSID40440941|CAS=2806-24-8;C10H4F17NO4S;OC(=O)CNS(=O)(=O)C(F)(F)C(F)(F)C(F)(F)C(F)(F)C(F)(F)C(F)(F)C(F)(F)C(F)(F)F | 1_FOSAA|(M-H)-|DTXSID40440941|CAS=2806-24-8;C10H4F17NO4S;OC(=O)CNS(=O)(=O)C(F)(F)C(F)(F)C(F)(F)C(F)(F)C(F)(F)C(F)(F)C(F)(F)C(F)(F)F	556	-0.0505	555.985	556	-0.0149886	43
A-	[CF2]n_0	N-AP-FHxSA|(M-H)-|DTXSID7068556|CAS=50598-28-2	C11H13F13N2O2S	CN(C)CCCNS(=O)(=O)C(F)(F)C(F)(F)C(F)(F)C(F)(F)C(F)(F)C(F)(F)F	483.04	11.905	[M-H]-	Yes	Lvl 2 Schymanski: Confident ID (class specific dominant fragments and exact mass)	No	385	NA	NA	NA	NA	NA	0.005	22.842	0.021	183.2	0.17	0.0002	8393247	1.96	-1	5	4	100	NA	FALSE	53400000	25500000	25400000	0.001	0.001	0.001	0.001	0.001	0.001	0.001	0.001	0.001	1_N-AP-FHxSA|(M-H)-|DTXSID7068556|CAS=50598-28-2;C11H13F13N2O2S;CN(C)CCCNS(=O)(=O)C(F)(F)C(F)(F)C(F)(F)C(F)(F)C(F)(F)C(F)(F)F	483	0.0401	483.071	483	0.0709543	51
D	[CF2]n_118	NA	NA	NA	280.982	8.322	NA	NA	Lvl 5 Schymanski: No ID, possible PFAS: 3+ within homologous series	Yes	2388	NA	NA	NA	NA	NA	0.039	15.842	0.01	129.51	0.08	0.0002	452860	1.32	-1	2	6	100	NA	FALSE	478038	0.001	0.001	0.001	1112382	1638169	1431225	591536	0.001	0.001	635823	0.001	5_NoID	281	-0.0182	281	281	-0.000252209	44
D	[CF2]n_118	NA	NA	NA	330.978	9.408	NA	NA	Lvl 5 Schymanski: No ID, possible PFAS: 3+ within homologous series	Yes	2223	NA	NA	NA	NA	NA	0.02	16.923	0.014	137.4	0.11	0.0001	508777	0.94	-1	2	8	97.5	NA	FALSE	465856	590823	0.001	958384	1181370	1179759	1062090	660819	0.001	0.001	0.001	515005	5_NoID	331	-0.0218	330.999	331	-0.000658675	44
D	[CF2]n_118	NA	NA	NA	330.978	10.418	NA	NA	Lvl 5 Schymanski: No ID, possible PFAS: 3+ within homologous series	Yes	3615	NA	NA	NA	NA	NA	0.03	16.915	0.011	137.34	0.09	0.0002	204499	1.94	-1	2	3	89.1	NA	FALSE	0.001	0.001	0.001	909624	0.001	0.001	0.001	0.001	0.001	0.001	0.001	677650	5_NoID	331	-0.0218	330.999	331	-0.000658675	44
D	[CF2]n_118	NA	NA	NA	330.979	9.403	NA	NA	Lvl 5 Schymanski: No ID, possible PFAS: 3+ within homologous series	Yes	2911	NA	NA	NA	NA	NA	0.018	16.383	0.011	133.01	0.09	0.0001	307621	1.48	-1	2	5	98.1	NA	FALSE	560883	0.001	0.001	0.001	1184069	1202951	0.001	0.001	0.001	546888	0.001	0.001	5_NoID	331	-0.0212	331	331	-5.86365e-05	44
D	[CF2]n_118	NA	NA	NA	380.975	11.459	NA	NA	Lvl 5 Schymanski: No ID, possible PFAS: 3+ within homologous series	Yes	2354	NA	NA	NA	NA	NA	0.008	17.326	0.018	139.95	0.15	0.0001	461572	1.94	-1	2	3	99.5	NA	FALSE	0.001	0.001	0.001	0.001	0.001	2209258	2269335	0.001	0.001	1521841	0.001	0.001	5_NoID	381	-0.0253	380.999	381	-0.000965134	44
D	[CF2]n_118	NA	NA	NA	380.975	10.443	NA	NA	Lvl 5 Schymanski: No ID, possible PFAS: 3+ within homologous series	Yes	669	NA	NA	NA	NA	NA	0.005	17.322	0.012	139.92	0.1	0.0001	3564637	0.31	-1	2	13	100	NA	FALSE	2308647	2929468	2500781	4463424	5934279	5095669	3956149	4040383	3563496	3039428	3459427	2238593	5_NoID	381	-0.0252	380.999	381	-0.000865128	44
D	[CF2]n_118	NA	NA	NA	380.975	11.342	NA	NA	Lvl 5 Schymanski: No ID, possible PFAS: 3+ within homologous series	Yes	341	NA	NA	NA	NA	NA	0.006	17.255	0.011	139.38	0.09	0.0001	9810879	1.88	-1	3	4	100	x	FALSE	58600000	29700000	30800000	0.001	0.001	0.001	0.001	0.001	0.001	0.001	0.001	0.001	5_NoID	381	-0.0248	381	381	-0.000465103	44
D	[CF2]n_118	NA	NA	NA	380.975	10.444	NA	NA	Lvl 5 Schymanski: No ID, possible PFAS: 3+ within homologous series	Yes	1136	NA	NA	NA	NA	NA	0.005	18.087	0.013	146.11	0.1	0.0002	1510986	0.32	-1	2	13	100	NA	FALSE	992133	1235633	1025127	1879710	2551620	2166130	1691046	1675779	1526149	1269774	1454025	938664	5_NoID	381	-0.0246	381	381	-0.00026509	44
D	[CF2]n_118	NA	NA	NA	430.972	11.378	NA	NA	Lvl 5 Schymanski: No ID, possible PFAS: 3+ within homologous series	Yes	672	NA	NA	NA	NA	NA	0.003	19.226	0.012	154.69	0.1	0.0001	3536006	0.3	-1	2	13	100	NA	FALSE	2757743	2852767	2897852	4044404	6029788	5258101	3794245	3634783	3395953	2916188	3202017	2056935	5_NoID	431	-0.0284	430.999	431	-0.000871568	44
D	[CF2]n_118	NA	NA	NA	430.972	12.374	NA	NA	Lvl 5 Schymanski: No ID, possible PFAS: 3+ within homologous series	Yes	593	NA	NA	NA	NA	NA	0.009	18.343	0.017	147.59	0.14	0.0002	4123856	0.31	-1	2	13	100	NA	FALSE	4016899	1163248	3904479	4274003	5701266	5244832	5583190	3488665	3126789	3828198	4438515	3235627	5_NoID	431	-0.0279	431	431	-0.000371537	44
D	[CF2]n_118	NA	NA	NA	430.972	11.379	NA	NA	Lvl 5 Schymanski: No ID, possible PFAS: 3+ within homologous series	Yes	285	NA	NA	NA	NA	NA	0.003	18.346	0.011	147.61	0.09	0.0001	12556460	0.27	-1	3	13	100	NA	FALSE	9362812	10500000	10100000	14700000	20100000	17100000	13800000	13600000	12400000	11000000	11800000	7741838	5_NoID	431	-0.0277	431	431	-0.000171524	44
D	[CF2]n_118	NA	NA	NA	480.968	8.795	NA	NA	Lvl 5 Schymanski: No ID, possible PFAS: 3+ within homologous series	Yes	4213	NA	NA	NA	NA	NA	0.006	18.963	0.025	152.1	0.2	0.0002	146227	1.91	-1	2	3	82.4	NA	FALSE	0.001	559003	0.001	678624	0.001	0.001	0.001	663326	0.001	0.001	0.001	0.001	5_NoID	481	-0.0319	480.999	481	-0.00117803	44
D	[CF2]n_118	NA	NA	NA	480.968	12.707	NA	NA	Lvl 5 Schymanski: No ID, possible PFAS: 3+ within homologous series	Yes	1352	NA	NA	NA	NA	NA	0.004	18.889	0.019	151.5	0.15	0.0002	1140224	0.18	-1	2	13	99	NA	FALSE	932064	921648	1046374	1222607	1518492	1446913	1230367	1251857	1206823	1038796	1109255	833150	5_NoID	481	-0.0318	480.999	481	-0.00107802	44
D	[CF2]n_118	NA	NA	NA	480.968	13.18	NA	NA	Lvl 5 Schymanski: No ID, possible PFAS: 3+ within homologous series	Yes	389	NA	NA	NA	NA	NA	0.022	19.447	0.027	155.98	0.22	0.0001	8272181	0.5	-1	2	12	99.7	NA	FALSE	4791283	0.001	10700000	8932602	9834089	12800000	12900000	3546190	8601762	3908037	9429219	8082953	5_NoID	481	-0.0318	480.999	481	-0.00107802	44
D	[CF2]n_118	NA	NA	NA	480.968	12.212	NA	NA	Lvl 5 Schymanski: No ID, possible PFAS: 3+ within homologous series	Yes	150	NA	NA	NA	NA	NA	0.003	19.444	0.017	155.96	0.13	0.0001	24339520	0.22	-1	3	13	100	NA	FALSE	20400000	19800000	20400000	29100000	35800000	32800000	27700000	23700000	23300000	22000000	22800000	17000000	5_NoID	481	-0.0316	480.999	481	-0.000878009	44
D	[CF2]n_118	NA	NA	NA	480.969	13.174	NA	NA	Lvl 5 Schymanski: No ID, possible PFAS: 3+ within homologous series	Yes	1153	NA	NA	NA	NA	NA	0.021	20.391	0.023	163.56	0.18	0.0001	1468672	0.68	-1	2	10	88.1	NA	FALSE	0.001	0.001	1915154	1808854	2063965	2460108	2498668	0.001	1323191	979950	1635579	1357780	5_NoID	481	-0.0314	480.999	481	-0.000677996	44
D	[CF2]n_118	NA	NA	NA	480.969	12.211	NA	NA	Lvl 5 Schymanski: No ID, possible PFAS: 3+ within homologous series	Yes	500	NA	NA	NA	NA	NA	0.003	20.401	0.017	163.63	0.14	0.0002	5422188	0.24	-1	2	13	99	NA	FALSE	4581181	4344055	4496267	6315266	8284918	7436720	6042104	5206137	5205387	4868113	5193487	3792937	5_NoID	481	-0.0311	481	481	-0.000377977	44
D	[CF2]n_118	NA	NA	NA	530.965	13.413	NA	NA	Lvl 5 Schymanski: No ID, possible PFAS: 3+ within homologous series	Yes	1155	NA	NA	NA	NA	NA	0.011	19.965	0.025	159.72	0.2	0.0002	1460688	0.15	-1	2	13	87	NA	FALSE	1274671	1292697	1264643	1432970	1612656	1993237	1736327	1451001	1478120	1367464	1489616	1247821	5_NoID	531	-0.0348	530.999	531	-0.000884449	44
D	[CF2]n_118	NA	NA	NA	530.965	9.748	NA	NA	Lvl 5 Schymanski: No ID, possible PFAS: 3+ within homologous series	Yes	1494	NA	NA	NA	NA	NA	0.006	19.997	0.015	159.97	0.12	0.0001	970667	0.87	-1	2	8	98.2	NA	FALSE	0.001	1531273	0.001	1855675	2236806	0.001	0.001	1725818	1412850	1306795	1424356	1125097	5_NoID	531	-0.0347	530.999	531	-0.000784443	44
D	[CF2]n_118	NA	NA	NA	530.965	13.874	NA	NA	Lvl 5 Schymanski: No ID, possible PFAS: 3+ within homologous series	Yes	955	NA	NA	NA	NA	NA	0.01	21.51	0.017	172.09	0.14	0.0001	1952838	0.57	-1	2	11	87.3	NA	FALSE	2610165	0.001	2617886	0.001	1157327	2951191	2673109	1836393	1919357	1736275	2007334	1933696	5_NoID	531	-0.0347	530.999	531	-0.000784443	44
D	[CF2]n_118	NA	NA	NA	530.965	12.929	NA	NA	Lvl 5 Schymanski: No ID, possible PFAS: 3+ within homologous series	Yes	122	NA	NA	NA	NA	NA	0.003	20.568	0.017	164.55	0.14	0.0002	30328840	0.3	-1	3	13	100	NA	FALSE	16800000	20600000	19700000	41300000	44800000	42400000	41000000	28700000	29100000	28600000	29300000	25700000	5_NoID	531	-0.0346	530.999	531	-0.000684437	44
D	[CF2]n_118	NA	NA	NA	530.966	13.88	NA	NA	Lvl 5 Schymanski: No ID, possible PFAS: 3+ within homologous series	Yes	236	NA	NA	NA	NA	NA	0.012	20.55	0.034	164.4	0.28	0.0001	14954750	0.41	-1	2	13	98.6	NA	FALSE	16700000	11100000	19300000	7553583	6797825	20400000	18200000	11400000	15800000	10800000	12600000	14200000	5_NoID	531	-0.0345	530.999	531	-0.00058443	44
D	[CF2]n_118	NA	NA	NA	530.966	12.927	NA	NA	Lvl 5 Schymanski: No ID, possible PFAS: 3+ within homologous series	Yes	575	NA	NA	NA	NA	NA	0.008	21.521	0.029	172.18	0.23	0.0002	4387001	0.64	-1	3	10	97.2	NA	FALSE	0.001	0.001	0.001	6660892	7342982	6937891	6657908	4441697	4376298	4283169	4468048	4203748	5_NoID	531	-0.0344	531	531	-0.000484424	44
D	[CF2]n_118	NA	NA	NA	580.961	14.016	NA	NA	Lvl 5 Schymanski: No ID, possible PFAS: 3+ within homologous series	Yes	1278	NA	NA	NA	NA	NA	0.019	20.982	0.023	167.5	0.18	0.0001	1241147	0.17	-1	2	13	92.3	NA	FALSE	1218422	1189114	1176969	830376	878052	1540640	1538933	1334915	1263494	1279153	1379371	1352127	5_NoID	581	-0.0386	580.999	581	-0.00149093	44
D	[CF2]n_118	NA	NA	NA	580.962	10.603	NA	NA	Lvl 5 Schymanski: No ID, possible PFAS: 3+ within homologous series	Yes	783	NA	NA	NA	NA	NA	0.005	21.007	0.015	167.7	0.12	0.0002	2767830	0.2	-1	2	13	100	NA	FALSE	2236752	2296456	2263153	3375489	4011407	3018285	2615141	3217991	2965870	2570914	2804071	2082700	5_NoID	581	-0.0385	580.999	581	-0.00139092	44
D	[CF2]n_118	NA	NA	NA	580.962	13.546	NA	NA	Lvl 5 Schymanski: No ID, possible PFAS: 3+ within homologous series	Yes	954	NA	NA	NA	NA	NA	0.018	22.701	0.033	181.24	0.27	0.0001	1955372	0.5	-1	2	11	75	NA	FALSE	1980080	1972271	1876826	2432217	2209840	3232271	3187147	2203724	2051906	1996993	2276564	0.001	5_NoID	581	-0.0382	580.999	581	-0.0010909	44
D	[CF2]n_118	NA	NA	NA	580.962	14.489	NA	NA	Lvl 5 Schymanski: No ID, possible PFAS: 3+ within homologous series	Yes	186	NA	NA	NA	NA	NA	0.011	21.67	0.037	173	0.3	0.0002	19282320	0.38	-1	3	13	98.1	NA	FALSE	20900000	15200000	21900000	4702713	5808698	25400000	21300000	22800000	21600000	21500000	21100000	16500000	5_NoID	581	-0.0382	580.999	581	-0.0010909	44
D	[CF2]n_118	NA	NA	NA	580.962	13.547	NA	NA	Lvl 5 Schymanski: No ID, possible PFAS: 3+ within homologous series	Yes	123	NA	NA	NA	NA	NA	0.017	21.703	0.016	173.26	0.12	0.0001	29999030	0.15	-1	3	13	100	NA	FALSE	27100000	27400000	25700000	29100000	28200000	40200000	39300000	27800000	28500000	27800000	30300000	30900000	5_NoID	581	-0.0379	580.999	581	-0.000790883	44
D	[CF2]n_118	NA	NA	NA	630.958	15.05	NA	NA	Lvl 5 Schymanski: No ID, possible PFAS: 3+ within homologous series	Yes	204	NA	NA	NA	NA	NA	0.032	22.845	0.009	182.05	0.07	0.0001	17291000	0.48	-1	2	11	96.5	NA	FALSE	13700000	19400000	20300000	0.001	0.001	26200000	15600000	23200000	20900000	19700000	21100000	20600000	5_NoID	631	-0.0415	630.999	631	-0.00119735	44
D	[CF2]n_118	NA	NA	NA	630.959	14.546	NA	NA	Lvl 5 Schymanski: No ID, possible PFAS: 3+ within homologous series	Yes	1383	NA	NA	NA	NA	NA	0.002	22.002	0.022	175.32	0.18	0.0002	1098740	0.48	-1	2	11	100	NA	FALSE	1161231	1037828	1138826	0.001	0.001	1294044	1054795	1486491	1436875	1380820	1653967	1531532	5_NoID	631	-0.0413	630.999	631	-0.000997337	44
D	[CF2]n_118	NA	NA	NA	630.959	14.081	NA	NA	Lvl 5 Schymanski: No ID, possible PFAS: 3+ within homologous series	Yes	180	NA	NA	NA	NA	NA	0.028	22.901	0.065	182.5	0.52	0.0001	20377860	0.61	-1	3	10	100	NA	FALSE	0.001	0.001	0.001	21600000	20400000	33000000	31000000	24000000	24000000	23300000	27600000	25600000	5_NoID	631	-0.0412	630.999	631	-0.00089733	44
D	[CF2]n_118	NA	NA	NA	630.959	14.085	NA	NA	Lvl 5 Schymanski: No ID, possible PFAS: 3+ within homologous series	Yes	1672	NA	NA	NA	NA	NA	0.025	23.882	0.04	190.32	0.32	0.0002	806794	0.86	-1	2	8	73.4	NA	FALSE	0.001	0.001	0.001	1109212	0.001	1704300	1681087	1174997	1053403	1052449	1352781	1360096	5_NoID	631	-0.0411	630.999	631	-0.000797324	44
D	[CF2]n_118	NA	NA	NA	630.959	11.364	NA	NA	Lvl 5 Schymanski: No ID, possible PFAS: 3+ within homologous series	Yes	718	NA	NA	NA	NA	NA	0.005	22.025	0.012	175.51	0.09	0.0001	3253711	0.17	-1	2	13	100	NA	FALSE	2959466	2633283	3103591	4167536	4272713	3755510	3327182	3152194	3183133	2867231	2982215	2399816	5_NoID	631	-0.041	630.999	631	-0.000697317	44
D	[CF2]n_118	NA	NA	NA	680.955	14.999	NA	NA	Lvl 5 Schymanski: No ID, possible PFAS: 3+ within homologous series	Yes	1404	NA	NA	NA	NA	NA	0.006	23.098	0.014	183.78	0.11	0.0002	1073256	0.47	-1	2	11	95.5	NA	FALSE	1229976	1043788	1203726	0.001	0.001	1270237	977282	1258046	1310136	1197937	1455202	1381938	5_NoID	681	-0.0454	680.998	681	-0.00190383	44
D	[CF2]n_118	NA	NA	NA	680.955	12.038	NA	NA	Lvl 5 Schymanski: No ID, possible PFAS: 3+ within homologous series	Yes	675	NA	NA	NA	NA	NA	0.005	23.09	0.015	183.72	0.12	0.0002	3529298	0.11	-1	3	13	100	NA	FALSE	3738509	2871539	3843957	4037740	3849614	3836181	3604610	3204355	3379252	3333203	3347597	2914663	5_NoID	681	-0.045	680.998	681	-0.00150381	44
D	[CF2]n_118	NA	NA	NA	680.955	15.393	NA	NA	Lvl 5 Schymanski: No ID, possible PFAS: 3+ within homologous series	Yes	2225	NA	NA	NA	NA	NA	0.001	24.01	0.013	191.04	0.1	0.0004	507691	2.45	-1	2	2	87.1	NA	FALSE	0.001	0.001	0.001	2987714	3612263	0.001	0.001	0.001	0.001	0.001	0.001	0.001	5_NoID	681	-0.0447	680.999	681	-0.00120379	44
D	[CF2]n_118	NA	NA	NA	680.956	15.531	NA	NA	Lvl 5 Schymanski: No ID, possible PFAS: 3+ within homologous series	Yes	269	NA	NA	NA	NA	NA	0.01	23.985	0.023	190.84	0.18	0.0001	13251340	0.71	-1	2	9	93.4	NA	FALSE	0.001	0.001	23700000	0.001	0.001	19800000	19900000	17900000	17500000	15600000	17500000	17100000	5_NoID	681	-0.0445	680.999	681	-0.00100378	44
D	[CF2]n_118	NA	NA	NA	680.956	14.55	NA	NA	Lvl 5 Schymanski: No ID, possible PFAS: 3+ within homologous series	Yes	177	NA	NA	NA	NA	NA	0.033	24.058	0.063	191.42	0.5	0.0001	20527130	0.32	-1	3	13	100	NA	FALSE	19100000	17800000	18500000	8561533	8335908	25000000	21100000	25300000	25500000	23600000	29600000	26800000	5_NoID	681	-0.0442	680.999	681	-0.000703758	44
D	[CF2]n_118	NA	NA	NA	730.952	15.872	NA	NA	Lvl 5 Schymanski: No ID, possible PFAS: 3+ within homologous series	Yes	248	NA	NA	NA	NA	NA	0.01	25.141	0.023	199.77	0.18	0.0002	14501370	0.12	-1	2	13	97.2	NA	FALSE	16900000	11900000	17500000	13600000	11900000	15100000	15100000	14800000	13900000	13200000	14000000	14200000	5_NoID	731	-0.0481	730.999	731	-0.00141024	44
D	[CF2]n_118	NA	NA	NA	730.952	14.971	NA	NA	Lvl 5 Schymanski: No ID, possible PFAS: 3+ within homologous series	Yes	228	NA	NA	NA	NA	NA	0.011	25.2	0.06	200.24	0.47	0.0002	15423220	0.38	-1	3	13	100	NA	FALSE	15900000	13600000	15100000	3551440	3164267	21200000	17300000	17800000	17800000	17100000	22400000	20000000	5_NoID	731	-0.0479	730.999	731	-0.00121023	44
D	[CF2]n_118	NA	NA	NA	730.952	15.38	NA	NA	Lvl 5 Schymanski: No ID, possible PFAS: 3+ within homologous series	Yes	1653	NA	NA	NA	NA	NA	0.014	24.221	0.043	192.46	0.34	0.0003	822034	0.19	-1	2	13	100	NA	FALSE	777656	701927	734781	608782	545526	1025122	934495	852390	872740	813601	1100727	940539	5_NoID	731	-0.0479	730.999	731	-0.00121023	44
D	[CF2]n_118	NA	NA	NA	730.953	12.631	NA	NA	Lvl 5 Schymanski: No ID, possible PFAS: 3+ within homologous series	Yes	651	NA	NA	NA	NA	NA	0.009	24.167	0.017	192.03	0.14	0.0002	3663490	0.17	-1	3	13	100	NA	FALSE	4218817	2770754	4701833	4289440	3798950	3951293	3602171	3151501	3286588	3175482	3385401	2933902	5_NoID	731	-0.0473	730.999	731	-0.000610192	44
D	[CF2]n_118	NA	NA	NA	780.949	15.7	NA	NA	Lvl 5 Schymanski: No ID, possible PFAS: 3+ within homologous series	Yes	1678	NA	NA	NA	NA	NA	0.003	25.346	0.04	201.16	0.32	0.0003	802475	0.16	-1	2	13	100	NA	FALSE	876894	705843	694262	673194	585876	921259	771312	850493	855137	725385	1017813	987801	5_NoID	781	-0.0514	780.998	781	-0.00151669	44
D	[CF2]n_118	NA	NA	NA	780.949	13.155	NA	NA	Lvl 5 Schymanski: No ID, possible PFAS: 3+ within homologous series	Yes	836	NA	NA	NA	NA	NA	0.017	25.292	0.019	200.73	0.15	0.0003	2423749	0.11	-1	2	13	100	NA	FALSE	2434730	1881600	2647971	2613612	2416408	2827782	2656206	2230415	2356008	2187621	2477332	2158262	5_NoID	781	-0.0513	780.999	781	-0.00141668	44
D	[CF2]n_118	NA	NA	NA	780.949	16.196	NA	NA	Lvl 5 Schymanski: No ID, possible PFAS: 3+ within homologous series	Yes	280	NA	NA	NA	NA	NA	0.013	26.315	0.022	208.86	0.17	0.0002	12817010	0.11	-1	2	13	97.2	NA	FALSE	14500000	11000000	15100000	11400000	11400000	13700000	13000000	12500000	12700000	11000000	13000000	12800000	5_NoID	781	-0.0512	780.999	781	-0.00131668	44
D	[CF2]n_118	NA	NA	NA	780.949	15.329	NA	NA	Lvl 5 Schymanski: No ID, possible PFAS: 3+ within homologous series	Yes	283	NA	NA	NA	NA	NA	0.009	26.343	0.055	209.08	0.44	0.0002	12713140	0.35	-1	3	12	98.2	NA	FALSE	12700000	10700000	12000000	11800000	11000000	18300000	15900000	13200000	13900000	0.001	17400000	15200000	5_NoID	781	-0.0509	780.999	781	-0.00101666	44
D	[CF2]n_118	NA	NA	NA	830.945	15.947	NA	NA	Lvl 5 Schymanski: No ID, possible PFAS: 3+ within homologous series	Yes	1819	NA	NA	NA	NA	NA	0.002	26.455	0.037	209.76	0.3	0.0004	703266	0.12	-1	2	13	100	NA	FALSE	790304	699114	742187	608212	503366	760142	627059	695334	690241	669430	818506	792805	5_NoID	831	-0.055	830.998	831	-0.00192316	44
D	[CF2]n_118	NA	NA	NA	830.945	15.943	NA	NA	Lvl 5 Schymanski: No ID, possible PFAS: 3+ within homologous series	Yes	7083	NA	NA	NA	NA	NA	0.001	24.523	0.005	194.42	0.04	0	17617	2.53	-1	2	2	98.8	NA	FALSE	0.001	0.001	0.001	0.001	0.001	0.001	0.001	0.001	0.001	86222.6	0.001	142802	5_NoID	831	-0.0549	830.998	831	-0.00182315	44
D	[CF2]n_118	NA	NA	NA	830.945	13.619	NA	NA	Lvl 5 Schymanski: No ID, possible PFAS: 3+ within homologous series	Yes	1098	NA	NA	NA	NA	NA	0.029	26.411	0.03	209.4	0.24	0.0003	1578388	0.2	-1	2	13	100	NA	FALSE	1898708	1385802	1775526	948719	901622	1842890	1689495	1620100	1658459	1555388	1888093	1597298	5_NoID	831	-0.0547	830.998	831	-0.00162314	44
D	[CF2]n_118	NA	NA	NA	830.945	16.615	NA	NA	Lvl 5 Schymanski: No ID, possible PFAS: 3+ within homologous series	Yes	358	NA	NA	NA	NA	NA	0.015	27.503	0.029	218.07	0.23	0.0002	9187313	0.46	-1	2	11	87.7	NA	FALSE	12900000	9473753	12300000	0.001	0.001	8696050	10500000	10500000	11300000	9620003	11300000	10800000	5_NoID	831	-0.0547	830.998	831	-0.00162314	44
D	[CF2]n_118	NA	NA	NA	830.946	15.635	NA	NA	Lvl 5 Schymanski: No ID, possible PFAS: 3+ within homologous series	Yes	304	NA	NA	NA	NA	NA	0.002	27.544	0.049	218.39	0.39	0.0002	11688600	0.17	-1	3	13	97.7	NA	FALSE	12900000	9767231	10800000	9112669	8511296	14100000	11200000	11400000	12400000	11100000	15500000	13500000	5_NoID	831	-0.0541	830.999	831	-0.0010231	44
D	[CF2]n_118	NA	NA	NA	880.942	16.146	NA	NA	Lvl 5 Schymanski: No ID, possible PFAS: 3+ within homologous series	Yes	2236	NA	NA	NA	NA	NA	0.001	27.545	0.029	218.2	0.23	0.0002	504111	0.32	-1	2	12	100	NA	FALSE	640690	490796	504360	546470	478878	606488	546793	541138	542503	487811	0.001	606598	5_NoID	881	-0.0577	880.999	881	-0.00142956	44
D	[CF2]n_118	NA	NA	NA	880.942	14.037	NA	NA	Lvl 5 Schymanski: No ID, possible PFAS: 3+ within homologous series	Yes	1288	NA	NA	NA	NA	NA	0.031	27.548	0.038	218.22	0.3	0.0002	1230807	0.26	-1	3	13	100	NA	FALSE	1386883	1103451	1310035	591643	500206	1459282	1346359	1317643	1439142	1284969	1546027	1334181	5_NoID	881	-0.0576	880.999	881	-0.00132956	44
D	[CF2]n_118	NA	NA	NA	880.942	15.875	NA	NA	Lvl 5 Schymanski: No ID, possible PFAS: 3+ within homologous series	Yes	342	NA	NA	NA	NA	NA	0.003	28.723	0.05	227.53	0.4	0.0002	9790633	0.13	-1	3	13	97.3	NA	FALSE	11100000	8981349	9820387	8601229	7514649	11200000	9561127	8835563	10200000	8767017	11700000	11100000	5_NoID	881	-0.0576	880.999	881	-0.00132956	44
D	[CF2]n_118	NA	NA	NA	930.938	16.311	NA	NA	Lvl 5 Schymanski: No ID, possible PFAS: 3+ within homologous series	Yes	2688	NA	NA	NA	NA	NA	0.004	28.659	0.017	226.84	0.14	0.0006	361670	0.47	-1	2	11	100	NA	FALSE	0.001	457101	454270	453771	369884	456252	413581	368233	436083	332509	535875	0.001	5_NoID	931	-0.0623	930.997	931	-0.00283609	44
D	[CF2]n_118	NA	NA	NA	930.938	14.424	NA	NA	Lvl 5 Schymanski: No ID, possible PFAS: 3+ within homologous series	Yes	1464	NA	NA	NA	NA	NA	0.006	28.671	0.028	226.93	0.22	0.0003	1002659	0.47	-1	2	11	100	NA	FALSE	1120565	936013	1071985	0.001	0.001	1123136	883002	1364101	1281097	1347349	1448137	1277438	5_NoID	931	-0.062	930.997	931	-0.00253607	44
D	[CF2]n_118	NA	NA	NA	930.939	16.074	NA	NA	Lvl 5 Schymanski: No ID, possible PFAS: 3+ within homologous series	Yes	414	NA	NA	NA	NA	NA	0.001	29.895	0.048	236.62	0.38	0.0003	7419877	0.12	-1	3	13	97	NA	FALSE	8234639	6342447	7084560	6880219	6692440	8286127	7310715	6614007	7870380	6303510	9412703	8083873	5_NoID	931	-0.0607	930.999	931	-0.00123599	44
D	[CF2]n_118	NA	NA	NA	980.936	16.466	NA	NA	Lvl 5 Schymanski: No ID, possible PFAS: 3+ within homologous series	Yes	5006	NA	NA	NA	NA	NA	0.002	29.785	0.014	235.58	0.11	0.0003	96767	1.57	-1	2	4	99.1	NA	FALSE	0.001	329248	0.001	0.001	297474	345156	286093	0.001	0.001	0.001	0.001	0.001	5_NoID	981	-0.0644	980.998	981	-0.00174246	44
D	[CF2]n_118	NA	NA	NA	980.936	16.249	NA	NA	Lvl 5 Schymanski: No ID, possible PFAS: 3+ within homologous series	Yes	539	NA	NA	NA	NA	NA	0.002	31.063	0.042	245.69	0.33	0.0003	4887676	0.13	-1	3	13	97	NA	FALSE	5161720	4155270	4540325	4608735	4792970	5440931	4909787	4098529	5297477	4143645	6269095	5404226	5_NoID	981	-0.0642	980.998	981	-0.00154245	44
D	[CF2]n_118	NA	NA	NA	980.936	14.763	NA	NA	Lvl 5 Schymanski: No ID, possible PFAS: 3+ within homologous series	Yes	1609	NA	NA	NA	NA	NA	0.002	29.748	0.029	235.29	0.23	0.0003	859127	0.46	-1	2	11	100	NA	FALSE	1021535	842786	905216	0.001	0.001	1144173	951139	994545	1072282	967002	1238652	1031582	5_NoID	981	-0.064	980.999	981	-0.00134244	44
D	[CF2]n_118	NA	NA	NA	1030.93	16.608	NA	NA	Lvl 5 Schymanski: No ID, possible PFAS: 3+ within homologous series	Yes	6434	NA	NA	NA	NA	NA	0.003	28.152	0.027	222.51	0.21	0.0007	39222	1.62	-1	2	4	99	NA	FALSE	0.001	116235	88799.7	0.001	0.001	0.001	0.001	131690	0.001	0.001	173161	0.001	5_NoID	1031	-0.0686	1031	1031	-0.00274897	44
D	[CF2]n_118	NA	NA	NA	1030.93	15.07	NA	NA	Lvl 5 Schymanski: No ID, possible PFAS: 3+ within homologous series	Yes	1799	NA	NA	NA	NA	NA	0.007	30.86	0.033	243.92	0.26	0.0004	717046	0.45	-1	2	12	99.5	NA	FALSE	877301	708191	781267	0.001	121518	698304	517094	951704	944691	834390	1064839	969908	5_NoID	1031	-0.0683	1031	1031	-0.00244895	44
D	[CF2]n_118	NA	NA	NA	1030.93	16.607	NA	NA	Lvl 5 Schymanski: No ID, possible PFAS: 3+ within homologous series	Yes	3663	NA	NA	NA	NA	NA	0.005	30.853	0.017	243.87	0.13	0.0005	199555	0.84	-1	2	8	80.6	NA	FALSE	287068	0.001	275852	282718	279346	348485	0.001	0.001	0.001	356967	390479	373296	5_NoID	1031	-0.0681	1031	1031	-0.00224894	44
D	[CF2]n_118	NA	NA	NA	1030.93	16.414	NA	NA	Lvl 5 Schymanski: No ID, possible PFAS: 3+ within homologous series	Yes	731	NA	NA	NA	NA	NA	0.003	32.232	0.033	254.77	0.26	0.0003	3148433	0.16	-1	3	13	95.8	NA	FALSE	3814978	3051941	3314136	3097250	2886459	2882422	3004139	2346097	3143295	2322506	3967554	3569683	5_NoID	1031	-0.0679	1031	1031	-0.00204892	44
D	[CF2]n_118	NA	NA	NA	1080.93	16.747	NA	NA	Lvl 5 Schymanski: No ID, possible PFAS: 3+ within homologous series	Yes	6225	NA	NA	NA	NA	NA	0.007	29.067	0.008	229.6	0.06	0.0005	46408	1.58	-1	2	4	95.3	NA	FALSE	0.001	0.001	0.001	145860	0.001	0.001	0.001	0.001	0.001	119013	169902	168525	5_NoID	1081	-0.0716	1081	1081	-0.0025554	44
D	[CF2]n_118	NA	NA	NA	1080.93	15.357	NA	NA	Lvl 5 Schymanski: No ID, possible PFAS: 3+ within homologous series	Yes	1985	NA	NA	NA	NA	NA	0.007	31.929	0.03	252.22	0.23	0.0004	613373	0.37	-1	2	12	98.6	NA	FALSE	626380	530326	551588	314138	0.001	761588	691172	713530	771064	701925	854030	765030	5_NoID	1081	-0.0712	1081	1081	-0.00215537	44
D	[CF2]n_118	NA	NA	NA	1080.93	16.579	NA	NA	Lvl 5 Schymanski: No ID, possible PFAS: 3+ within homologous series	Yes	826	NA	NA	NA	NA	NA	0.004	33.395	0.034	263.8	0.27	0.0003	2494732	0.12	-1	2	13	94.8	NA	FALSE	2491628	2180560	2372600	2238921	2543399	2746962	2360591	2161261	2750926	2118032	3210562	2684073	5_NoID	1081	-0.0709	1081	1081	-0.00185535	44
D	[CF2]n_118	NA	NA	NA	1130.92	16.908	NA	NA	Lvl 5 Schymanski: No ID, possible PFAS: 3+ within homologous series	Yes	6328	NA	NA	NA	NA	NA	0.008	29.968	0.037	236.59	0.29	0.0007	43018	1.37	-1	2	5	94.6	NA	FALSE	0.001	0.001	0.001	0.001	95788.4	0.001	0.001	116511	95221.1	0.001	0.001	159840	5_NoID	1131	-0.0751	1131	1131	-0.00286186	44
D	[CF2]n_118	NA	NA	NA	1130.93	16.756	NA	NA	Lvl 5 Schymanski: No ID, possible PFAS: 3+ within homologous series	Yes	894	NA	NA	NA	NA	NA	0.004	34.507	0.033	272.44	0.26	0.0003	2188124	0.13	-1	2	13	94.8	NA	FALSE	2190335	1770867	2014996	1803123	2242831	2409166	2210694	2018341	2485957	1955512	2844307	2322971	5_NoID	1131	-0.0749	1131	1131	-0.00266184	44
D	[CF2]n_118	NA	NA	NA	1130.93	15.612	NA	NA	Lvl 5 Schymanski: No ID, possible PFAS: 3+ within homologous series	Yes	2243	NA	NA	NA	NA	NA	0.004	33.005	0.036	260.58	0.28	0.0003	500884	0.38	-1	2	12	97.7	NA	FALSE	618404	484654	526854	0.001	232939	549349	411378	595243	628461	542168	701406	637243	5_NoID	1131	-0.0746	1131	1131	-0.00236182	44
D	[CF2]n_118	NA	NA	NA	1180.92	15.821	NA	NA	Lvl 5 Schymanski: No ID, possible PFAS: 3+ within homologous series	Yes	2735	NA	NA	NA	NA	NA	0.004	34.083	0.036	268.96	0.29	0.0005	347210	0.47	-1	2	11	96.9	NA	FALSE	424068	366594	0.001	0.001	262444	445191	357589	421932	451457	397276	454790	472157	5_NoID	1181	-0.0784	1181	1181	-0.0029683	44
D	[CF2]n_118	NA	NA	NA	1180.92	16.966	NA	NA	Lvl 5 Schymanski: No ID, possible PFAS: 3+ within homologous series	Yes	2581	NA	NA	NA	NA	NA	0.006	35.594	0.043	280.88	0.34	0.0002	392723	1.57	-1	2	4	89.1	NA	FALSE	0.001	0.001	0.001	0.001	1315895	0.001	1313123	0.001	0.001	1092853	0.001	0.001	5_NoID	1181	-0.0778	1181	1181	-0.00236826	44
D	[CF2]n_118	NA	NA	NA	1230.92	16.016	NA	NA	Lvl 5 Schymanski: No ID, possible PFAS: 3+ within homologous series	Yes	5685	NA	NA	NA	NA	NA	0.003	35.151	0.021	277.25	0.16	0.0003	66685	1.9	-1	2	3	90.3	NA	FALSE	271736	0.001	0.001	0.001	0.001	0.001	0.001	0.001	285422	0.001	309752	0.001	5_NoID	1231	-0.0806	1231	1231	-0.00197468	44
D	[CF2]n_119	NA	NA	NA	444.97	10.442	NA	NA	Lvl 5 Schymanski: No ID, possible PFAS: 3+ within homologous series	Yes	2036	NA	NA	NA	NA	NA	0.008	18.95	0.009	152.32	0.07	0.0001	588331	0.64	-1	2	10	100	NA	FALSE	0.001	0.001	440644	848513	1094749	1013255	764598	818619	771381	614056	680339	0.001	5_NoID	445	-0.0298	444.999	445	-0.0013774	44
D	[CF2]n_119	NA	NA	NA	494.968	12.369	NA	NA	Lvl 5 Schymanski: No ID, possible PFAS: 3+ within homologous series	Yes	2845	NA	NA	NA	NA	NA	0.017	19.854	0.029	159.12	0.23	0.0002	322905	1.97	-1	2	3	100	NA	FALSE	0.001	0.001	0.001	966294	0.001	0.001	0.001	0.001	0.001	0.001	1461326	0.001	5_NoID	495	-0.032	495	495	-0.000383781	44
D	[CF2]n_119	NA	NA	NA	494.968	11.376	NA	NA	Lvl 5 Schymanski: No ID, possible PFAS: 3+ within homologous series	Yes	643	NA	NA	NA	NA	NA	0.005	19.87	0.019	159.25	0.15	0.0001	3721161	0.26	-1	3	13	100	NA	FALSE	2312494	2851789	2884996	4232172	5562289	5080697	3769653	4196357	4183778	3366067	3665283	2473245	5_NoID	495	-0.0318	495	495	-0.000183768	44
D	[CF2]n_119	NA	NA	NA	544.964	12.211	NA	NA	Lvl 5 Schymanski: No ID, possible PFAS: 3+ within homologous series	Yes	313	NA	NA	NA	NA	NA	0.003	20.74	0.018	165.82	0.14	0.0001	11279710	0.16	-1	3	13	100	NA	FALSE	10100000	9560983	10300000	12400000	14400000	14400000	11500000	11600000	11900000	10400000	11100000	8166545	5_NoID	545	-0.0357	544.999	545	-0.000890253	44
D	[CF2]n_119	NA	NA	NA	544.964	13.182	NA	NA	Lvl 5 Schymanski: No ID, possible PFAS: 3+ within homologous series	Yes	614	NA	NA	NA	NA	NA	0.028	20.733	0.018	165.76	0.14	0.0001	3889659	0.3	-1	2	13	100	NA	FALSE	4096657	2450537	4251438	2964126	3453540	4629505	4607637	3489430	3354958	3462314	3502975	3132319	5_NoID	545	-0.0357	544.999	545	-0.000890253	44
D	[CF2]n_119	NA	NA	NA	594.962	13.881	NA	NA	Lvl 5 Schymanski: No ID, possible PFAS: 3+ within homologous series	Yes	372	NA	NA	NA	NA	NA	0.017	21.527	0.021	171.76	0.17	0.0001	8882666	0.45	-1	3	13	100	NA	FALSE	9910831	7185586	11700000	1876914	3214638	10800000	9017222	9899945	8682233	7271003	8351233	9064019	5_NoID	595	-0.0384	595	595	-0.000396661	44
D	[CF2]n_119	NA	NA	NA	594.962	12.93	NA	NA	Lvl 5 Schymanski: No ID, possible PFAS: 3+ within homologous series	Yes	178	NA	NA	NA	NA	NA	0.004	21.547	0.015	171.92	0.12	0.0002	20510130	0.17	-1	3	13	100	NA	FALSE	17500000	17300000	17200000	24800000	26100000	25500000	24300000	19300000	20000000	19000000	19400000	17500000	5_NoID	595	-0.0383	595	595	-0.000296655	44
D	[CF2]n_119	NA	NA	NA	644.958	14.483	NA	NA	Lvl 5 Schymanski: No ID, possible PFAS: 3+ within homologous series	Yes	278	NA	NA	NA	NA	NA	0.011	22.276	0.011	177.43	0.09	0.0001	12962010	0.46	-1	3	12	100	NA	FALSE	14100000	12100000	17500000	0.001	2553516	15400000	12600000	15000000	13500000	14400000	14000000	13700000	5_NoID	645	-0.0418	644.999	645	-0.000603115	44
D	[CF2]n_119	NA	NA	NA	644.958	13.547	NA	NA	Lvl 5 Schymanski: No ID, possible PFAS: 3+ within homologous series	Yes	155	NA	NA	NA	NA	NA	0.018	22.296	0.019	177.59	0.15	0.0001	23456080	0.13	-1	3	13	100	NA	FALSE	22600000	22600000	21600000	20500000	19600000	29800000	28800000	23200000	23100000	22800000	24900000	23800000	5_NoID	645	-0.0415	645	645	-0.000303095	44
D	[CF2]n_119	NA	NA	NA	694.954	17.607	NA	NA	Lvl 5 Schymanski: No ID, possible PFAS: 3+ within homologous series	Yes	3630	NA	NA	NA	NA	NA	0.044	23.171	0.009	184.29	0.07	0.0003	202795	1.94	-1	2	4	81.5	NA	FALSE	1332706	430577	0.001	0.001	0.001	0.001	0.001	281385	0.001	0.001	591664	0.001	5_NoID	695	-0.0461	694.998	695	-0.00170963	44
D	[CF2]n_119	NA	NA	NA	694.954	17.884	NA	NA	Lvl 5 Schymanski: No ID, possible PFAS: 3+ within homologous series	Yes	2945	NA	NA	NA	NA	NA	0.06	23.171	0.021	184.29	0.16	0.0003	300442	1.04	-1	2	7	82.4	NA	FALSE	812822	701320	0.001	0.001	0.001	0.001	353470	594097	0.001	0.001	488079	365213	5_NoID	695	-0.0458	694.999	695	-0.00140961	44
D	[CF2]n_119	NA	NA	NA	694.955	14.084	NA	NA	Lvl 5 Schymanski: No ID, possible PFAS: 3+ within homologous series	Yes	157	NA	NA	NA	NA	NA	0.025	23.157	0.045	184.17	0.36	0.0001	23141450	0.17	-1	3	13	100	NA	FALSE	20800000	22200000	20900000	18600000	17000000	30300000	28400000	23100000	23400000	22600000	27100000	25900000	5_NoID	695	-0.0455	694.999	695	-0.00110959	44
D	[CF2]n_119	NA	NA	NA	694.955	15.038	NA	NA	Lvl 5 Schymanski: No ID, possible PFAS: 3+ within homologous series	Yes	239	NA	NA	NA	NA	NA	0.028	23.138	0.014	184.02	0.11	0.0002	14822860	0.48	-1	3	11	100	NA	FALSE	13300000	16500000	15400000	0.001	0.001	23000000	13600000	20700000	17700000	16200000	17400000	17400000	5_NoID	695	-0.0455	694.999	695	-0.00110959	44
D	[CF2]n_119	NA	NA	NA	744.951	16.688	NA	NA	Lvl 5 Schymanski: No ID, possible PFAS: 3+ within homologous series	Yes	2721	NA	NA	NA	NA	NA	0.091	24.042	0.022	190.97	0.17	0.0003	353753	2.3	-1	3	3	80.3	NA	FALSE	0.001	1057975	0.001	0.001	0.001	0.001	728600	2812214	0.001	0.001	0.001	0.001	5_NoID	745	-0.0486	744.999	745	-0.00101602	44
D	[CF2]n_119	NA	NA	NA	744.951	17.208	NA	NA	Lvl 5 Schymanski: No ID, possible PFAS: 3+ within homologous series	Yes	2966	NA	NA	NA	NA	NA	0.041	24.028	0.009	190.86	0.07	0.0002	297190	1.81	-1	3	4	70.2	NA	FALSE	1704880	966835	0.001	0.001	0.001	776739	0.001	0.001	0.001	0.001	415020	0.001	5_NoID	745	-0.0486	744.999	745	-0.00101602	44
D	[CF2]n_119	NA	NA	NA	744.952	15.521	NA	NA	Lvl 5 Schymanski: No ID, possible PFAS: 3+ within homologous series	Yes	233	NA	NA	NA	NA	NA	0.014	23.994	0.017	190.59	0.13	0.0002	15151830	0.46	-1	3	11	98.6	NA	FALSE	20000000	13800000	21200000	0.001	0.001	19900000	18000000	18400000	16400000	15300000	17600000	16400000	5_NoID	745	-0.0482	744.999	745	-0.000615995	44
D	[CF2]n_119	NA	NA	NA	744.952	14.55	NA	NA	Lvl 5 Schymanski: No ID, possible PFAS: 3+ within homologous series	Yes	169	NA	NA	NA	NA	NA	0.033	24.048	0.06	191.02	0.47	0.0002	21296090	0.33	-1	4	13	100	NA	FALSE	21400000	20100000	20100000	7921423	7215647	24600000	20400000	26100000	25200000	25300000	30700000	28700000	5_NoID	745	-0.048	745	745	-0.000415983	44
D	[CF2]n_119	NA	NA	NA	794.947	17.918	NA	NA	Lvl 5 Schymanski: No ID, possible PFAS: 3+ within homologous series	Yes	4105	NA	NA	NA	NA	NA	0.02	24.87	0.007	197.32	0.05	0.0001	155019	1.6	-1	3	4	82.4	NA	FALSE	488225	0.001	0.001	0.001	0.001	668922	0.001	0.001	0.001	0.001	0.001	426905	5_NoID	795	-0.0532	794.998	795	-0.00242255	44
D	[CF2]n_119	NA	NA	NA	794.947	15.868	NA	NA	Lvl 5 Schymanski: No ID, possible PFAS: 3+ within homologous series	Yes	235	NA	NA	NA	NA	NA	0.014	24.852	0.016	197.18	0.13	0.0002	15079650	0.13	-1	3	13	99.9	NA	FALSE	16700000	12900000	18800000	13800000	11200000	16300000	15400000	15200000	14500000	13200000	15500000	15300000	5_NoID	795	-0.0526	794.998	795	-0.00182251	44
D	[CF2]n_119	NA	NA	NA	794.948	14.971	NA	NA	Lvl 5 Schymanski: No ID, possible PFAS: 3+ within homologous series	Yes	201	NA	NA	NA	NA	NA	0.01	24.904	0.056	197.59	0.45	0.0002	17540060	0.39	-1	3	13	100	NA	FALSE	18400000	16800000	17800000	3527107	3112161	23200000	19000000	20300000	20000000	19300000	25500000	22900000	5_NoID	795	-0.0522	794.999	795	-0.00142249	44
D	[CF2]n_119	NA	NA	NA	844.945	16.188	NA	NA	Lvl 5 Schymanski: No ID, possible PFAS: 3+ within homologous series	Yes	261	NA	NA	NA	NA	NA	0.013	25.739	0.017	204.01	0.14	0.0002	13819870	0.11	-1	3	13	99.6	NA	FALSE	16100000	11800000	16400000	12300000	12300000	14500000	13900000	14000000	13200000	11600000	14300000	13600000	5_NoID	845	-0.0548	844.999	845	-0.000828889	44
D	[CF2]n_119	NA	NA	NA	844.946	15.33	NA	NA	Lvl 5 Schymanski: No ID, possible PFAS: 3+ within homologous series	Yes	209	NA	NA	NA	NA	NA	0.009	25.762	0.05	204.2	0.39	0.0002	16855730	0.17	-1	4	13	100	NA	FALSE	15900000	14100000	14800000	13800000	12200000	21900000	19000000	17200000	17300000	16100000	21000000	19400000	5_NoID	845	-0.0544	845	845	-0.000428863	44
D	[CF2]n_119	NA	NA	NA	894.941	16.612	NA	NA	Lvl 5 Schymanski: No ID, possible PFAS: 3+ within homologous series	Yes	271	NA	NA	NA	NA	NA	0.022	26.647	0.022	211.03	0.18	0.0002	13192970	0.13	-1	3	13	97.6	NA	FALSE	16000000	11100000	15500000	12900000	12300000	14900000	14300000	10700000	11900000	11300000	13600000	13400000	5_NoID	895	-0.0593	894.998	895	-0.00213541	44
D	[CF2]n_119	NA	NA	NA	894.941	15.636	NA	NA	Lvl 5 Schymanski: No ID, possible PFAS: 3+ within homologous series	Yes	219	NA	NA	NA	NA	NA	0.002	26.663	0.041	211.16	0.32	0.0003	15771050	0.17	-1	4	13	100	NA	FALSE	17700000	14200000	14600000	12300000	10900000	18200000	14800000	16100000	16300000	15300000	20400000	19200000	5_NoID	895	-0.0588	894.998	895	-0.00163538	44
D	[CF2]n_119	NA	NA	NA	944.938	17.226	NA	NA	Lvl 5 Schymanski: No ID, possible PFAS: 3+ within homologous series	Yes	317	NA	NA	NA	NA	NA	0.032	27.534	0.018	217.88	0.15	0.0002	10996680	0.07	-1	2	13	88.8	NA	FALSE	11600000	9585649	11800000	11100000	10700000	11500000	11200000	11100000	10400000	9359294	11900000	11600000	5_NoID	945	-0.0617	944.999	945	-0.0013418	44
D	[CF2]n_119	NA	NA	NA	944.939	15.875	NA	NA	Lvl 5 Schymanski: No ID, possible PFAS: 3+ within homologous series	Yes	230	NA	NA	NA	NA	NA	0.003	27.531	0.043	217.86	0.34	0.0003	15306050	0.13	-1	4	13	100	NA	FALSE	17000000	14900000	14700000	13900000	11300000	16800000	14600000	14600000	15000000	14100000	18500000	18400000	5_NoID	945	-0.0611	944.999	945	-0.000741763	44
D	[CF2]n_119	NA	NA	NA	994.935	16.075	NA	NA	Lvl 5 Schymanski: No ID, possible PFAS: 3+ within homologous series	Yes	250	NA	NA	NA	NA	NA	0.002	28.423	0.032	224.76	0.25	0.0003	14284790	0.12	-1	4	13	100	NA	FALSE	15700000	13200000	12700000	13800000	11900000	15400000	13600000	14000000	13800000	12900000	18000000	17000000	5_NoID	995	-0.0653	994.998	995	-0.00174827	44
D	[CF2]n_119	NA	NA	NA	1044.93	17.94	NA	NA	Lvl 5 Schymanski: No ID, possible PFAS: 3+ within homologous series	Yes	2919	NA	NA	NA	NA	NA	0.008	29.309	0.013	231.61	0.1	0.0003	306230	0.72	-1	2	9	77.9	NA	FALSE	0.001	0.001	356716	378398	0.001	371845	372106	540249	469575	459500	500169	532434	5_NoID	1045	-0.0687	1045	1045	-0.00195472	44
D	[CF2]n_119	NA	NA	NA	1044.93	16.248	NA	NA	Lvl 5 Schymanski: No ID, possible PFAS: 3+ within homologous series	Yes	273	NA	NA	NA	NA	NA	0.001	29.314	0.027	231.66	0.22	0.0003	13152640	0.13	-1	4	13	100	NA	FALSE	14000000	12200000	11200000	13800000	11800000	13700000	12500000	13000000	12500000	11600000	16700000	16000000	5_NoID	1045	-0.0678	1045	1045	-0.00105466	44
D	[CF2]n_119	NA	NA	NA	1094.93	16.414	NA	NA	Lvl 5 Schymanski: No ID, possible PFAS: 3+ within homologous series	Yes	300	NA	NA	NA	NA	NA	0.002	30.21	0.018	238.6	0.14	0.0003	11810590	0.14	-1	4	13	100	NA	FALSE	12900000	12100000	11000000	13100000	9717469	11300000	10500000	11000000	10900000	9692617	14600000	14900000	5_NoID	1095	-0.0716	1095	1095	-0.00166114	44
D	[CF2]n_119	NA	NA	NA	1144.93	16.578	NA	NA	Lvl 5 Schymanski: No ID, possible PFAS: 3+ within homologous series	Yes	244	NA	NA	NA	NA	NA	0.003	31.089	0.02	245.41	0.16	0.0003	14613090	0.13	-1	3	13	100	NA	FALSE	15300000	13700000	12700000	15500000	13000000	14400000	12400000	15300000	14100000	13100000	18600000	17900000	5_NoID	1145	-0.0743	1145	1145	-0.00116755	44
D	[CF2]n_119	NA	NA	NA	1194.92	16.754	NA	NA	Lvl 5 Schymanski: No ID, possible PFAS: 3+ within homologous series	Yes	206	NA	NA	NA	NA	NA	0.004	31.956	0.018	252.13	0.14	0.0003	17185490	0.12	-1	4	13	100	NA	FALSE	16900000	15700000	14400000	17700000	15700000	16700000	16100000	18800000	16800000	16000000	21500000	21100000	5_NoID	1195	-0.0778	1195	1195	-0.00147401	44
D	[CF2]n_119	NA	NA	NA	1244.92	16.965	NA	NA	Lvl 5 Schymanski: No ID, possible PFAS: 3+ within homologous series	Yes	264	NA	NA	NA	NA	NA	0.005	32.852	0.022	259.09	0.17	0.0003	13740240	0.13	-1	3	13	100	NA	FALSE	13000000	12900000	11700000	14400000	12000000	13300000	12900000	14600000	13100000	12800000	17300000	17200000	5_NoID	1245	-0.0812	1245	1245	-0.00168046	44
D	[CF2]n_119	NA	NA	NA	1294.92	17.32	NA	NA	Lvl 5 Schymanski: No ID, possible PFAS: 3+ within homologous series	Yes	386	NA	NA	NA	NA	NA	0.018	33.724	0.02	265.85	0.16	0.0003	8349108	0.1	-1	3	13	97.4	NA	FALSE	8002951	7640666	7284951	8547696	7794303	7912638	7954749	9062429	8159864	7893156	10100000	10100000	5_NoID	1295	-0.0846	1295	1295	-0.00188692	44
D	[CF2]n_106	NA	NA	NA	424.972	13.621	NA	NA	Lvl 5 Schymanski: No ID, possible PFAS: 3+ within homologous series	Yes	3594	NA	NA	NA	NA	NA	0.024	17.369	0.023	275.24	0.37	0.0003	206509	0.75	-2	2	9	100	NA	FALSE	0.001	259188	307164	0.001	129668	0.001	294637	0.001	296163	331152	362361	344473	5_NoID	425	-0.028	424.999	425	-0.000854795	44
D	[CF2]n_106	NA	NA	NA	424.972	13.633	NA	NA	Lvl 5 Schymanski: No ID, possible PFAS: 3+ within homologous series	Yes	5575	NA	NA	NA	NA	NA	0.006	16.446	0.017	260.61	0.27	0.0004	70583	1.32	-2	2	5	100	NA	FALSE	0.001	0.001	192562	0.001	0.001	0.001	189896	0.001	178108	164865	192146	0.001	5_NoID	425	-0.0276	425	425	-0.000454769	44
D	[CF2]n_106	NA	NA	NA	474.969	14.422	NA	NA	Lvl 5 Schymanski: No ID, possible PFAS: 3+ within homologous series	Yes	2593	NA	NA	NA	NA	NA	0.007	17.417	0.018	275.55	0.29	0.0002	389465	0.84	-2	2	8	100	NA	FALSE	624789	0.001	577546	0.001	0.001	605638	487924	0.001	653180	707044	776345	0.001	5_NoID	475	-0.0309	474.999	475	-0.000561216	44
D	[CF2]n_106	NA	NA	NA	474.969	14.425	NA	NA	Lvl 5 Schymanski: No ID, possible PFAS: 3+ within homologous series	Yes	2887	NA	NA	NA	NA	NA	0.006	18.413	0.02	291.31	0.32	0.0003	312463	0.85	-2	2	8	100	NA	FALSE	528062	400836	454191	0.001	0.001	0.001	400224	0.001	576141	541066	601302	0.001	5_NoID	475	-0.0308	475	475	-0.000461209	44
D	[CF2]n_106	NA	NA	NA	474.97	14.422	NA	NA	Lvl 5 Schymanski: No ID, possible PFAS: 3+ within homologous series	Yes	4693	NA	NA	NA	NA	NA	0.007	19.536	0.028	309.11	0.44	0.0001	115215	1.16	-2	2	6	100	NA	FALSE	227937	0.001	0.001	0.001	0.001	0.001	164902	295194	265538	257985	286232	0.001	5_NoID	475	-0.0304	475	475	-6.11839e-05	44
D	[CF2]n_106	NA	NA	NA	524.966	15.068	NA	NA	Lvl 5 Schymanski: No ID, possible PFAS: 3+ within homologous series	Yes	2510	NA	NA	NA	NA	NA	0.01	18.439	0.024	291.33	0.38	0.0002	412062	0.69	-2	2	10	99.1	NA	FALSE	647358	500184	570066	126670	0.001	493398	370066	0.001	586858	0.001	747135	710005	5_NoID	525	-0.0342	524.999	525	-0.000667663	44
D	[CF2]n_106	NA	NA	NA	524.966	15.07	NA	NA	Lvl 5 Schymanski: No ID, possible PFAS: 3+ within homologous series	Yes	3875	NA	NA	NA	NA	NA	0.004	20.655	0.03	326.36	0.47	0.0003	177351	0.73	-2	2	9	99.1	NA	FALSE	252947	0.001	238553	0.001	0.001	215803	146092	275763	265696	0.001	312316	314118	5_NoID	525	-0.0339	525	525	-0.000367643	44
D	[CF2]n_106	NA	NA	NA	524.966	15.068	NA	NA	Lvl 5 Schymanski: No ID, possible PFAS: 3+ within homologous series	Yes	2829	NA	NA	NA	NA	NA	0.007	19.486	0.025	307.89	0.4	0.0003	325705	0.68	-2	2	10	99.1	NA	FALSE	517086	397848	435418	0.001	90854.8	422871	303896	0.001	502701	0.001	542377	532482	5_NoID	525	-0.0337	525	525	-0.000167631	44
D	[CF2]n_106	NA	NA	NA	574.954	13.416	NA	NA	Lvl 5 Schymanski: No ID, possible PFAS: 3+ within homologous series	Yes	5743	NA	NA	NA	NA	NA	0.005	22.743	0.018	181.61	0.14	0.0004	64801	1.9	-1	2	3	100	NA	FALSE	286922	0.001	0.001	0.001	0.001	0.001	0.001	289922	265562	0.001	0.001	0.001	5_NoID	575	-0.0457	574.991	575	-0.00897463	44
D	[CF2]n_106	NA	NA	NA	574.962	15.61	NA	NA	Lvl 5 Schymanski: No ID, possible PFAS: 3+ within homologous series	Yes	3726	NA	NA	NA	NA	NA	0.002	20.606	0.021	325.23	0.33	0.0003	192452	0.99	-2	2	7	97.4	NA	FALSE	371704	281106	0.001	0.001	0.001	0.001	278972	0.001	368206	363930	437690	400270	5_NoID	575	-0.0376	574.999	575	-0.000874116	44
D	[CF2]n_106	NA	NA	NA	574.963	15.61	NA	NA	Lvl 5 Schymanski: No ID, possible PFAS: 3+ within homologous series	Yes	2430	NA	NA	NA	NA	NA	0.002	19.497	0.026	307.72	0.41	0.0003	439782	0.62	-2	2	10	97.4	NA	FALSE	677747	490405	0.001	302046	0.001	568688	466134	0.001	578910	627219	688576	730429	5_NoID	575	-0.0374	574.999	575	-0.000674103	44
D	[CF2]n_106	NA	NA	NA	574.963	15.611	NA	NA	Lvl 5 Schymanski: No ID, possible PFAS: 3+ within homologous series	Yes	6033	NA	NA	NA	NA	NA	0.005	21.84	0.003	344.72	0.05	0.0003	53735	1.58	-2	2	4	97.4	NA	FALSE	0.001	0.001	0.001	0.001	0.001	0.001	0.001	0.001	169480	141675	192963	194438	5_NoID	575	-0.0373	574.999	575	-0.000574097	44
D	[CF2]n_106	NA	NA	NA	624.951	14.023	NA	NA	Lvl 5 Schymanski: No ID, possible PFAS: 3+ within homologous series	Yes	4078	NA	NA	NA	NA	NA	0.006	23.722	0.021	189.08	0.17	0.0002	157402	0.97	-1	2	7	100	NA	FALSE	0.001	0.001	258820	0.001	0.001	277723	273080	321163	308256	298204	308984	0.001	5_NoID	625	-0.0486	624.991	625	-0.00868105	44
D	[CF2]n_106	NA	NA	NA	624.952	10.605	NA	NA	Lvl 5 Schymanski: No ID, possible PFAS: 3+ within homologous series	Yes	3622	NA	NA	NA	NA	NA	0.007	23.903	0.023	190.52	0.18	0.0003	203456	0.85	-1	2	8	100	NA	FALSE	0.001	0.001	265958	0.001	372000	345912	277579	418358	387862	0.001	0.001	269420	5_NoID	625	-0.0483	624.992	625	-0.00838104	44
D	[CF2]n_106	NA	NA	NA	624.959	16.012	NA	NA	Lvl 5 Schymanski: No ID, possible PFAS: 3+ within homologous series	Yes	1519	NA	NA	NA	NA	NA	0.005	20.57	0.021	324.34	0.34	0.0001	942313	0.15	-2	3	13	100	NA	FALSE	1010944	904470	915219	730776	637627	948214	898346	1105348	928069	1024641	999108	1155149	5_NoID	625	-0.0409	624.999	625	-0.000980563	44
D	[CF2]n_106	NA	NA	NA	624.959	16.005	NA	NA	Lvl 5 Schymanski: No ID, possible PFAS: 3+ within homologous series	Yes	5025	NA	NA	NA	NA	NA	0.015	21.723	0.013	342.55	0.21	0.0004	95870	1.33	-2	2	5	90.9	NA	FALSE	0.001	0.001	0.001	0.001	0.001	0.001	0.001	245673	202525	235451	263794	0.001	5_NoID	625	-0.0406	624.999	625	-0.000680543	44
D	[CF2]n_106	NA	NA	NA	674.948	14.548	NA	NA	Lvl 5 Schymanski: No ID, possible PFAS: 3+ within homologous series	Yes	3524	NA	NA	NA	NA	NA	0.002	24.554	0.047	195.4	0.38	0.0004	214952	0.74	-1	2	9	100	NA	FALSE	301375	287544	263779	0.001	0.001	0.001	180158	387710	0.001	322000	390029	379073	5_NoID	675	-0.0519	674.991	675	-0.0087875	44
D	[CF2]n_106	NA	NA	NA	674.956	16.38	NA	NA	Lvl 5 Schymanski: No ID, possible PFAS: 3+ within homologous series	Yes	1428	NA	NA	NA	NA	NA	0.006	21.725	0.031	342.29	0.49	0.0002	1045357	0.71	-2	3	9	100	NA	FALSE	1601390	1410710	1534241	0.001	0.001	0.001	1185781	1652278	1302670	0.001	1561426	1821166	5_NoID	675	-0.0443	674.999	675	-0.00118702	44
D	[CF2]n_106	NA	NA	NA	724.945	15.002	NA	NA	Lvl 5 Schymanski: No ID, possible PFAS: 3+ within homologous series	Yes	6238	NA	NA	NA	NA	NA	0.001	24.941	0.018	198.22	0.14	0.0003	46012	2.44	-1	2	2	100	NA	FALSE	0.001	0.001	0.001	0.001	0.001	0.001	0.001	0.001	0.001	290990	0.001	307172	5_NoID	725	-0.0548	724.992	725	-0.00849392	44
D	[CF2]n_106	NA	NA	NA	724.951	17.289	NA	NA	Lvl 5 Schymanski: No ID, possible PFAS: 3+ within homologous series	Yes	6042	NA	NA	NA	NA	NA	0.046	22.796	0.032	358.94	0.5	0.0006	53461	1.51	-2	2	5	89.6	NA	FALSE	0.001	0.001	0.001	0.001	89349.1	0.001	130234	75464.5	0.001	0.001	248701	0.001	5_NoID	725	-0.0489	724.997	725	-0.00259355	44
D	[CF2]n_106	NA	NA	NA	724.952	16.796	NA	NA	Lvl 5 Schymanski: No ID, possible PFAS: 3+ within homologous series	Yes	1627	NA	NA	NA	NA	NA	0.01	22.802	0.018	359.02	0.28	0.0002	845567	0.87	-2	2	8	93.7	NA	FALSE	1765865	1755121	1465234	1384447	880836	1113754	0.001	1381223	0.001	0.001	1245885	0.001	5_NoID	725	-0.0484	724.998	725	-0.00209351	44
D	[CF2]n_106	NA	NA	NA	774.943	15.383	NA	NA	Lvl 5 Schymanski: No ID, possible PFAS: 3+ within homologous series	Yes	4135	NA	NA	NA	NA	NA	0.017	25.485	0.054	202.3	0.43	0.0006	151892	0.88	-1	2	8	100	NA	FALSE	0.001	228491	0.001	117056	0.001	319807	256474	0.001	268743	242268	0.001	315458	5_NoID	775	-0.0573	774.992	775	-0.00780032	44
D	[CF2]n_106	NA	NA	NA	824.939	15.703	NA	NA	Lvl 5 Schymanski: No ID, possible PFAS: 3+ within homologous series	Yes	4042	NA	NA	NA	NA	NA	0.003	26.019	0.043	206.32	0.34	0.0006	160867	0.87	-1	2	8	100	NA	FALSE	305949	228306	233441	172276	0.001	322067	232030	0.001	258355	0.001	338852	0.001	5_NoID	825	-0.0608	824.992	825	-0.00810678	44
D	[CF2]n_106	NA	NA	NA	874.935	15.951	NA	NA	Lvl 5 Schymanski: No ID, possible PFAS: 3+ within homologous series	Yes	4281	NA	NA	NA	NA	NA	0.002	26.709	0.041	211.59	0.32	0.0003	141316	0.98	-1	2	7	100	NA	FALSE	293025	252950	243412	213914	0.001	268058	0.001	0.001	0.001	0.001	310086	0.001	5_NoID	875	-0.0647	874.991	875	-0.00881326	44
D	[CF2]n_106	NA	NA	NA	924.933	16.147	NA	NA	Lvl 5 Schymanski: No ID, possible PFAS: 3+ within homologous series	Yes	4563	NA	NA	NA	NA	NA	0.003	27.435	0.036	217.17	0.29	0.0004	122255	0.98	-1	2	7	100	NA	FALSE	290819	220988	0.001	0.001	196134	239154	224868	0.001	0.001	189505	0.001	0.001	5_NoID	925	-0.067	924.992	925	-0.00791965	44
D	[CF2]n_106	NA	NA	NA	974.929	16.313	NA	NA	Lvl 5 Schymanski: No ID, possible PFAS: 3+ within homologous series	Yes	4843	NA	NA	NA	NA	NA	0.002	28.237	0.017	223.35	0.13	0.0005	107134	0.99	-1	2	7	100	NA	FALSE	0.001	0.001	0.001	0.001	161247	204461	0.001	176638	190578	166523	264099	229189	5_NoID	975	-0.0707	974.992	975	-0.00842612	44
D	[CF2]n_106	NA	NA	NA	1024.93	16.467	NA	NA	Lvl 5 Schymanski: No ID, possible PFAS: 3+ within homologous series	Yes	5944	NA	NA	NA	NA	NA	0.003	29.034	0.037	229.5	0.29	0.0008	57255	1.34	-1	2	5	99.4	NA	FALSE	184947	142529	143736	0.001	0.001	0.001	0.001	121453	0.001	0.001	0.001	0.001	5_NoID	1025	-0.074	1024.99	1025	-0.00853256	44
D	[CF2]n_106	NA	NA	NA	1074.92	16.603	NA	NA	Lvl 5 Schymanski: No ID, possible PFAS: 3+ within homologous series	Yes	5700	NA	NA	NA	NA	NA	0.002	29.882	0.035	236.06	0.28	0.0008	66265	1.35	-1	2	5	97.4	NA	FALSE	0.001	150143	0.001	0.001	0.001	158554	0.001	0.001	0.001	152740	0.001	235855	5_NoID	1075	-0.0773	1074.99	1075	-0.00863901	44
D	[CF2]n_106	NA	NA	NA	1124.92	16.741	NA	NA	Lvl 5 Schymanski: No ID, possible PFAS: 3+ within homologous series	Yes	5615	NA	NA	NA	NA	NA	0.008	30.733	0.022	242.65	0.18	0.0009	69249	1.6	-1	2	4	93.1	NA	FALSE	0.001	0.001	0.001	0.001	0.001	0.001	168128	0.001	194967	0.001	272655	264487	5_NoID	1125	-0.0809	1124.99	1125	-0.00904548	44
D	[CF2]n_106	NA	NA	NA	1174.92	16.893	NA	NA	Lvl 5 Schymanski: No ID, possible PFAS: 3+ within homologous series	Yes	5556	NA	NA	NA	NA	NA	0.006	31.574	0.014	249.16	0.11	0.0002	71228	1.59	-1	2	4	87	NA	FALSE	0.001	177520	0.001	0.001	0.001	0.001	0.001	237454	0.001	0.001	273734	237255	5_NoID	1175	-0.0841	1174.99	1175	-0.00905192	44
D	[CF2]n_132	NA	NA	NA	500.975	12.211	NA	NA	Lvl 5 Schymanski: No ID, possible PFAS: 3+ within homologous series	Yes	2982	NA	NA	NA	NA	NA	0.005	19.933	0.017	159.7	0.13	0.0001	295031	0.99	-1	2	7	100	NA	FALSE	501575	460505	468660	0.001	680984	689322	0.001	0.001	542111	0.001	492250	0.001	5_NoID	501	-0.0252	501.007	501	0.00679991	45
D	[CF2]n_132	NA	NA	NA	550.971	12.929	NA	NA	Lvl 5 Schymanski: No ID, possible PFAS: 3+ within homologous series	Yes	1204	NA	NA	NA	NA	NA	0.004	20.999	0.017	167.84	0.14	0.0002	1353149	0.18	-1	2	13	100	NA	FALSE	1130353	1079244	1108506	1677351	1725946	1750797	1621607	1274122	1304490	1268650	1256640	1143858	5_NoID	551	-0.0294	551.006	551	0.0057934	45
D	[CF2]n_132	NA	NA	NA	600.968	14.475	NA	NA	Lvl 5 Schymanski: No ID, possible PFAS: 3+ within homologous series	Yes	2263	NA	NA	NA	NA	NA	0.009	22.09	0.013	176.21	0.1	0.0002	493571	1.02	-1	2	7	100	NA	FALSE	758550	0.001	1027750	0.001	0.001	868078	0.001	872514	747016	0.001	769591	0.001	5_NoID	601	-0.0318	601.007	601	0.00658701	45
D	[CF2]n_132	NA	NA	NA	600.968	13.546	NA	NA	Lvl 5 Schymanski: No ID, possible PFAS: 3+ within homologous series	Yes	1129	NA	NA	NA	NA	NA	0.018	22.108	0.016	176.36	0.13	0.0002	1521722	0.14	-1	2	13	100	NA	FALSE	1449927	1508174	1437617	1307069	1192675	1939593	1935985	1531433	1480424	1472164	1586498	1545942	5_NoID	601	-0.0315	601.007	601	0.00688703	45
D	[CF2]n_132	NA	NA	NA	650.965	14.083	NA	NA	Lvl 5 Schymanski: No ID, possible PFAS: 3+ within homologous series	Yes	1342	NA	NA	NA	NA	NA	0.024	23.252	0.044	185.17	0.35	0.0001	1153672	0.18	-1	2	13	100	NA	FALSE	1063033	1114177	1050921	901888	836437	1584497	1373940	1121777	1110442	1160463	1359893	1296543	5_NoID	651	-0.035	651.007	651	0.00658057	45
D	[CF2]n_132	NA	NA	NA	700.961	15.467	NA	NA	Lvl 5 Schymanski: No ID, possible PFAS: 3+ within homologous series	Yes	5645	NA	NA	NA	NA	NA	0.018	24.353	0.007	193.66	0.06	0.0002	68322	2.61	-1	2	2	97	NA	FALSE	0.001	0.001	0.001	0.001	0.001	596821	0.001	0.001	291367	0.001	0.001	0.001	5_NoID	701	-0.039	701.006	701	0.00577408	45
D	[CF2]n_132	NA	NA	NA	700.961	14.55	NA	NA	Lvl 5 Schymanski: No ID, possible PFAS: 3+ within homologous series	Yes	1574	NA	NA	NA	NA	NA	0.033	24.4	0.061	194.03	0.49	0.0003	891220	0.35	-1	2	13	100	NA	FALSE	865835	818110	815754	308259	284163	1015738	843569	1139700	1054526	1085365	1333103	1226160	5_NoID	701	-0.0386	701.006	701	0.00617411	45
D	[CF2]n_132	NA	NA	NA	750.958	14.974	NA	NA	Lvl 5 Schymanski: No ID, possible PFAS: 3+ within homologous series	Yes	2000	NA	NA	NA	NA	NA	0.007	25.503	0.026	202.55	0.2	0.0003	604304	0.47	-1	2	11	100	NA	FALSE	651490	596850	604235	0.001	0.001	860662	663037	730230	695404	702328	936455	794894	5_NoID	751	-0.0416	751.006	751	0.00636768	45
D	[CF2]n_132	NA	NA	NA	800.954	15.331	NA	NA	Lvl 5 Schymanski: No ID, possible PFAS: 3+ within homologous series	Yes	2112	NA	NA	NA	NA	NA	0.01	26.628	0.04	211.26	0.32	0.0003	545138	0.19	-1	2	13	100	NA	FALSE	511851	443703	467034	425918	386497	736851	635772	542099	560880	522337	694266	636673	5_NoID	801	-0.0459	801.005	801	0.00526117	45
D	[CF2]n_132	NA	NA	NA	850.952	15.635	NA	NA	Lvl 5 Schymanski: No ID, possible PFAS: 3+ within homologous series	Yes	2222	NA	NA	NA	NA	NA	0.003	27.745	0.047	219.9	0.37	0.0003	509083	0.36	-1	2	12	100	NA	FALSE	566558	480876	499047	0.001	334320	637322	487192	591996	560154	537562	732280	670914	5_NoID	851	-0.0481	851.006	851	0.00625479	45
D	[CF2]n_132	NA	NA	NA	900.948	15.875	NA	NA	Lvl 5 Schymanski: No ID, possible PFAS: 3+ within homologous series	Yes	2172	NA	NA	NA	NA	NA	0.002	28.861	0.054	228.55	0.43	0.0002	522560	0.33	-1	2	12	100	NA	FALSE	613754	526089	505216	477849	0.001	610068	564151	541268	507038	527008	693420	682086	5_NoID	901	-0.0523	901.005	901	0.00524829	45
D	[CF2]n_132	NA	NA	NA	950.945	16.075	NA	NA	Lvl 5 Schymanski: No ID, possible PFAS: 3+ within homologous series	Yes	2067	NA	NA	NA	NA	NA	0.002	29.957	0.052	237.04	0.41	0.0005	569358	0.16	-1	2	13	100	NA	FALSE	629903	534043	476029	582242	432376	649933	515439	564243	565654	513098	702557	738794	5_NoID	951	-0.0547	951.006	951	0.0060419	45
D	[CF2]n_132	NA	NA	NA	1000.94	16.249	NA	NA	Lvl 5 Schymanski: No ID, possible PFAS: 3+ within homologous series	Yes	2107	NA	NA	NA	NA	NA	0.002	31.029	0.03	245.36	0.23	0.0004	546571	0.16	-1	2	13	100	NA	FALSE	566809	502900	439712	621657	456463	583221	524890	553732	506540	467835	716570	676309	5_NoID	1001	-0.0583	1001.01	1001	0.00563543	45
D	[CF2]n_132	NA	NA	NA	1050.94	16.415	NA	NA	Lvl 5 Schymanski: No ID, possible PFAS: 3+ within homologous series	Yes	2305	NA	NA	NA	NA	NA	0.004	32.097	0.022	253.64	0.17	0.0004	479372	0.16	-1	2	13	99.1	NA	FALSE	529860	487951	411283	534896	385249	469919	413759	435808	421120	412547	603773	629886	5_NoID	1051	-0.0621	1051.01	1051	0.00502895	45
D	[CF2]n_132	NA	NA	NA	1100.94	16.579	NA	NA	Lvl 5 Schymanski: No ID, possible PFAS: 3+ within homologous series	Yes	2056	NA	NA	NA	NA	NA	0.004	33.127	0.03	261.63	0.24	0.0004	573661	0.14	-1	2	13	98.3	NA	FALSE	567960	516821	465790	653082	526448	568794	508586	600844	553238	513477	720412	712458	5_NoID	1101	-0.0647	1101.01	1101	0.00562255	45
D	[CF2]n_132	NA	NA	NA	1150.93	16.754	NA	NA	Lvl 5 Schymanski: No ID, possible PFAS: 3+ within homologous series	Yes	2105	NA	NA	NA	NA	NA	0.004	34.101	0.024	269.18	0.19	0.0004	547164	0.47	-1	2	11	97.4	NA	FALSE	628747	554640	0.001	647265	574287	653374	0.001	714540	570015	594401	802474	787792	5_NoID	1151	-0.069	1151	1151	0.00451604	45
D	[CF2]n_132	NA	NA	NA	1200.93	16.964	NA	NA	Lvl 5 Schymanski: No ID, possible PFAS: 3+ within homologous series	Yes	3591	NA	NA	NA	NA	NA	0.003	35.013	0.03	276.24	0.24	0.0004	206622	1.14	-1	2	6	88.1	NA	FALSE	433722	0.001	0.001	0.001	0.001	0.001	395689	497826	0.001	410836	542250	0.001	5_NoID	1201	-0.0715	1201.01	1201	0.00520964	45
D+	[CF2]n_116	NA	NA	NA	392.975	11.125	NA	NA	Lvl 5 Schymanski: No ID, possible PFAS: Mass defect falling within -0.11 and 0.12 OR exact mass match, and 3+ within homologous series	Yes	3534	NA	NA	NA	NA	NA	0.009	17.57	0.023	141.78	0.19	0.0001	213818	1.72	-1	2	4	100	NA	FALSE	0.001	0.001	0.001	0.001	1045832	823368	0.001	585686	324744	0.001	0.001	0.001	5_NoID	393	-0.0252	393	393	-9.86247e-05	44
D+	[CF2]n_116	NA	NA	NA	392.975	12.714	NA	NA	Lvl 5 Schymanski: No ID, possible PFAS: Mass defect falling within -0.11 and 0.12 OR exact mass match, and 3+ within homologous series	Yes	1132	NA	NA	NA	NA	NA	0.003	17.956	0.013	144.9	0.1	0.0002	1517505	1.96	-1	2	4	99.2	NA	FALSE	9746388	4570166	4406726	0.001	0.001	0.001	0.001	0.001	0.001	0.001	0.001	0.001	5_NoID	393	-0.0248	393	393	0.000301401	44
D+	[CF2]n_116	NA	NA	NA	442.972	11.986	NA	NA	Lvl 5 Schymanski: No ID, possible PFAS: Mass defect falling within -0.11 and 0.12 OR exact mass match, and 3+ within homologous series	Yes	1449	NA	NA	NA	NA	NA	0.005	18.392	0.021	147.86	0.17	0.0001	1022553	0.73	-1	2	10	100	NA	FALSE	1002823	931057	711273	1779150	2146081	1901767	1820056	1179616	1157306	0.001	0.001	0.001	5_NoID	443	-0.0281	443	443	0.000194954	44
D+	[CF2]n_116	NA	NA	NA	492.968	12.545	NA	NA	Lvl 5 Schymanski: No ID, possible PFAS: Mass defect falling within -0.11 and 0.12 OR exact mass match, and 3+ within homologous series	Yes	5364	NA	NA	NA	NA	NA	0.001	19.187	0.009	153.79	0.07	0.0001	79706	2.44	-1	2	2	88.9	NA	FALSE	0.001	0.001	0.001	524464	0.001	0.001	511717	0.001	0.001	0.001	0.001	0.001	5_NoID	493	-0.032	492.999	493	-0.000511531	44
D+	[CF2]n_116	NA	NA	NA	492.968	12.763	NA	NA	Lvl 5 Schymanski: No ID, possible PFAS: Mass defect falling within -0.11 and 0.12 OR exact mass match, and 3+ within homologous series	Yes	1100	NA	NA	NA	NA	NA	0.006	19.747	0.024	158.28	0.19	0.0002	1577075	0.44	-1	3	12	100	NA	FALSE	0.001	1194864	1248017	2412969	2587486	2380088	2267455	1403589	1475916	1386268	1485086	1370652	5_NoID	493	-0.0317	493	493	-0.000211512	44
D+	[CF2]n_116	NA	NA	NA	492.969	14.138	NA	NA	Lvl 5 Schymanski: No ID, possible PFAS: Mass defect falling within -0.11 and 0.12 OR exact mass match, and 3+ within homologous series	Yes	462	NA	NA	NA	NA	NA	0.001	21.241	0.019	170.26	0.15	0.0001	6221603	1.96	-1	3	4	100	NA	FALSE	39600000	19000000	18800000	0.001	0.001	0.001	0.001	0.001	0.001	0.001	0.001	0.001	5_NoID	493	-0.0315	493	493	-1.14991e-05	44
D+	[CF2]n_116	NA	NA	NA	492.969	14.155	NA	NA	Lvl 5 Schymanski: No ID, possible PFAS: Mass defect falling within -0.11 and 0.12 OR exact mass match, and 3+ within homologous series	Yes	1782	NA	NA	NA	NA	NA	0.002	19.969	0.018	160.06	0.15	0.0001	728593	2.09	-1	2	3	99.3	NA	FALSE	4930791	2337050	2203867	0.001	0.001	0.001	0.001	0.001	0.001	0.001	0.001	0.001	5_NoID	493	-0.0312	493	493	0.00028852	44
D+	[CF2]n_116	NA	NA	NA	542.965	13.418	NA	NA	Lvl 5 Schymanski: No ID, possible PFAS: Mass defect falling within -0.11 and 0.12 OR exact mass match, and 3+ within homologous series	Yes	1294	NA	NA	NA	NA	NA	0.014	20.925	0.022	167.31	0.18	0.0002	1225497	0.55	-1	2	11	100	NA	FALSE	1168708	1064684	1083379	1767041	1712022	2218971	2122983	1212611	1264061	0.001	0.001	1227813	5_NoID	543	-0.0351	543	543	-0.000417965	44
D+	[CF2]n_116	NA	NA	NA	592.962	13.992	NA	NA	Lvl 5 Schymanski: No ID, possible PFAS: Mass defect falling within -0.11 and 0.12 OR exact mass match, and 3+ within homologous series	Yes	1832	NA	NA	NA	NA	NA	0.003	22.131	0.037	176.59	0.29	0.0001	698994	0.88	-1	2	8	100	NA	FALSE	890871	0.001	902629	0.001	0.001	1625202	1476655	0.001	1052969	977492	1253663	0.001	5_NoID	593	-0.038	593	593	-0.000124386	44
D+	[CF2]n_116	NA	NA	NA	642.958	14.481	NA	NA	Lvl 5 Schymanski: No ID, possible PFAS: Mass defect falling within -0.11 and 0.12 OR exact mass match, and 3+ within homologous series	Yes	1666	NA	NA	NA	NA	NA	0.004	23.297	0.027	185.58	0.21	0.0002	811686	0.52	-1	2	11	100	NA	FALSE	710575	630959	694965	0.001	0.001	1096550	845683	1093011	1082995	1147612	1305703	1173324	5_NoID	643	-0.0415	643	643	-0.000430846	44
D+	[CF2]n_116	NA	NA	NA	692.956	14.903	NA	NA	Lvl 5 Schymanski: No ID, possible PFAS: Mass defect falling within -0.11 and 0.12 OR exact mass match, and 3+ within homologous series	Yes	3195	NA	NA	NA	NA	NA	0.003	24.479	0.021	194.71	0.16	0	258037	1.59	-1	2	4	100	NA	FALSE	0.001	0.001	0.001	0.001	0.001	1030508	840836	0.001	659180	0.001	823955	0.001	5_NoID	693	-0.0445	693	693	-0.000237274	44
D+	[CF2]n_116	NA	NA	NA	742.953	15.273	NA	NA	Lvl 5 Schymanski: No ID, possible PFAS: Mass defect falling within -0.11 and 0.12 OR exact mass match, and 3+ within homologous series	Yes	2875	NA	NA	NA	NA	NA	0.004	25.625	0.035	203.56	0.28	0.0003	315353	1.16	-1	2	6	100	NA	FALSE	0.001	0.001	525028	0.001	0.001	886361	722260	0.001	589777	557661	818500	0.001	5_NoID	743	-0.0474	743	743	5.63052e-05	44
D+	[CF2]n_116	NA	NA	NA	792.949	15.591	NA	NA	Lvl 5 Schymanski: No ID, possible PFAS: Mass defect falling within -0.11 and 0.12 OR exact mass match, and 3+ within homologous series	Yes	3125	NA	NA	NA	NA	NA	0.004	26.78	0.012	212.5	0.1	0.0003	269329	1.16	-1	2	6	100	NA	FALSE	0.001	373802	0.001	0.001	0.001	658798	0.001	0.001	599905	508664	706963	653139	5_NoID	793	-0.0509	793	793	-0.000250154	44
D+	[CF2]n_116	NA	NA	NA	892.943	16.045	NA	NA	Lvl 5 Schymanski: No ID, possible PFAS: Mass defect falling within -0.11 and 0.12 OR exact mass match, and 3+ within homologous series	Yes	3063	NA	NA	NA	NA	NA	0.002	29.071	0.037	230.24	0.29	0.0003	279782	0.61	-1	2	10	100	NA	FALSE	415939	292304	291058	324295	0.001	416501	342102	326531	354406	0.001	520474	0.001	5_NoID	893	-0.057	893	893	3.6984e-05	44
D+	[CF2]n_116	NA	NA	NA	942.94	16.221	NA	NA	Lvl 5 Schymanski: No ID, possible PFAS: Mass defect falling within -0.11 and 0.12 OR exact mass match, and 3+ within homologous series	Yes	4660	NA	NA	NA	NA	NA	0.002	30.175	0.052	238.8	0.41	0.0004	117117	1.15	-1	2	6	100	NA	FALSE	262241	0.001	197772	0.001	231022	297052	0.001	0.001	0.001	0.001	0.001	315221	5_NoID	943	-0.0604	943	943	-0.000169469	44
D+	[CF2]n_116	NA	NA	NA	992.935	16.386	NA	NA	Lvl 5 Schymanski: No ID, possible PFAS: Mass defect falling within -0.11 and 0.12 OR exact mass match, and 3+ within homologous series	Yes	6819	NA	NA	NA	NA	NA	0.005	27.831	0.014	220.08	0.11	0.0002	26480	1.97	-1	2	3	92.5	NA	FALSE	87059.8	0.001	0.001	0.001	0.001	105670	0.001	0.001	0.001	0.001	0.001	151510	5_NoID	993	-0.0647	992.999	993	-0.00127598	44
D+	[CF2]n_116	NA	NA	NA	992.937	16.376	NA	NA	Lvl 5 Schymanski: No ID, possible PFAS: Mass defect falling within -0.11 and 0.12 OR exact mass match, and 3+ within homologous series	Yes	6818	NA	NA	NA	NA	NA	0.003	31.309	0.082	247.6	0.65	0.0009	26481	2.46	-1	2	2	98.3	NA	FALSE	0.001	150164	0.001	0.001	0.001	0.001	0.001	0.001	0.001	0.001	0.001	0.001	5_NoID	993	-0.0634	993	993	2.41031e-05	44
D+	[CF2]n_116	NA	NA	NA	1042.93	16.529	NA	NA	Lvl 5 Schymanski: No ID, possible PFAS: Mass defect falling within -0.11 and 0.12 OR exact mass match, and 3+ within homologous series	Yes	7226	NA	NA	NA	NA	NA	0.015	28.74	0.02	227.13	0.15	0.0003	11478	2.65	-1	2	2	86.7	NA	FALSE	0.001	0.001	0.001	103400	0.001	0.001	0.001	0.001	45817	0.001	0.001	0.001	5_NoID	1043	-0.0704	1043	1043	-0.00378258	44
D+	[CF2]n_116	NA	NA	NA	1142.92	16.885	NA	NA	Lvl 5 Schymanski: No ID, possible PFAS: Mass defect falling within -0.11 and 0.12 OR exact mass match, and 3+ within homologous series	Yes	6900	NA	NA	NA	NA	NA	0.012	30.519	0.014	240.91	0.11	0.0005	23830	2.48	-1	2	2	72.9	NA	FALSE	0.001	0.001	0.001	0.001	0.001	0.001	0.001	128418	0.001	0.001	181372	0.001	5_NoID	1143	-0.078	1143	1143	-0.00499554	44
D+	[CF2]n_125	NA	NA	NA	326.98	16.399	NA	NA	Lvl 5 Schymanski: No ID, possible PFAS: Mass defect falling within -0.11 and 0.12 OR exact mass match, and 3+ within homologous series	Yes	5166	NA	NA	NA	NA	NA	0.004	18.727	0.014	152.14	0.11	0.0001	88652	1.91	-1	3	3	100	NA	FALSE	0.001	0.001	0.001	0.001	0.001	370314	0.001	0.001	360408	421749	0.001	0.001	5_NoID	327	-0.0203	327.001	327	0.00058592	45
D+	[CF2]n_125	8:2 FTPA|(M-H)-|NA|CAS=80220-63-9	C10H6F17O3P	NA	526.974	11.748	[M-H]-	Yes	Lvl 5 Schymanski: No ID, possible PFAS: Mass defect falling within -0.11 and 0.12 OR exact mass match, and 3+ within homologous series	Yes	3213	NA	NA	NA	NA	NA	0.003	20.616	0.006	164.97	0.05	0	255667	1.59	-1	2	4	100	NA	FALSE	0.001	0.001	0.001	843461	1014937	799612	665655	0.001	0.001	0.001	0.001	0.001	4_8:2 FTPA|(M-H)-|NA|CAS=80220-63-9;C10H6F17O3P;NA	527	-0.0263	527.007	527	0.00736059	45
D+	[CF2]n_125	NA	NA	NA	576.971	12.552	NA	NA	Lvl 5 Schymanski: No ID, possible PFAS: Mass defect falling within -0.11 and 0.12 OR exact mass match, and 3+ within homologous series	Yes	1529	NA	NA	NA	NA	NA	0.005	21.42	0.012	171.02	0.1	0.0003	930406	0.54	-1	2	12	100	NA	FALSE	577029	612687	656947	1569383	1672852	1577804	1505946	789821	819652	790896	797221	0.001	5_NoID	577	-0.0292	577.008	577	0.00765417	45
D+	[CF2]n_125	NA	NA	NA	626.967	14.159	NA	NA	Lvl 5 Schymanski: No ID, possible PFAS: Mass defect falling within -0.11 and 0.12 OR exact mass match, and 3+ within homologous series	Yes	3740	NA	NA	NA	NA	NA	0.01	22.149	0.021	176.52	0.17	0.0002	190606	1.61	-1	2	4	92.3	NA	FALSE	422494	0.001	0.001	0.001	0.001	754929	615620	0.001	0.001	0.001	0.001	0.001	5_NoID	627	-0.0326	627.007	627	0.00744772	45
D+	[CF2]n_125	NA	NA	NA	626.967	13.236	NA	NA	Lvl 5 Schymanski: No ID, possible PFAS: Mass defect falling within -0.11 and 0.12 OR exact mass match, and 3+ within homologous series	Yes	1413	NA	NA	NA	NA	NA	0.011	22.181	0.024	176.78	0.19	0.0002	1061274	0.48	-1	2	12	100	NA	FALSE	0.001	830481	689561	1403659	1306805	1884874	1961552	929943	985454	992919	1026743	962340	5_NoID	627	-0.0325	627.008	627	0.00754772	45
D+	[CF2]n_125	NA	NA	NA	676.963	13.827	NA	NA	Lvl 5 Schymanski: No ID, possible PFAS: Mass defect falling within -0.11 and 0.12 OR exact mass match, and 3+ within homologous series	Yes	1642	NA	NA	NA	NA	NA	0.015	23.065	0.044	183.54	0.35	0.0003	833985	0.43	-1	2	12	100	NA	FALSE	691768	754873	728208	401286	0.001	1428730	1234895	907411	923228	877601	1090141	1022331	5_NoID	677	-0.0367	677.007	677	0.00654122	45
D+	[CF2]n_125	NA	NA	NA	726.961	14.34	NA	NA	Lvl 5 Schymanski: No ID, possible PFAS: Mass defect falling within -0.11 and 0.12 OR exact mass match, and 3+ within homologous series	Yes	1683	NA	NA	NA	NA	NA	0.005	23.885	0.04	189.81	0.31	0.0003	796762	0.55	-1	3	11	100	NA	FALSE	670373	629617	685180	0.001	0.001	1281402	1077895	1290348	779502	1396648	979359	875494	5_NoID	727	-0.0392	727.007	727	0.00723482	45
D+	[CF2]n_125	NA	NA	NA	776.956	15.74	NA	NA	Lvl 5 Schymanski: No ID, possible PFAS: Mass defect falling within -0.11 and 0.12 OR exact mass match, and 3+ within homologous series	Yes	3806	NA	NA	NA	NA	NA	0.009	24.761	0.009	196.54	0.07	0.0003	184344	1.93	-1	2	3	99	NA	FALSE	0.001	0.001	0.001	0.001	0.001	984702	722168	0.001	689599	0.001	0.001	0.001	5_NoID	777	-0.0441	777.006	777	0.00552828	45
D+	[CF2]n_125	NA	NA	NA	776.956	14.785	NA	NA	Lvl 5 Schymanski: No ID, possible PFAS: Mass defect falling within -0.11 and 0.12 OR exact mass match, and 3+ within homologous series	Yes	2076	NA	NA	NA	NA	NA	0.004	24.745	0.035	196.41	0.28	0.0002	565954	0.63	-1	2	10	100	NA	FALSE	642253	0.001	614270	0.001	0.001	1159121	926063	616840	605412	604169	812792	722074	5_NoID	777	-0.0436	777.006	777	0.00602831	45
D+	[CF2]n_125	NA	NA	NA	826.954	16.029	NA	NA	Lvl 5 Schymanski: No ID, possible PFAS: Mass defect falling within -0.11 and 0.12 OR exact mass match, and 3+ within homologous series	Yes	4065	NA	NA	NA	NA	NA	0.006	25.608	0.038	203.05	0.3	0.0001	158980	1.95	-1	2	3	99.7	NA	FALSE	0.001	499028	749177	0.001	0.001	0.001	0.001	0.001	0.001	0.001	818533	0.001	5_NoID	827	-0.0459	827.007	827	0.00692192	45
D+	[CF2]n_125	NA	NA	NA	826.954	15.173	NA	NA	Lvl 5 Schymanski: No ID, possible PFAS: Mass defect falling within -0.11 and 0.12 OR exact mass match, and 3+ within homologous series	Yes	1966	NA	NA	NA	NA	NA	0.009	25.674	0.05	203.57	0.39	0.0004	620857	0.32	-1	2	13	100	NA	FALSE	638466	459022	553055	275783	248040	891789	675932	693096	707467	639985	926281	745600	5_NoID	827	-0.0458	827.007	827	0.00702193	45
D+	[CF2]n_125	NA	NA	NA	876.949	16.311	NA	NA	Lvl 5 Schymanski: No ID, possible PFAS: Mass defect falling within -0.11 and 0.12 OR exact mass match, and 3+ within homologous series	Yes	6638	NA	NA	NA	NA	NA	0.014	26.534	0.003	210.2	0.03	0.0003	32947	2.44	-1	2	2	90	NA	FALSE	0.001	0.001	0.001	0.001	221018	0.001	0.001	0.001	0.001	207293	0.001	0.001	5_NoID	877	-0.0505	877.006	877	0.00551539	45
D+	[CF2]n_125	NA	NA	NA	876.95	15.515	NA	NA	Lvl 5 Schymanski: No ID, possible PFAS: Mass defect falling within -0.11 and 0.12 OR exact mass match, and 3+ within homologous series	Yes	2168	NA	NA	NA	NA	NA	0.005	26.544	0.04	210.28	0.32	0.0005	524058	0.5	-1	2	11	100	NA	FALSE	584196	441241	467253	0.001	0.001	846110	579810	648980	610877	601631	860222	680394	5_NoID	877	-0.0501	877.006	877	0.00591542	45
D+	[CF2]n_125	NA	NA	NA	876.95	16.427	NA	NA	Lvl 5 Schymanski: No ID, possible PFAS: Mass defect falling within -0.11 and 0.12 OR exact mass match, and 3+ within homologous series	Yes	4292	NA	NA	NA	NA	NA	0.029	26.537	0.025	210.23	0.2	0.0005	140700	1.9	-1	2	3	98	NA	FALSE	646882	0.001	0.001	0.001	0.001	0.001	0.001	0.001	0.001	0.001	622847	559368	5_NoID	877	-0.05	877.006	877	0.00601543	45
D+	[CF2]n_125	NA	NA	NA	926.947	15.789	NA	NA	Lvl 5 Schymanski: No ID, possible PFAS: Mass defect falling within -0.11 and 0.12 OR exact mass match, and 3+ within homologous series	Yes	1941	NA	NA	NA	NA	NA	0.008	27.423	0.037	217.07	0.29	0.0003	633708	0.21	-1	2	13	100	NA	FALSE	674833	525821	536803	553792	477920	886401	740114	594900	580564	530059	860170	742036	5_NoID	927	-0.0525	927.007	927	0.00670903	45
D+	[CF2]n_125	NA	NA	NA	976.944	16.001	NA	NA	Lvl 5 Schymanski: No ID, possible PFAS: Mass defect falling within -0.11 and 0.12 OR exact mass match, and 3+ within homologous series	Yes	1836	NA	NA	NA	NA	NA	0.003	28.323	0.046	224.02	0.36	0.0004	696132	0.22	-1	2	13	100	NA	FALSE	723022	640217	599002	511448	452933	810264	734306	753339	686756	667090	1033789	862411	5_NoID	977	-0.0563	977.006	977	0.00610255	45
D+	[CF2]n_125	NA	NA	NA	1026.94	16.186	NA	NA	Lvl 5 Schymanski: No ID, possible PFAS: Mass defect falling within -0.11 and 0.12 OR exact mass match, and 3+ within homologous series	Yes	1980	NA	NA	NA	NA	NA	0.002	29.208	0.034	230.87	0.27	0.0005	615687	0.21	-1	2	13	99.5	NA	FALSE	611752	502729	446670	577042	496296	754643	682418	628167	575184	526220	866664	809535	5_NoID	1027	-0.0591	1027.01	1027	0.00649614	45
D+	[CF2]n_125	NA	NA	NA	1076.94	16.353	NA	NA	Lvl 5 Schymanski: No ID, possible PFAS: Mass defect falling within -0.11 and 0.12 OR exact mass match, and 3+ within homologous series	Yes	1984	NA	NA	NA	NA	NA	0.004	30.114	0.021	237.88	0.16	0.0004	613683	0.17	-1	2	13	98.7	NA	FALSE	617512	547004	492538	627178	517635	619928	595184	622110	570266	527343	837556	831793	5_NoID	1077	-0.0627	1077.01	1077	0.00608967	45
D+	[CF2]n_125	NA	NA	NA	1126.93	16.523	NA	NA	Lvl 5 Schymanski: No ID, possible PFAS: Mass defect falling within -0.11 and 0.12 OR exact mass match, and 3+ within homologous series	Yes	1913	NA	NA	NA	NA	NA	0.003	30.991	0.023	244.68	0.18	0.0005	645343	0.35	-1	2	12	97.8	NA	FALSE	704903	0.001	589571	736649	578838	688393	593963	719841	685404	619863	935997	907797	5_NoID	1127	-0.0659	1127.01	1127	0.00608323	45
D+	[CF2]n_125	NA	NA	NA	1176.93	16.694	NA	NA	Lvl 5 Schymanski: No ID, possible PFAS: Mass defect falling within -0.11 and 0.12 OR exact mass match, and 3+ within homologous series	Yes	1661	NA	NA	NA	NA	NA	0.005	31.855	0.017	251.38	0.13	0.0003	814581	0.14	-1	3	13	96.9	NA	FALSE	801021	697997	662421	823018	739092	780947	768658	929867	786025	770875	1043363	1012339	5_NoID	1177	-0.0692	1177.01	1177	0.00597678	45
D+	[CF2]n_125	NA	NA	NA	1226.93	16.894	NA	NA	Lvl 5 Schymanski: No ID, possible PFAS: Mass defect falling within -0.11 and 0.12 OR exact mass match, and 3+ within homologous series	Yes	2391	NA	NA	NA	NA	NA	0.005	32.752	0.017	258.34	0.14	0.0003	452431	0.72	-1	2	9	93.1	NA	FALSE	608289	558706	0.001	0.001	604713	0.001	584961	710851	0.001	604235	798807	837058	5_NoID	1227	-0.0735	1227	1227	0.00487027	45
D+	[CF2]n_101	NA	NA	NA	588.954	8.799	NA	NA	Lvl 5 Schymanski: No ID, possible PFAS: Mass defect falling within -0.11 and 0.12 OR exact mass match, and 3+ within homologous series	Yes	2082	NA	NA	NA	NA	NA	0.005	21.352	0.012	170.4	0.09	0.0002	560427	0.5	-1	2	11	100	NA	FALSE	556299	638799	557130	779997	1000223	763713	559268	728742	624278	0.001	563188	513914	5_NoID	589	-0.0459	588.992	589	-0.00828039	44
D+	[CF2]n_101	NA	NA	NA	638.951	9.746	NA	NA	Lvl 5 Schymanski: No ID, possible PFAS: Mass defect falling within -0.11 and 0.12 OR exact mass match, and 3+ within homologous series	Yes	1049	NA	NA	NA	NA	NA	0.005	22.255	0.014	177.29	0.11	0.0001	1691322	0.21	-1	2	13	100	NA	FALSE	1463413	1739177	1467160	2133312	2563656	1894836	1480209	1877674	1602816	1364363	1495056	1255559	5_NoID	639	-0.0488	638.992	639	-0.00798681	44
D+	[CF2]n_101	NA	NA	NA	688.948	10.604	NA	NA	Lvl 5 Schymanski: No ID, possible PFAS: Mass defect falling within -0.11 and 0.12 OR exact mass match, and 3+ within homologous series	Yes	714	NA	NA	NA	NA	NA	0.005	23.18	0.015	184.39	0.12	0.0002	3283986	0.24	-1	3	13	100	NA	FALSE	2790962	2891216	2726663	4621716	5054880	3833019	3041124	3462902	3130738	2904399	2802819	2316478	5_NoID	689	-0.0524	688.992	689	-0.00839328	44
D+	[CF2]n_101	NA	NA	NA	738.945	11.365	NA	NA	Lvl 5 Schymanski: No ID, possible PFAS: Mass defect falling within -0.11 and 0.12 OR exact mass match, and 3+ within homologous series	Yes	601	NA	NA	NA	NA	NA	0.004	24.032	0.013	190.92	0.1	0.0002	4001687	0.29	-1	3	13	100	NA	FALSE	3285585	3072563	3570335	6130102	6392877	4969387	4244462	3583256	3557372	3241106	3191397	2755299	5_NoID	739	-0.0551	738.992	739	-0.00789969	44
D+	[CF2]n_101	NA	NA	NA	788.941	12.039	NA	NA	Lvl 5 Schymanski: No ID, possible PFAS: Mass defect falling within -0.11 and 0.12 OR exact mass match, and 3+ within homologous series	Yes	595	NA	NA	NA	NA	NA	0.004	24.96	0.018	198.06	0.14	0.0002	4104016	0.26	-1	3	13	100	NA	FALSE	4138430	3071191	4029581	6203791	5869653	5062371	4833241	3234175	3298569	3224398	3325249	2956546	5_NoID	789	-0.0594	788.991	789	-0.0090062	44
D+	[CF2]n_101	NA	NA	NA	838.938	12.631	NA	NA	Lvl 5 Schymanski: No ID, possible PFAS: Mass defect falling within -0.11 and 0.12 OR exact mass match, and 3+ within homologous series	Yes	609	NA	NA	NA	NA	NA	0.008	25.885	0.02	205.2	0.15	0.0002	3908102	0.28	-1	3	13	100	NA	FALSE	3916295	2731423	4413341	5753439	5424505	5066899	4837824	2890467	3051139	2920653	3063360	2750555	5_NoID	839	-0.0616	838.992	839	-0.00801257	44
D+	[CF2]n_101	NA	NA	NA	888.934	13.155	NA	NA	Lvl 5 Schymanski: No ID, possible PFAS: Mass defect falling within -0.11 and 0.12 OR exact mass match, and 3+ within homologous series	Yes	781	NA	NA	NA	NA	NA	0.017	26.833	0.022	212.52	0.18	0.0003	2774862	0.29	-1	3	13	100	NA	FALSE	2522232	1848649	2689864	4325098	3974356	3531532	3484596	2125602	2275473	2108107	2356941	2169513	5_NoID	889	-0.0663	888.99	889	-0.00951911	44
D+	[CF2]n_101	NA	NA	NA	938.932	13.617	NA	NA	Lvl 5 Schymanski: No ID, possible PFAS: Mass defect falling within -0.11 and 0.12 OR exact mass match, and 3+ within homologous series	Yes	965	NA	NA	NA	NA	NA	0.027	27.786	0.028	219.9	0.22	0.0002	1925742	0.68	-1	3	10	100	NA	FALSE	2290743	1679536	2083738	4055805	3540283	2959591	3007296	0.001	1899424	1690094	0.001	1828130	5_NoID	939	-0.0682	938.992	939	-0.00822547	44
D+	[CF2]n_101	NA	NA	NA	938.932	13.632	NA	NA	Lvl 5 Schymanski: No ID, possible PFAS: Mass defect falling within -0.11 and 0.12 OR exact mass match, and 3+ within homologous series	Yes	2404	NA	NA	NA	NA	NA	0.004	27.762	0.022	219.7	0.17	0.0002	448561	1.91	-1	3	3	100	NA	FALSE	0.001	0.001	0.001	0.001	0.001	0.001	0.001	1739461	0.001	0.001	2033595	0.001	5_NoID	939	-0.0682	938.992	939	-0.00822547	44
D+	[CF2]n_101	NA	NA	NA	988.927	14.049	NA	NA	Lvl 5 Schymanski: No ID, possible PFAS: Mass defect falling within -0.11 and 0.12 OR exact mass match, and 3+ within homologous series	Yes	1349	NA	NA	NA	NA	NA	0.004	28.712	0.018	227.07	0.15	0.0002	1143081	0.7	-1	3	9	100	NA	FALSE	1689700	1333549	1584114	0.001	0.001	0.001	0.001	1662451	1666781	1593418	1917820	1673622	5_NoID	989	-0.0728	988.99	989	-0.009632	44
D+	[CF2]n_101	NA	NA	NA	988.927	14.001	NA	NA	Lvl 5 Schymanski: No ID, possible PFAS: Mass defect falling within -0.11 and 0.12 OR exact mass match, and 3+ within homologous series	Yes	1440	NA	NA	NA	NA	NA	0.051	28.772	0.015	227.53	0.12	0.0001	1031084	1.62	-1	2	4	100	NA	FALSE	0.001	0.001	0.001	4245125	3959398	2540229	2659343	0.001	0.001	0.001	0.001	0.001	5_NoID	989	-0.0727	988.99	989	-0.00953199	44
D+	[CF2]n_101	NA	NA	NA	1038.93	14.418	NA	NA	Lvl 5 Schymanski: No ID, possible PFAS: Mass defect falling within -0.11 and 0.12 OR exact mass match, and 3+ within homologous series	Yes	979	NA	NA	NA	NA	NA	0.03	29.685	0.036	234.61	0.28	0.0003	1903039	0.31	-1	3	13	100	NA	FALSE	1466507	1129689	1337083	2741052	2688552	2515233	2774843	1560568	1744577	1479330	2081177	1757040	5_NoID	1039	-0.0748	1038.99	1039	-0.00843836	44
D+	[CF2]n_101	NA	NA	NA	1138.92	15.067	NA	NA	Lvl 5 Schymanski: No ID, possible PFAS: Mass defect falling within -0.11 and 0.12 OR exact mass match, and 3+ within homologous series	Yes	1216	NA	NA	NA	NA	NA	0.008	31.524	0.035	248.86	0.28	0.0004	1334712	0.41	-1	3	13	100	NA	FALSE	994959	788890	750335	2367491	2228637	1680109	1958183	1121914	1119737	1034275	1287385	1207598	5_NoID	1139	-0.0818	1138.99	1139	-0.00905128	44
D+	[CF2]n_101	NA	NA	NA	1238.91	15.607	NA	NA	Lvl 5 Schymanski: No ID, possible PFAS: Mass defect falling within -0.11 and 0.12 OR exact mass match, and 3+ within homologous series	Yes	1772	NA	NA	NA	NA	NA	0.003	33.369	0.04	263.18	0.32	0.0004	734840	0.44	-1	3	13	100	NA	FALSE	536732	449809	455304	1410602	1328515	801333	1028833	596131	562976	525670	693081	661463	5_NoID	1239	-0.0886	1238.99	1239	-0.00946419	44
D+	[CF2]n_113	NA	NA	NA	196.984	7.733	NA	NA	Lvl 5 Schymanski: No ID, possible PFAS: Mass defect falling within -0.11 and 0.12 OR exact mass match, and 3+ within homologous series	Yes	2470	NA	NA	NA	NA	NA	0.001	14.094	0.012	117.41	0.1	0	425901	2.09	-1	2	3	100	NA	FALSE	2902946	1295821	1337948	0.001	0.001	0.001	0.001	0.001	0.001	0.001	0.001	0.001	5_NoID	197	-0.0162	196.996	197	-0.0036176	44
D+	[CF2]n_113	NA	NA	NA	246.979	9.154	NA	NA	Lvl 5 Schymanski: No ID, possible PFAS: Mass defect falling within -0.11 and 0.12 OR exact mass match, and 3+ within homologous series	Yes	1860	NA	NA	NA	NA	NA	0.005	15.205	0.016	125.07	0.13	0.0001	679807	2.07	-1	2	3	100	NA	FALSE	4521461	2141176	2174849	0.001	0.001	0.001	0.001	0.001	0.001	0.001	0.001	0.001	5_NoID	247	-0.0206	246.995	247	-0.00482412	44
D+	[CF2]n_113	NA	NA	NA	296.977	10.409	NA	NA	Lvl 5 Schymanski: No ID, possible PFAS: Mass defect falling within -0.11 and 0.12 OR exact mass match, and 3+ within homologous series	Yes	2001	NA	NA	NA	NA	NA	0.005	16.257	0.018	132.58	0.14	0.0002	604120	2.09	-1	2	3	100	NA	FALSE	4109321	1878049	1866192	0.001	0.001	0.001	0.001	0.001	0.001	0.001	0.001	0.001	5_NoID	297	-0.0229	296.996	297	-0.0039305	44
D+	[CF2]n_113	NA	NA	NA	346.973	11.482	NA	NA	Lvl 5 Schymanski: No ID, possible PFAS: Mass defect falling within -0.11 and 0.12 OR exact mass match, and 3+ within homologous series	Yes	2639	NA	NA	NA	NA	NA	0.004	17.272	0.019	139.99	0.16	0.0002	379015	2.06	-1	2	3	100	NA	FALSE	2507287	1191530	1228375	0.001	0.001	0.001	0.001	0.001	0.001	0.001	0.001	0.001	5_NoID	347	-0.0269	346.995	347	-0.004737	44
D+	[CF2]n_113	NA	NA	NA	396.971	12.404	NA	NA	Lvl 5 Schymanski: No ID, possible PFAS: Mass defect falling within -0.11 and 0.12 OR exact mass match, and 3+ within homologous series	Yes	3258	NA	NA	NA	NA	NA	0.002	18.343	0.018	147.97	0.15	0.0002	248989	2.62	-1	2	2	100	NA	FALSE	2198176	1038676	0.001	0.001	0.001	0.001	0.001	0.001	0.001	0.001	0.001	0.001	5_NoID	397	-0.0295	396.996	397	-0.0041434	44
D+	[CF2]n_113	NA	NA	NA	396.971	12.629	NA	NA	Lvl 5 Schymanski: No ID, possible PFAS: Mass defect falling within -0.11 and 0.12 OR exact mass match, and 3+ within homologous series	Yes	5886	NA	NA	NA	NA	NA	0.005	16.359	0.017	259.53	0.27	0.0003	59007	1.58	-2	2	4	100	NA	FALSE	0.001	0.001	0.001	0.001	178715	200503	0.001	0.001	0.001	159912	0.001	0.001	5_NoID	397	-0.0293	396.996	397	-0.00394339	44
D+	[CF2]n_113	NA	NA	NA	446.967	13.617	NA	NA	Lvl 5 Schymanski: No ID, possible PFAS: Mass defect falling within -0.11 and 0.12 OR exact mass match, and 3+ within homologous series	Yes	1975	NA	NA	NA	NA	NA	0.029	17.387	0.02	275.33	0.32	0.0002	617050	0.24	-2	2	13	100	NA	FALSE	759078	585349	728362	334953	284799	726565	605215	632580	649332	618997	740341	635464	5_NoID	447	-0.033	446.996	447	-0.00444986	44
D+	[CF2]n_113	NA	NA	NA	446.967	13.627	NA	NA	Lvl 5 Schymanski: No ID, possible PFAS: Mass defect falling within -0.11 and 0.12 OR exact mass match, and 3+ within homologous series	Yes	4518	NA	NA	NA	NA	NA	0.006	18.449	0.023	292.16	0.37	0.0004	125583	0.85	-2	2	8	99.8	NA	FALSE	252760	0.001	215912	0.001	0.001	224887	0.001	185401	0.001	185282	234515	152118	5_NoID	447	-0.0328	446.996	447	-0.00424985	44
D+	[CF2]n_113	NA	NA	NA	496.964	14.424	NA	NA	Lvl 5 Schymanski: No ID, possible PFAS: Mass defect falling within -0.11 and 0.12 OR exact mass match, and 3+ within homologous series	Yes	1675	NA	NA	NA	NA	NA	0.006	18.438	0.021	291.53	0.34	0.0003	804206	0.59	-2	3	10	100	NA	FALSE	1039815	883396	943191	0.001	0.001	951623	794140	1217761	1175802	1161049	1276853	0.001	5_NoID	497	-0.036	496.996	497	-0.00425629	44
D+	[CF2]n_113	NA	NA	NA	496.964	14.422	NA	NA	Lvl 5 Schymanski: No ID, possible PFAS: Mass defect falling within -0.11 and 0.12 OR exact mass match, and 3+ within homologous series	Yes	2798	NA	NA	NA	NA	NA	0.006	19.553	0.025	309.17	0.4	0.0003	333116	0.61	-2	2	10	100	NA	FALSE	429444	334630	449773	0.001	0.001	353478	301419	489933	456237	480772	554665	0.001	5_NoID	497	-0.0358	496.996	497	-0.00405627	44
D+	[CF2]n_113	NA	NA	NA	546.96	14.439	NA	NA	Lvl 5 Schymanski: No ID, possible PFAS: Mass defect falling within -0.11 and 0.12 OR exact mass match, and 3+ within homologous series	Yes	2523	NA	NA	NA	NA	NA	0.002	21.616	0.027	172.81	0.21	0.0001	409122	2.1	-1	3	3	100	NA	FALSE	2811980	1234722	1271887	0.001	0.001	0.001	0.001	0.001	0.001	0.001	0.001	0.001	5_NoID	547	-0.0398	546.995	547	-0.00486276	44
D+	[CF2]n_113	NA	NA	NA	546.961	15.072	NA	NA	Lvl 5 Schymanski: No ID, possible PFAS: Mass defect falling within -0.11 and 0.12 OR exact mass match, and 3+ within homologous series	Yes	2643	NA	NA	NA	NA	NA	0.004	20.685	0.028	326.68	0.44	0.0002	376774	0.61	-2	2	10	98.4	NA	FALSE	490514	427777	464983	0.001	0.001	435817	287985	526863	566423	509938	633886	0.001	5_NoID	547	-0.0395	546.995	547	-0.00456275	44
D+	[CF2]n_113	NA	NA	NA	546.961	15.067	NA	NA	Lvl 5 Schymanski: No ID, possible PFAS: Mass defect falling within -0.11 and 0.12 OR exact mass match, and 3+ within homologous series	Yes	1496	NA	NA	NA	NA	NA	0.009	19.507	0.03	308.07	0.47	0.0003	967808	0.52	-2	3	12	100	NA	FALSE	1276823	1100727	1146095	224195	248109	1044467	747633	1305488	1394211	1288307	1583419	0.001	5_NoID	547	-0.0391	546.996	547	-0.00416272	44
D+	[CF2]n_113	NA	NA	NA	596.957	14.934	NA	NA	Lvl 5 Schymanski: No ID, possible PFAS: Mass defect falling within -0.11 and 0.12 OR exact mass match, and 3+ within homologous series	Yes	2483	NA	NA	NA	NA	NA	0.004	22.722	0.019	181.29	0.15	0.0002	420550	2.11	-1	2	3	100	NA	FALSE	2917967	1284392	1264786	0.001	0.001	0.001	0.001	0.001	0.001	0.001	0.001	0.001	5_NoID	597	-0.0435	596.995	597	-0.00536924	44
D+	[CF2]n_113	NA	NA	NA	596.957	15.61	NA	NA	Lvl 5 Schymanski: No ID, possible PFAS: Mass defect falling within -0.11 and 0.12 OR exact mass match, and 3+ within homologous series	Yes	1347	NA	NA	NA	NA	NA	0.003	20.615	0.029	325.23	0.47	0.0003	1147474	0.41	-2	3	12	100	NA	FALSE	1450741	1178677	0.001	624895	623760	1277894	1009728	1448004	1465784	1320808	1683906	1509470	5_NoID	597	-0.0429	596.995	597	-0.0047692	44
D+	[CF2]n_113	NA	NA	NA	596.957	15.607	NA	NA	Lvl 5 Schymanski: No ID, possible PFAS: Mass defect falling within -0.11 and 0.12 OR exact mass match, and 3+ within homologous series	Yes	2804	NA	NA	NA	NA	NA	0.005	21.851	0.022	344.74	0.35	0.0002	332238	0.6	-2	2	10	96.6	NA	FALSE	446865	369358	0.001	0.001	0.001	421555	287553	474693	457393	389968	535408	494995	5_NoID	597	-0.0426	596.996	597	-0.00446918	44
D+	[CF2]n_113	NA	NA	NA	646.954	16.014	NA	NA	Lvl 5 Schymanski: No ID, possible PFAS: Mass defect falling within -0.11 and 0.12 OR exact mass match, and 3+ within homologous series	Yes	3253	NA	NA	NA	NA	NA	0.005	23.04	0.033	363.19	0.53	0.0003	249391	0.37	-2	2	12	93.7	NA	FALSE	315276	253243	263325	148552	183566	294986	0.001	284321	297739	250643	294206	330199	5_NoID	647	-0.0464	646.995	647	-0.00507566	44
D+	[CF2]n_113	NA	NA	NA	646.954	15.361	NA	NA	Lvl 5 Schymanski: No ID, possible PFAS: Mass defect falling within -0.11 and 0.12 OR exact mass match, and 3+ within homologous series	Yes	2368	NA	NA	NA	NA	NA	0.002	23.8	0.023	189.57	0.18	0.0003	457754	2.1	-1	3	3	100	NA	FALSE	3142001	1406831	1401975	0.001	0.001	0.001	0.001	0.001	0.001	0.001	0.001	0.001	5_NoID	647	-0.0463	646.995	647	-0.00497565	44
D+	[CF2]n_113	NA	NA	NA	646.954	16.012	NA	NA	Lvl 5 Schymanski: No ID, possible PFAS: Mass defect falling within -0.11 and 0.12 OR exact mass match, and 3+ within homologous series	Yes	1258	NA	NA	NA	NA	NA	0.004	21.737	0.02	342.64	0.31	0.0002	1262373	0.35	-2	3	12	100	NA	FALSE	1406713	1249236	1384069	947663	880917	1355089	0.001	1474526	1425835	1416573	1502910	1680244	5_NoID	647	-0.0459	646.995	647	-0.00457563	44
D+	[CF2]n_113	NA	NA	NA	646.955	13.859	NA	NA	Lvl 5 Schymanski: No ID, possible PFAS: Mass defect falling within -0.11 and 0.12 OR exact mass match, and 3+ within homologous series	Yes	7270	NA	NA	NA	NA	NA	0.005	25.488	0.024	203.02	0.19	0.0003	8311	2.44	-1	2	2	82.4	NA	FALSE	0.001	52817.2	55221.1	0.001	0.001	0.001	0.001	0.001	0.001	0.001	0.001	0.001	5_NoID	647	-0.045	646.996	647	-0.00367557	44
D+	[CF2]n_113	NA	NA	NA	696.95	16.371	NA	NA	Lvl 5 Schymanski: No ID, possible PFAS: Mass defect falling within -0.11 and 0.12 OR exact mass match, and 3+ within homologous series	Yes	1539	NA	NA	NA	NA	NA	0.023	22.926	0.033	361.12	0.51	0.0002	921380	0.54	-2	2	11	93.1	NA	FALSE	1306328	1183554	1433238	655481	0.001	1090596	0.001	697280	914248	667279	1242885	1343140	5_NoID	697	-0.0499	696.995	697	-0.00538212	44
D+	[CF2]n_113	NA	NA	NA	746.948	15.974	NA	NA	Lvl 5 Schymanski: No ID, possible PFAS: Mass defect falling within -0.11 and 0.12 OR exact mass match, and 3+ within homologous series	Yes	1815	NA	NA	NA	NA	NA	0.003	25.97	0.013	206.28	0.1	0.0002	704505	2.12	-1	2	3	99.9	NA	FALSE	4935272	2073824	2149466	0.001	0.001	0.001	0.001	0.001	0.001	0.001	0.001	0.001	5_NoID	747	-0.0524	746.995	747	-0.00468851	44
D+	[CF2]n_113	NA	NA	NA	746.948	16.793	NA	NA	Lvl 5 Schymanski: No ID, possible PFAS: Mass defect falling within -0.11 and 0.12 OR exact mass match, and 3+ within homologous series	Yes	2488	NA	NA	NA	NA	NA	0.032	24.011	0.018	377.97	0.28	0.0002	419730	0.81	-2	2	9	93.7	NA	FALSE	0.001	0.001	866164	546727	292644	378044	569792	0.001	774250	0.001	469551	668609	5_NoID	747	-0.0518	746.996	747	-0.00408847	44
D+	[CF2]n_113	NA	NA	NA	846.941	16.372	NA	NA	Lvl 5 Schymanski: No ID, possible PFAS: Mass defect falling within -0.11 and 0.12 OR exact mass match, and 3+ within homologous series	Yes	2117	NA	NA	NA	NA	NA	0.003	28.099	0.025	222.72	0.2	0.0002	542118	2.17	-1	2	3	98	NA	FALSE	3940267	1512902	1594367	0.001	0.001	0.001	0.001	0.001	0.001	0.001	0.001	0.001	5_NoID	847	-0.0594	846.995	847	-0.00530143	44
D	[CF2]n_120	NA	NA	NA	670.956	10.092	NA	NA	Lvl 5 Schymanski: No ID, possible PFAS: 3+ within homologous series	Yes	5069	NA	NA	NA	NA	NA	0.005	22.826	0.005	181.66	0.04	0.0002	93805	2.06	-1	2	3	100	NA	FALSE	0.001	0.001	0.001	0.001	535997	482680	0.001	0.001	0.001	200793	0.001	0.001	5_NoID	671	-0.0441	670.999	671	-0.0012425	44
D	[CF2]n_120	NA	NA	NA	720.953	10.933	NA	NA	Lvl 5 Schymanski: No ID, possible PFAS: 3+ within homologous series	Yes	2378	NA	NA	NA	NA	NA	0.004	23.701	0.015	188.37	0.12	0.0003	455935	0.26	-1	2	13	100	NA	FALSE	373247	317834	340616	609236	670491	615589	454742	505383	482755	465118	409525	305367	5_NoID	721	-0.0467	720.999	721	-0.000648906	44
D	[CF2]n_120	NA	NA	NA	770.95	11.669	NA	NA	Lvl 5 Schymanski: No ID, possible PFAS: 3+ within homologous series	Yes	2750	NA	NA	NA	NA	NA	0.005	24.567	0.022	195.02	0.17	0.0004	343769	0.66	-1	2	10	100	NA	FALSE	414651	0.001	397084	646730	622911	609415	0.001	334437	351937	346420	325037	0.001	5_NoID	771	-0.05	770.999	771	-0.000755353	44
D	[CF2]n_120	NA	NA	NA	820.947	12.315	NA	NA	Lvl 5 Schymanski: No ID, possible PFAS: 3+ within homologous series	Yes	2995	NA	NA	NA	NA	NA	0.002	25.467	0.028	201.96	0.22	0.0003	291600	0.89	-1	2	8	100	NA	FALSE	381863	0.001	375767	659480	594639	582942	524602	284578	0.001	0.001	0.001	0.001	5_NoID	821	-0.0531	820.999	821	-0.000661787	44
D	[CF2]n_120	NA	NA	NA	870.943	12.887	NA	NA	Lvl 5 Schymanski: No ID, possible PFAS: 3+ within homologous series	Yes	3606	NA	NA	NA	NA	NA	0.015	26.362	0.019	208.86	0.15	0.0003	205632	1.04	-1	2	7	100	NA	FALSE	325906	0.001	0.001	526473	461339	455780	426841	0.001	260875	0.001	0.001	216000	5_NoID	871	-0.0565	870.999	871	-0.00086824	44
D	[CF2]n_120	NA	NA	NA	920.941	13.384	NA	NA	Lvl 5 Schymanski: No ID, possible PFAS: 3+ within homologous series	Yes	4169	NA	NA	NA	NA	NA	0.03	27.269	0.03	215.87	0.23	0.0002	148977	1.21	-1	2	6	100	NA	FALSE	0.001	0.001	233693	442186	394690	344671	348619	172846	0.001	0.001	0.001	0.001	5_NoID	921	-0.0594	920.999	921	-0.000574662	44
D	[CF2]n_120	NA	NA	NA	970.937	13.825	NA	NA	Lvl 5 Schymanski: No ID, possible PFAS: 3+ within homologous series	Yes	5801	NA	NA	NA	NA	NA	0.05	28.2	0.028	223.07	0.22	0.0004	62708	1.95	-1	2	3	99.5	NA	FALSE	0.001	0.001	0.001	313202	0.001	0.001	311140	190856	0.001	0.001	0.001	0.001	5_NoID	971	-0.0633	970.999	971	-0.00128115	44
D	[CF2]n_120	NA	NA	NA	1020.93	14.257	NA	NA	Lvl 5 Schymanski: No ID, possible PFAS: 3+ within homologous series	Yes	6959	NA	NA	NA	NA	NA	0.001	29.054	0.03	229.67	0.24	0.0006	22041	2.44	-1	2	2	99.6	NA	FALSE	0.001	0.001	0.001	0.001	0.001	0.001	0.001	141585	0.001	0.001	0.001	144954	5_NoID	1021	-0.0674	1021	1021	-0.00218764	44
D	[CF2]n_120	NA	NA	NA	1020.93	14.259	NA	NA	Lvl 5 Schymanski: No ID, possible PFAS: 3+ within homologous series	Yes	6908	NA	NA	NA	NA	NA	0.001	29.046	0.026	229.61	0.2	0	23621	2.44	-1	2	2	99.2	NA	FALSE	158266	0.001	0.001	0.001	0.001	0.001	0.001	0.001	148804	0.001	0.001	0.001	5_NoID	1021	-0.0657	1021	1021	-0.000487536	44
D	[CF2]n_120	NA	NA	NA	1070.93	14.601	NA	NA	Lvl 5 Schymanski: No ID, possible PFAS: 3+ within homologous series	Yes	5672	NA	NA	NA	NA	NA	0.034	29.981	0.03	236.85	0.24	0.0003	67494	1.39	-1	2	5	98.8	NA	FALSE	0.001	0.001	89765.1	189372	0.001	211574	223852	0.001	0.001	162854	0.001	0.001	5_NoID	1071	-0.0694	1071	1071	-0.000994008	44
D+	[CF2]n_111	NA	NA	NA	421.969	13.154	NA	NA	Lvl 5 Schymanski: No ID, possible PFAS: Mass defect falling within -0.11 and 0.12 OR exact mass match, and 3+ within homologous series	Yes	2641	NA	NA	NA	NA	NA	0.017	16.862	0.019	267.24	0.3	0.0003	376903	0.32	-2	2	12	100	NA	FALSE	380925	337544	420153	415230	359436	464374	451717	410240	0.001	375278	432327	424398	5_NoID	422	-0.0314	421.996	422	-0.00444664	44
D+	[CF2]n_111	NA	NA	NA	471.965	14.05	NA	NA	Lvl 5 Schymanski: No ID, possible PFAS: Mass defect falling within -0.11 and 0.12 OR exact mass match, and 3+ within homologous series	Yes	3150	NA	NA	NA	NA	NA	0.005	19.008	0.021	300.77	0.33	0.0002	265770	0.58	-2	2	10	100	NA	FALSE	337788	327743	332264	0.001	0.001	389192	0.001	338762	330971	296934	367620	363594	5_NoID	472	-0.0354	471.995	472	-0.00525313	44
D+	[CF2]n_111	NA	NA	NA	471.966	14.037	NA	NA	Lvl 5 Schymanski: No ID, possible PFAS: Mass defect falling within -0.11 and 0.12 OR exact mass match, and 3+ within homologous series	Yes	1688	NA	NA	NA	NA	NA	0.03	17.909	0.03	283.36	0.47	0.0002	793759	0.27	-2	2	13	100	NA	FALSE	902680	811669	911123	346712	318217	918058	784222	848188	879166	832132	1026684	850909	5_NoID	472	-0.0344	471.996	472	-0.00425307	44
D+	[CF2]n_111	NA	NA	NA	521.961	14.747	NA	NA	Lvl 5 Schymanski: No ID, possible PFAS: Mass defect falling within -0.11 and 0.12 OR exact mass match, and 3+ within homologous series	Yes	1570	NA	NA	NA	NA	NA	0.036	18.978	0.035	299.88	0.56	0.0002	892643	0.53	-2	3	12	100	NA	FALSE	0.001	953996	1036255	88902.2	155320	1205125	1058963	1162913	1160992	1072214	1363273	1206225	5_NoID	522	-0.0387	521.995	522	-0.00535958	44
D+	[CF2]n_111	NA	NA	NA	521.962	14.763	NA	NA	Lvl 5 Schymanski: No ID, possible PFAS: Mass defect falling within -0.11 and 0.12 OR exact mass match, and 3+ within homologous series	Yes	2550	NA	NA	NA	NA	NA	0.002	20.137	0.021	318.21	0.32	0.0003	400836	0.58	-2	2	10	99.2	NA	FALSE	0.001	438297	504444	0.001	0.001	525841	477559	541292	533731	477293	584063	561063	5_NoID	522	-0.0375	521.996	522	-0.0041595	44
D+	[CF2]n_111	NA	NA	NA	571.959	15.356	NA	NA	Lvl 5 Schymanski: No ID, possible PFAS: Mass defect falling within -0.11 and 0.12 OR exact mass match, and 3+ within homologous series	Yes	2519	NA	NA	NA	NA	NA	0.009	21.274	0.036	335.8	0.57	0.0003	410209	0.42	-2	3	12	100	NA	FALSE	449660	403487	458075	173258	207237	512476	0.001	498521	555793	477848	560635	553826	5_NoID	572	-0.041	571.996	572	-0.00446596	44
D+	[CF2]n_111	NA	NA	NA	571.959	15.355	NA	NA	Lvl 5 Schymanski: No ID, possible PFAS: Mass defect falling within -0.11 and 0.12 OR exact mass match, and 3+ within homologous series	Yes	1372	NA	NA	NA	NA	NA	0.008	20.078	0.028	316.9	0.44	0.0002	1111181	0.39	-2	3	12	100	NA	FALSE	1251761	1095953	1153875	622802	681116	1412152	0.001	1353082	1386777	1274571	1552567	1422057	5_NoID	572	-0.0408	571.996	572	-0.00426595	44
D+	[CF2]n_111	NA	NA	NA	621.955	15.818	NA	NA	Lvl 5 Schymanski: No ID, possible PFAS: Mass defect falling within -0.11 and 0.12 OR exact mass match, and 3+ within homologous series	Yes	1274	NA	NA	NA	NA	NA	0.003	21.185	0.014	334.08	0.21	0.0002	1245330	0.32	-2	3	12	100	NA	FALSE	1319763	1269624	1359606	946355	0.001	1300281	1256437	1376698	1431237	1363032	1477458	1580706	5_NoID	622	-0.0446	621.995	622	-0.00487242	44
D+	[CF2]n_111	NA	NA	NA	621.956	15.816	NA	NA	Lvl 5 Schymanski: No ID, possible PFAS: Mass defect falling within -0.11 and 0.12 OR exact mass match, and 3+ within homologous series	Yes	2874	NA	NA	NA	NA	NA	0.005	22.452	0.024	354.06	0.38	0.0005	315376	0.34	-2	2	12	94	NA	FALSE	359425	297120	344836	199831	0.001	368059	315099	348944	367902	355821	363078	379274	5_NoID	622	-0.0445	621.995	622	-0.00477242	44
D+	[CF2]n_111	NA	NA	NA	671.952	16.193	NA	NA	Lvl 5 Schymanski: No ID, possible PFAS: Mass defect falling within -0.11 and 0.12 OR exact mass match, and 3+ within homologous series	Yes	6222	NA	NA	NA	NA	NA	0.005	23.646	0.007	372.59	0.12	0.0006	46625	1.9	-2	2	3	93.7	NA	FALSE	0.001	0.001	0.001	0.001	0.001	0.001	0.001	0.001	185756	0.001	215011	205352	5_NoID	672	-0.0479	671.995	672	-0.00497887	44
D+	[CF2]n_111	NA	NA	NA	671.952	16.193	NA	NA	Lvl 5 Schymanski: No ID, possible PFAS: Mass defect falling within -0.11 and 0.12 OR exact mass match, and 3+ within homologous series	Yes	1259	NA	NA	NA	NA	NA	0.005	22.309	0.023	351.52	0.36	0.0002	1260585	0.15	-2	3	13	100	NA	FALSE	1291583	1214045	1384670	930666	822971	1325523	1228336	1311601	1316718	1344141	1337712	1374424	5_NoID	672	-0.0476	671.995	672	-0.00467885	44
D+	[CF2]n_111	NA	NA	NA	721.949	16.603	NA	NA	Lvl 5 Schymanski: No ID, possible PFAS: Mass defect falling within -0.11 and 0.12 OR exact mass match, and 3+ within homologous series	Yes	1841	NA	NA	NA	NA	NA	0.032	23.487	0.03	369.83	0.47	0.0003	693172	0.65	-2	2	10	91.8	NA	FALSE	1118450	1028197	1134001	345574	600746	0.001	867732	991072	953569	909398	0.001	1062495	5_NoID	722	-0.0509	721.995	722	-0.0047853	44
D+	[CF2]n_111	NA	NA	NA	771.945	17.273	NA	NA	Lvl 5 Schymanski: No ID, possible PFAS: Mass defect falling within -0.11 and 0.12 OR exact mass match, and 3+ within homologous series	Yes	7242	NA	NA	NA	NA	NA	0.054	24.574	0.027	386.72	0.43	0.0003	10152	2.94	-2	2	2	74.7	NA	FALSE	0.001	25037.1	0.001	0.001	0.001	0.001	0.001	0.001	0.001	0.001	0.001	0.001	5_NoID	772	-0.0554	771.994	772	-0.00609182	44
D+	[CF2]n_111	NA	NA	NA	771.945	16.934	NA	NA	Lvl 5 Schymanski: No ID, possible PFAS: Mass defect falling within -0.11 and 0.12 OR exact mass match, and 3+ within homologous series	Yes	5983	NA	NA	NA	NA	NA	0.023	24.574	0.015	386.72	0.23	0.0004	55783	1.39	-2	2	5	74.1	NA	FALSE	175472	75283.6	179498	0.001	0.001	0.001	0.001	0.001	0.001	0.001	0.001	149542	5_NoID	772	-0.0547	771.995	772	-0.00539178	44
D+	[CF2]n_121	NA	NA	NA	399.974	13.148	NA	NA	Lvl 5 Schymanski: No ID, possible PFAS: Mass defect falling within -0.11 and 0.12 OR exact mass match, and 3+ within homologous series	Yes	6212	NA	NA	NA	NA	NA	0.025	16.845	0.021	267.21	0.33	0.0002	46917	1.57	-2	2	4	100	NA	FALSE	0.001	0.001	0.001	137080	0.001	175046	143866	0.001	153930	0.001	0.001	0.001	5_NoID	400	-0.0261	399.999	400	-0.000551555	44
D+	[CF2]n_121	NA	NA	NA	449.969	14.051	NA	NA	Lvl 5 Schymanski: No ID, possible PFAS: Mass defect falling within -0.11 and 0.12 OR exact mass match, and 3+ within homologous series	Yes	6755	NA	NA	NA	NA	NA	0.009	18.974	0.028	300.44	0.45	0.0006	29011	2.44	-2	2	2	100	NA	FALSE	0.001	0.001	0.001	0.001	0.001	191454	0.001	0.001	0.001	0.001	185690	0.001	5_NoID	450	-0.0305	449.998	450	-0.00175807	44
D+	[CF2]n_121	NA	NA	NA	449.97	14.038	NA	NA	Lvl 5 Schymanski: No ID, possible PFAS: Mass defect falling within -0.11 and 0.12 OR exact mass match, and 3+ within homologous series	Yes	3127	NA	NA	NA	NA	NA	0.03	16.926	0.024	267.99	0.38	0.0004	269136	0.88	-2	2	8	100	NA	FALSE	0.001	387860	462976	196068	0.001	0.001	476078	454988	465578	0.001	570313	484905	5_NoID	450	-0.0298	449.999	450	-0.00105803	44
D+	[CF2]n_121	NA	NA	NA	449.971	14.051	NA	NA	Lvl 5 Schymanski: No ID, possible PFAS: Mass defect falling within -0.11 and 0.12 OR exact mass match, and 3+ within homologous series	Yes	2903	NA	NA	NA	NA	NA	0.006	17.905	0.016	283.5	0.25	0.0002	308257	0.7	-2	2	9	100	NA	FALSE	0.001	387530	448431	0.001	0.001	0.001	435441	433136	454516	441557	484303	441412	5_NoID	450	-0.0292	450	450	-0.000457989	44
D+	[CF2]n_121	NA	NA	NA	499.966	14.763	NA	NA	Lvl 5 Schymanski: No ID, possible PFAS: Mass defect falling within -0.11 and 0.12 OR exact mass match, and 3+ within homologous series	Yes	2530	NA	NA	NA	NA	NA	0.003	18.963	0.019	299.81	0.3	0.0002	406808	0.58	-2	2	10	100	NA	FALSE	573429	448239	505690	0.001	0.001	591376	500728	0.001	530772	493840	605634	524622	5_NoID	500	-0.0336	499.998	500	-0.00166451	44
D+	[CF2]n_121	NA	NA	NA	499.967	14.752	NA	NA	Lvl 5 Schymanski: No ID, possible PFAS: Mass defect falling within -0.11 and 0.12 OR exact mass match, and 3+ within homologous series	Yes	2544	NA	NA	NA	NA	NA	0.029	17.93	0.028	283.47	0.44	0.0002	402920	0.8	-2	2	9	100	NA	FALSE	678634	0.001	0.001	0.001	75149.4	633867	611239	679204	0.001	577136	738996	637601	5_NoID	500	-0.0326	499.999	500	-0.000664442	44
D+	[CF2]n_121	NA	NA	NA	499.967	14.763	NA	NA	Lvl 5 Schymanski: No ID, possible PFAS: Mass defect falling within -0.11 and 0.12 OR exact mass match, and 3+ within homologous series	Yes	4071	NA	NA	NA	NA	NA	0.006	20.108	0.023	317.93	0.36	0.0004	158427	0.83	-2	2	8	100	NA	FALSE	252768	0.001	0.001	0.001	0.001	276600	227078	255264	0.001	216761	304273	248009	5_NoID	500	-0.0325	499.999	500	-0.000564436	44
D+	[CF2]n_121	NA	NA	NA	549.963	15.354	NA	NA	Lvl 5 Schymanski: No ID, possible PFAS: Mass defect falling within -0.11 and 0.12 OR exact mass match, and 3+ within homologous series	Yes	2373	NA	NA	NA	NA	NA	0.01	18.966	0.027	299.49	0.43	0.0002	456842	0.5	-2	2	11	98.3	NA	FALSE	0.001	554806	0.001	311350	323379	575757	557718	613390	580106	564099	699043	633997	5_NoID	550	-0.0369	549.998	550	-0.00177095	44
D+	[CF2]n_121	NA	NA	NA	549.964	15.357	NA	NA	Lvl 5 Schymanski: No ID, possible PFAS: Mass defect falling within -0.11 and 0.12 OR exact mass match, and 3+ within homologous series	Yes	4610	NA	NA	NA	NA	NA	0.005	21.274	0.017	335.96	0.28	0.0006	119749	0.97	-2	2	7	98.3	NA	FALSE	0.001	0.001	0.001	0.001	0.001	222261	0.001	212972	230899	192984	240854	233581	5_NoID	550	-0.036	549.999	550	-0.000870896	44
D+	[CF2]n_121	NA	NA	NA	549.964	15.353	NA	NA	Lvl 5 Schymanski: No ID, possible PFAS: Mass defect falling within -0.11 and 0.12 OR exact mass match, and 3+ within homologous series	Yes	3031	NA	NA	NA	NA	NA	0.009	20.059	0.022	316.77	0.35	0.0002	285676	0.65	-2	2	10	98.3	NA	FALSE	0.001	317868	0.001	182397	196399	429554	0.001	408261	443504	411519	461716	444385	5_NoID	550	-0.0358	549.999	550	-0.000670883	44
D+	[CF2]n_121	NA	NA	NA	599.96	15.817	NA	NA	Lvl 5 Schymanski: No ID, possible PFAS: Mass defect falling within -0.11 and 0.12 OR exact mass match, and 3+ within homologous series	Yes	4174	NA	NA	NA	NA	NA	0.007	21.164	0.014	333.88	0.22	0.0004	148772	1	-2	2	7	96.5	NA	FALSE	293484	218208	0.001	0.001	170007	0.001	0.001	305612	322655	293034	331034	0.001	5_NoID	600	-0.0396	599.999	600	-0.00127736	44
D+	[CF2]n_121	NA	NA	NA	599.961	15.817	NA	NA	Lvl 5 Schymanski: No ID, possible PFAS: Mass defect falling within -0.11 and 0.12 OR exact mass match, and 3+ within homologous series	Yes	1996	NA	NA	NA	NA	NA	0.005	20.035	0.02	316.05	0.31	0.0002	606843	0.48	-2	2	11	96.5	NA	FALSE	698982	673296	0.001	593894	490608	671566	0.001	825421	666893	763273	856732	935334	5_NoID	600	-0.039	599.999	600	-0.000677323	44
D+	[CF2]n_121	NA	NA	NA	599.961	15.822	NA	NA	Lvl 5 Schymanski: No ID, possible PFAS: Mass defect falling within -0.11 and 0.12 OR exact mass match, and 3+ within homologous series	Yes	6951	NA	NA	NA	NA	NA	0.002	22.423	0.023	353.75	0.36	0.0007	22250	2.03	-2	2	3	92.7	NA	FALSE	0.001	53841.2	107425	0.001	0.001	0.001	0.001	0.001	0.001	0.001	0.001	0.001	5_NoID	600	-0.0389	599.999	600	-0.000577317	44
D+	[CF2]n_121	NA	NA	NA	649.957	16.192	NA	NA	Lvl 5 Schymanski: No ID, possible PFAS: Mass defect falling within -0.11 and 0.12 OR exact mass match, and 3+ within homologous series	Yes	1304	NA	NA	NA	NA	NA	0.005	21.118	0.018	332.86	0.29	0.0003	1213780	0.15	-2	3	13	100	NA	FALSE	1249941	1251492	1160895	1024724	834330	1131046	1098727	1492639	1172005	1211455	1317338	1538293	5_NoID	650	-0.0432	649.998	650	-0.00168383	44
D+	[CF2]n_121	NA	NA	NA	649.957	16.193	NA	NA	Lvl 5 Schymanski: No ID, possible PFAS: Mass defect falling within -0.11 and 0.12 OR exact mass match, and 3+ within homologous series	Yes	6996	NA	NA	NA	NA	NA	0.009	22.295	0.005	351.41	0.08	0.0001	21006	2.46	-2	2	2	86.9	NA	FALSE	0.001	0.001	0.001	0.001	0.001	150946	122138	0.001	0.001	0.001	0.001	0.001	5_NoID	650	-0.0428	649.999	650	-0.0012838	44
D+	[CF2]n_121	NA	NA	NA	699.955	16.605	NA	NA	Lvl 5 Schymanski: No ID, possible PFAS: Mass defect falling within -0.11 and 0.12 OR exact mass match, and 3+ within homologous series	Yes	1305	NA	NA	NA	NA	NA	0.018	22.28	0.026	350.92	0.41	0.0002	1210639	0.59	-2	2	10	92	NA	FALSE	1831290	1604068	1625589	1360264	1157069	0.001	0.001	1681377	1555383	1363995	1722592	1836681	5_NoID	700	-0.0454	699.999	700	-0.000690204	44
D+	[CF2]n_121	NA	NA	NA	749.951	17.035	NA	NA	Lvl 5 Schymanski: No ID, possible PFAS: Mass defect falling within -0.11 and 0.12 OR exact mass match, and 3+ within homologous series	Yes	3966	NA	NA	NA	NA	NA	0.03	23.368	0.024	367.83	0.38	0.0001	167284	2.13	-2	2	3	73.2	NA	FALSE	0.001	0.001	950312	949752	0.001	0.001	274624	0.001	0.001	0.001	0.001	0.001	5_NoID	750	-0.0491	749.999	750	-0.00119668	44
D+	[CF2]n_121	NA	NA	NA	749.951	16.916	NA	NA	Lvl 5 Schymanski: No ID, possible PFAS: Mass defect falling within -0.11 and 0.12 OR exact mass match, and 3+ within homologous series	Yes	5530	NA	NA	NA	NA	NA	0.025	23.386	0.009	368.11	0.14	0.0004	72409	2.45	-2	2	2	75.1	NA	FALSE	0.001	0.001	0.001	0.001	0.001	0.001	0.001	439198	0.001	502117	0.001	0.001	5_NoID	750	-0.049	749.999	750	-0.00109667	44
D+	[CF2]n_133	NA	NA	NA	512.975	14.155	NA	NA	Lvl 5 Schymanski: No ID, possible PFAS: Mass defect falling within -0.11 and 0.12 OR exact mass match, and 3+ within homologous series	Yes	2089	NA	NA	NA	NA	NA	0.003	19.755	0.018	158.18	0.14	0.0002	556792	1.99	-1	2	4	100	NA	FALSE	3636055	1674608	1625155	0.001	0.001	0.001	0.001	0.001	0.001	0.001	0.001	0.001	5_NoID	513	-0.0251	513.008	513	0.00766642	45
D+	[CF2]n_133	NA	NA	NA	562.971	13.238	NA	NA	Lvl 5 Schymanski: No ID, possible PFAS: Mass defect falling within -0.11 and 0.12 OR exact mass match, and 3+ within homologous series	Yes	5752	NA	NA	NA	NA	NA	0.002	20.872	0.019	166.75	0.15	0.0002	64238	2.56	-1	2	2	73.9	NA	FALSE	0.001	0.001	0.001	0.001	0.001	0.001	541244	0.001	293846	0.001	0.001	0.001	5_NoID	563	-0.0293	563.007	563	0.00665991	45
D+	[CF2]n_133	NA	NA	NA	662.964	14.359	NA	NA	Lvl 5 Schymanski: No ID, possible PFAS: Mass defect falling within -0.11 and 0.12 OR exact mass match, and 3+ within homologous series	Yes	4244	NA	NA	NA	NA	NA	0.002	23.04	0.01	183.41	0.08	0.0003	143949	2.44	-1	2	2	100	NA	FALSE	0.001	0.001	0.001	0.001	0.001	0.001	0.001	930550	0.001	940787	0.001	0.001	5_NoID	663	-0.036	663.006	663	0.00634701	45
D+	[CF2]n_133	NA	NA	NA	712.961	14.816	NA	NA	Lvl 5 Schymanski: No ID, possible PFAS: Mass defect falling within -0.11 and 0.12 OR exact mass match, and 3+ within homologous series	Yes	2972	NA	NA	NA	NA	NA	0.004	24.225	0.035	192.58	0.28	0.0003	296234	1.4	-1	2	5	98.4	NA	FALSE	0.001	0.001	0.001	0.001	0.001	1113333	937198	563330	0.001	580322	0.001	656853	5_NoID	713	-0.0388	713.007	713	0.0067406	45
D+	[CF2]n_133	NA	NA	NA	762.957	16.056	NA	NA	Lvl 5 Schymanski: No ID, possible PFAS: Mass defect falling within -0.11 and 0.12 OR exact mass match, and 3+ within homologous series	Yes	4690	NA	NA	NA	NA	NA	0.031	25.392	0.115	201.61	0.92	0.0014	115252	2.47	-1	2	2	77.1	NA	FALSE	0.001	0.001	850555	0.001	0.001	0.001	0.001	0.001	0.001	0.001	647725	0.001	5_NoID	763	-0.0427	763.006	763	0.00603411	45
D+	[CF2]n_133	NA	NA	NA	762.958	15.214	NA	NA	Lvl 5 Schymanski: No ID, possible PFAS: Mass defect falling within -0.11 and 0.12 OR exact mass match, and 3+ within homologous series	Yes	2344	NA	NA	NA	NA	NA	0.009	25.347	0.043	201.26	0.34	0.0001	465345	0.76	-1	2	9	98.4	NA	FALSE	607446	423245	0.001	0.001	0.001	983433	723882	603665	646766	590795	890981	0.001	5_NoID	763	-0.0421	763.007	763	0.00663415	45
D+	[CF2]n_133	NA	NA	NA	812.955	15.561	NA	NA	Lvl 5 Schymanski: No ID, possible PFAS: Mass defect falling within -0.11 and 0.12 OR exact mass match, and 3+ within homologous series	Yes	5646	NA	NA	NA	NA	NA	0.001	26.451	0.022	209.79	0.17	0.0002	68298	2.46	-1	2	2	91.5	NA	FALSE	0.001	398149	0.001	0.001	0.001	0.001	0.001	0.001	0.001	0.001	0.001	0.001	5_NoID	813	-0.0455	813.006	813	0.0064277	45
D+	[CF2]n_133	NA	NA	NA	862.951	15.824	NA	NA	Lvl 5 Schymanski: No ID, possible PFAS: Mass defect falling within -0.11 and 0.12 OR exact mass match, and 3+ within homologous series	Yes	3712	NA	NA	NA	NA	NA	0.008	27.588	0.033	218.61	0.26	0.0003	193990	1.59	-1	2	4	98.5	NA	FALSE	634106	0.001	460600	0.001	0.001	692740	0.001	0.001	0.001	0.001	734419	0.001	5_NoID	863	-0.0486	863.007	863	0.00652126	45
D+	[CF2]n_133	NA	NA	NA	912.947	16.028	NA	NA	Lvl 5 Schymanski: No ID, possible PFAS: Mass defect falling within -0.11 and 0.12 OR exact mass match, and 3+ within homologous series	Yes	2958	NA	NA	NA	NA	NA	0.004	28.659	0.04	226.9	0.32	0.0004	298387	0.73	-1	2	9	100	NA	FALSE	0.001	393097	400155	0.001	332944	0.001	0.001	434115	467378	389326	633750	452027	5_NoID	913	-0.0525	913.006	913	0.00581478	45
D+	[CF2]n_133	NA	NA	NA	962.945	16.211	NA	NA	Lvl 5 Schymanski: No ID, possible PFAS: Mass defect falling within -0.11 and 0.12 OR exact mass match, and 3+ within homologous series	Yes	5026	NA	NA	NA	NA	NA	0.004	29.632	0.031	234.43	0.25	0.0006	95652	1.63	-1	2	4	100	NA	FALSE	0.001	222519	0.001	0.001	0.001	0.001	315658	0.001	0.001	0.001	432044	0.001	5_NoID	963	-0.0551	963.006	963	0.00640837	45
D+	[CF2]n_133	NA	NA	NA	1012.94	16.37	NA	NA	Lvl 5 Schymanski: No ID, possible PFAS: Mass defect falling within -0.11 and 0.12 OR exact mass match, and 3+ within homologous series	Yes	6570	NA	NA	NA	NA	NA	0.004	30.655	0.024	242.36	0.19	0.0002	35122	2.53	-1	2	2	86.5	NA	FALSE	0.001	0.001	0.001	0.001	0.001	0.001	171060	0.001	0.001	0.001	285531	0.001	5_NoID	1013	-0.0595	1013.01	1013	0.00520186	45
D+	[CF2]n_105	NA	NA	NA	250.975	10.523	NA	NA	Lvl 5 Schymanski: No ID, possible PFAS: Mass defect falling within -0.11 and 0.12 OR exact mass match, and 3+ within homologous series	Yes	1422	NA	NA	NA	NA	NA	0.004	18.65	0.016	153.3	0.13	0.0001	1054860	2.01	-1	2	3	100	NA	FALSE	6511397	3546296	3655482	0.001	0.001	0.001	0.001	0.001	0.001	0.001	0.001	0.001	5_NoID	251	-0.0252	250.991	251	-0.00916891	44
D+	[CF2]n_105	NA	NA	NA	250.975	10.521	NA	NA	Lvl 5 Schymanski: No ID, possible PFAS: Mass defect falling within -0.11 and 0.12 OR exact mass match, and 3+ within homologous series	Yes	187	NA	NA	NA	NA	NA	0.004	15.436	0.012	126.87	0.1	0.0001	19240680	1.84	-1	3	4	100	x	FALSE	108000000	63100000	63000000	0.001	0.001	0.001	0.001	0.001	0.001	0.001	0.001	0.001	5_NoID	251	-0.025	250.991	251	-0.0089689	44
D+	[CF2]n_105	NA	NA	NA	650.95	10.396	NA	NA	Lvl 5 Schymanski: No ID, possible PFAS: Mass defect falling within -0.11 and 0.12 OR exact mass match, and 3+ within homologous series	Yes	5874	NA	NA	NA	NA	NA	0.006	22.769	0.008	181.32	0.06	0.0003	59651	2.59	-1	2	2	99.8	NA	FALSE	0.001	0.001	0.001	0.001	515666	0.001	259793	0.001	0.001	0.001	0.001	0.001	5_NoID	651	-0.0499	650.992	651	-0.00832038	44
D+	[CF2]n_105	NA	NA	NA	700.947	11.194	NA	NA	Lvl 5 Schymanski: No ID, possible PFAS: Mass defect falling within -0.11 and 0.12 OR exact mass match, and 3+ within homologous series	Yes	5016	NA	NA	NA	NA	NA	0.004	23.648	0.001	188.05	0.01	0.0004	96194	2.05	-1	2	3	100	NA	FALSE	0.001	218856	0.001	0.001	571115	460555	0.001	0.001	0.001	0.001	0.001	0.001	5_NoID	701	-0.0528	700.992	701	-0.0080268	44
D+	[CF2]n_105	NA	NA	NA	750.944	11.9	NA	NA	Lvl 5 Schymanski: No ID, possible PFAS: Mass defect falling within -0.11 and 0.12 OR exact mass match, and 3+ within homologous series	Yes	4104	NA	NA	NA	NA	NA	0.008	24.554	0.023	195.01	0.18	0.0003	155066	1.39	-1	2	5	100	NA	FALSE	372571	0.001	343512	521899	521840	0.001	0.001	0.001	0.001	256033	0.001	0.001	5_NoID	751	-0.0564	750.992	751	-0.00843327	44
D+	[CF2]n_105	NA	NA	NA	800.941	12.512	NA	NA	Lvl 5 Schymanski: No ID, possible PFAS: Mass defect falling within -0.11 and 0.12 OR exact mass match, and 3+ within homologous series	Yes	4896	NA	NA	NA	NA	NA	0.006	25.502	0.018	202.32	0.15	0.0001	104365	1.9	-1	2	3	100	NA	FALSE	0.001	0.001	0.001	479566	453262	0.001	423918	0.001	0.001	0.001	0.001	0.001	5_NoID	801	-0.059	800.992	801	-0.00783967	44
D+	[CF2]n_105	NA	NA	NA	850.937	13.051	NA	NA	Lvl 5 Schymanski: No ID, possible PFAS: Mass defect falling within -0.11 and 0.12 OR exact mass match, and 3+ within homologous series	Yes	4207	NA	NA	NA	NA	NA	0.015	26.407	0.032	209.29	0.25	0.0003	146609	1.03	-1	2	7	100	NA	FALSE	0.001	0.001	239081	377507	318534	312737	273334	0.001	0.001	142219	0.001	0.001	5_NoID	851	-0.0629	850.991	851	-0.00854615	44
D+	[CF2]n_105	NA	NA	NA	900.934	13.518	NA	NA	Lvl 5 Schymanski: No ID, possible PFAS: Mass defect falling within -0.11 and 0.12 OR exact mass match, and 3+ within homologous series	Yes	6147	NA	NA	NA	NA	NA	0.039	27.335	0.054	216.46	0.43	0.0004	49573	1.99	-1	2	3	100	NA	FALSE	178077	0.001	170424	295948	0.001	0.001	0.001	0.001	0.001	0.001	0.001	0.001	5_NoID	901	-0.0662	900.991	901	-0.0086526	44
D+	[CF2]n_105	NA	NA	NA	950.93	13.948	NA	NA	Lvl 5 Schymanski: No ID, possible PFAS: Mass defect falling within -0.11 and 0.12 OR exact mass match, and 3+ within homologous series	Yes	4915	NA	NA	NA	NA	NA	0.04	28.315	0.038	224.05	0.3	0.0004	102944	1.04	-1	2	7	100	NA	FALSE	0.001	0.001	0.001	268730	252531	204672	198069	134268	144672	135323	0.001	0.001	5_NoID	951	-0.0699	950.991	951	-0.00915907	44
D+	[CF2]n_105	NA	NA	NA	1100.92	15.009	NA	NA	Lvl 5 Schymanski: No ID, possible PFAS: Mass defect falling within -0.11 and 0.12 OR exact mass match, and 3+ within homologous series	Yes	7082	NA	NA	NA	NA	NA	0.023	31.137	0.018	245.9	0.15	0.0008	17696	2.45	-1	2	2	89.9	NA	FALSE	0.001	0.001	0.001	125308	0.001	0.001	0.001	0.001	0.001	0.001	104740	0.001	5_NoID	1101	-0.0787	1100.99	1101	-0.00837834	44
D+	[CF2]n_110	NA	NA	NA	306.974	10.453	NA	NA	Lvl 5 Schymanski: No ID, possible PFAS: Mass defect falling within -0.11 and 0.12 OR exact mass match, and 3+ within homologous series	Yes	2551	NA	NA	NA	NA	NA	0.002	20.748	0.004	168.99	0.03	0	400213	2.45	-1	5	2	100	NA	FALSE	0.001	0.001	0.001	0.001	0.001	2433952	2768814	0.001	0.001	0.001	0.001	0.001	5_NoID	307	-0.0257	306.994	307	-0.00609193	44
D+	[CF2]n_110	NA	NA	NA	306.976	8.203	NA	NA	Lvl 5 Schymanski: No ID, possible PFAS: Mass defect falling within -0.11 and 0.12 OR exact mass match, and 3+ within homologous series	Yes	3934	NA	NA	NA	NA	NA	0.001	20.009	0.001	162.97	0.01	0	171003	2.59	-1	3	2	100	NA	FALSE	0.001	0.001	0.001	0.001	0.001	1474642	748399	0.001	0.001	0.001	0.001	0.001	5_NoID	307	-0.0236	306.996	307	-0.0039918	44
D+	[CF2]n_110	NA	NA	NA	706.955	14.468	NA	NA	Lvl 5 Schymanski: No ID, possible PFAS: Mass defect falling within -0.11 and 0.12 OR exact mass match, and 3+ within homologous series	Yes	6221	NA	NA	NA	NA	NA	0.013	23.682	0.011	188.29	0.09	0.0002	46627	1.9	-1	2	3	100	NA	FALSE	0.001	0.001	0.001	0.001	0.001	208409	0.001	0.001	191539	0.001	0.001	206202	5_NoID	707	-0.0452	707	707	-4.30644e-05	44
D+	[CF2]n_110	NA	NA	NA	756.951	14.891	NA	NA	Lvl 5 Schymanski: No ID, possible PFAS: Mass defect falling within -0.11 and 0.12 OR exact mass match, and 3+ within homologous series	Yes	6544	NA	NA	NA	NA	NA	0.003	24.54	0.027	194.87	0.22	0	35780	2.44	-1	2	2	100	NA	FALSE	0.001	0.001	0.001	0.001	0.001	0.001	232314	0.001	0.001	0.001	232822	0.001	5_NoID	757	-0.0492	756.999	757	-0.000849556	44
D+	[CF2]n_110	NA	NA	NA	806.948	15.256	NA	NA	Lvl 5 Schymanski: No ID, possible PFAS: Mass defect falling within -0.11 and 0.12 OR exact mass match, and 3+ within homologous series	Yes	5994	NA	NA	NA	NA	NA	0.011	25.426	0.005	201.69	0.04	0.0005	55289	1.95	-1	3	3	99.6	NA	FALSE	0.001	0.001	0.001	0.001	0.001	288108	0.001	176362	0.001	0.001	0.001	254293	5_NoID	807	-0.0516	807	807	-5.59452e-05	44
D+	[CF2]n_110	NA	NA	NA	856.945	15.581	NA	NA	Lvl 5 Schymanski: No ID, possible PFAS: Mass defect falling within -0.11 and 0.12 OR exact mass match, and 3+ within homologous series	Yes	6572	NA	NA	NA	NA	NA	0.002	26.293	0.044	208.36	0.35	0.0001	35051	2.5	-1	2	2	98.1	NA	FALSE	0.001	0.001	179957	0.001	0.001	0.001	0.001	0.001	0.001	0.001	0.001	275706	5_NoID	857	-0.0551	857	857	-0.000362405	44
D+	[CF2]n_110	NA	NA	NA	906.942	15.839	NA	NA	Lvl 5 Schymanski: No ID, possible PFAS: Mass defect falling within -0.11 and 0.12 OR exact mass match, and 3+ within homologous series	Yes	4786	NA	NA	NA	NA	NA	0.005	27.199	0.023	215.36	0.18	0.0006	110101	1.16	-1	3	6	100	NA	FALSE	0.001	181837	0.001	0.001	0.001	281575	214340	220338	218315	0.001	314907	0.001	5_NoID	907	-0.0579	907	907	3.11804e-05	44
D+	[CF2]n_110	NA	NA	NA	956.938	16.038	NA	NA	Lvl 5 Schymanski: No ID, possible PFAS: Mass defect falling within -0.11 and 0.12 OR exact mass match, and 3+ within homologous series	Yes	5855	NA	NA	NA	NA	NA	0.006	28.162	0.023	222.82	0.18	0.0005	60483	1.59	-1	3	4	99.7	NA	FALSE	207746	0.001	0.001	0.001	153056	243706	0.001	0.001	0.001	181772	0.001	0.001	5_NoID	957	-0.0617	956.999	957	-0.000575298	44
D+	[CF2]n_92	NA	NA	NA	246.959	9.677	NA	NA	Lvl 5 Schymanski: No ID, possible PFAS: Mass defect falling within -0.11 and 0.12 OR exact mass match, and 3+ within homologous series	Yes	4579	NA	NA	NA	NA	NA	0.003	17.855	0.011	146.89	0.09	0.0001	121313	2.61	-1	3	2	100	NA	FALSE	0.001	0.001	0.001	512501	1064566	0.001	0.001	0.001	0.001	0.001	0.001	0.001	5_NoID	247	-0.0408	246.975	247	-0.0250254	42
D+	[CF2]n_92	NA	NA	NA	696.934	14.432	NA	NA	Lvl 5 Schymanski: No ID, possible PFAS: Mass defect falling within -0.11 and 0.12 OR exact mass match, and 3+ within homologous series	Yes	5339	NA	NA	NA	NA	NA	0.001	26.644	0.031	211.91	0.24	0.0003	80330	2.63	-1	3	2	100	NA	FALSE	713731	0.001	330562	0.001	0.001	0.001	0.001	0.001	0.001	0.001	0.001	0.001	5_NoID	697	-0.0661	696.978	697	-0.0215832	42
D+	[CF2]n_92	NA	NA	NA	746.931	14.93	NA	NA	Lvl 5 Schymanski: No ID, possible PFAS: Mass defect falling within -0.11 and 0.12 OR exact mass match, and 3+ within homologous series	Yes	5085	NA	NA	NA	NA	NA	0.003	27.784	0.009	220.7	0.07	0.0001	93328	2.65	-1	2	2	100	NA	FALSE	842021	371241	0.001	0.001	0.001	0.001	0.001	0.001	0.001	0.001	0.001	0.001	5_NoID	747	-0.0688	746.979	747	-0.0210896	42
D+	[CF2]n_92	NA	NA	NA	796.928	15.362	NA	NA	Lvl 5 Schymanski: No ID, possible PFAS: Mass defect falling within -0.11 and 0.12 OR exact mass match, and 3+ within homologous series	Yes	4459	NA	NA	NA	NA	NA	0.001	28.875	0.029	229.11	0.23	0.0003	129675	2.12	-1	3	3	100	NA	FALSE	902352	434373	349054	0.001	0.001	0.001	0.001	0.001	0.001	0.001	0.001	0.001	5_NoID	797	-0.0721	796.979	797	-0.021196	42
D+	[CF2]n_92	NA	NA	NA	896.921	15.989	NA	NA	Lvl 5 Schymanski: No ID, possible PFAS: Mass defect falling within -0.11 and 0.12 OR exact mass match, and 3+ within homologous series	Yes	5686	NA	NA	NA	NA	NA	0.008	31.009	0.018	245.58	0.15	0.0004	66683	1.99	-1	2	3	82.4	NA	FALSE	398913	251176	216796	0.001	0.001	0.001	0.001	0.001	0.001	0.001	0.001	0.001	5_NoID	897	-0.079	896.978	897	-0.0217089	42
D+	[CF2]n_92	NA	NA	NA	996.915	16.369	NA	NA	Lvl 5 Schymanski: No ID, possible PFAS: Mass defect falling within -0.11 and 0.12 OR exact mass match, and 3+ within homologous series	Yes	5444	NA	NA	NA	NA	NA	0.004	33.149	0.045	262.14	0.36	0.0004	76578	2.11	-1	2	3	100	NA	FALSE	528209	237458	229850	0.001	0.001	0.001	0.001	0.001	0.001	0.001	0.001	0.001	5_NoID	997	-0.0853	996.978	997	-0.0216218	42
D+	[CF2]n_103	NA	NA	NA	493.96	14.043	NA	NA	Lvl 5 Schymanski: No ID, possible PFAS: Mass defect falling within -0.11 and 0.12 OR exact mass match, and 3+ within homologous series	Yes	2457	NA	NA	NA	NA	NA	0.026	19.023	0.029	300.81	0.45	0.0007	431149	0.41	-2	2	12	100	NA	FALSE	674166	484155	521269	137732	0.001	483752	407539	416598	493932	426158	553766	489064	5_NoID	494	-0.0403	493.991	494	-0.00874819	44
D+	[CF2]n_103	NA	NA	NA	543.958	14.762	NA	NA	Lvl 5 Schymanski: No ID, possible PFAS: Mass defect falling within -0.11 and 0.12 OR exact mass match, and 3+ within homologous series	Yes	1622	NA	NA	NA	NA	NA	0.003	20.161	0.022	318.42	0.35	0.0002	847082	0.46	-2	2	11	98.5	NA	FALSE	1028372	863548	1012201	0.001	0.001	1011411	867970	977942	1015849	892822	1185125	1100720	5_NoID	544	-0.0423	543.992	544	-0.00755455	44
D+	[CF2]n_103	NA	NA	NA	593.954	15.355	NA	NA	Lvl 5 Schymanski: No ID, possible PFAS: Mass defect falling within -0.11 and 0.12 OR exact mass match, and 3+ within homologous series	Yes	1315	NA	NA	NA	NA	NA	0.009	21.296	0.034	335.99	0.54	0.0003	1200297	0.27	-2	2	13	96.8	NA	FALSE	1289050	1058909	1155518	520868	521342	1354720	1194543	1405791	1485860	1305877	1484768	1479853	5_NoID	594	-0.046	593.992	594	-0.00806102	44
D+	[CF2]n_103	NA	NA	NA	643.951	15.818	NA	NA	Lvl 5 Schymanski: No ID, possible PFAS: Mass defect falling within -0.11 and 0.12 OR exact mass match, and 3+ within homologous series	Yes	1227	NA	NA	NA	NA	NA	0.004	22.467	0.028	354.17	0.44	0.0002	1313373	0.19	-2	3	13	100	NA	FALSE	1431782	1283006	1383663	797720	804235	1383046	1157522	1397091	1469698	1351381	1496018	1603297	5_NoID	644	-0.0494	643.992	644	-0.00826748	44
D+	[CF2]n_103	NA	NA	NA	693.947	16.192	NA	NA	Lvl 5 Schymanski: No ID, possible PFAS: Mass defect falling within -0.11 and 0.12 OR exact mass match, and 3+ within homologous series	Yes	1373	NA	NA	NA	NA	NA	0.006	23.65	0.025	372.54	0.4	0.0003	1110748	0.17	-2	2	13	93.7	NA	FALSE	1204756	1109397	1342182	835856	698136	1060619	958495	1228314	1118040	1066340	1223680	1304361	5_NoID	694	-0.0529	693.991	694	-0.00857393	44
D+	[CF2]n_103	NA	NA	NA	743.943	16.608	NA	NA	Lvl 5 Schymanski: No ID, possible PFAS: Mass defect falling within -0.11 and 0.12 OR exact mass match, and 3+ within homologous series	Yes	2330	NA	NA	NA	NA	NA	0.026	24.842	0.028	391.06	0.45	0.0001	468945	0.87	-2	2	8	91	NA	FALSE	812475	0.001	921668	592439	443755	0.001	723499	826323	0.001	792944	0.001	0.001	5_NoID	744	-0.0571	743.99	744	-0.00958044	44
D	[CF2]n_114	NA	NA	NA	154.99	5.822	NA	NA	Lvl 5 Schymanski: No ID, possible PFAS: 3+ within homologous series	Yes	5098	NA	NA	NA	NA	NA	0	14.519	0.005	122.98	0.04	0	92227	2.45	-1	3	2	100	NA	FALSE	0.001	0.001	0.001	635522	563425	0.001	0.001	0.001	0.001	0.001	0.001	0.001	5_NoID	155	-0.0097	155	155	0.000200049	44
D	[CF2]n_114	NA	NA	NA	654.955	9.036	NA	NA	Lvl 5 Schymanski: No ID, possible PFAS: 3+ within homologous series	Yes	4902	NA	NA	NA	NA	NA	0.003	25.933	0.026	206.51	0.21	0.0001	104120	2.45	-1	5	2	100	NA	FALSE	0.001	610892	742671	0.001	0.001	0.001	0.001	0.001	0.001	0.001	0.001	0.001	5_NoID	655	-0.0455	654.996	655	-0.0036646	44
D	[CF2]n_114	NA	NA	NA	854.941	11.445	NA	NA	Lvl 5 Schymanski: No ID, possible PFAS: 3+ within homologous series	Yes	2309	NA	NA	NA	NA	NA	0.008	29.847	0.015	236.55	0.12	0.0004	477517	2.54	-1	6	3	100	NA	FALSE	4342637	987975	0.001	0.001	0.001	0.001	0.001	877107	0.001	0.001	0.001	0.001	5_NoID	855	-0.0588	854.996	855	-0.00419039	44
D	[CF2]n_114	NA	NA	NA	854.942	11.444	NA	NA	Lvl 5 Schymanski: No ID, possible PFAS: 3+ within homologous series	Yes	2768	NA	NA	NA	NA	NA	0.006	29.839	0.031	236.49	0.25	0.0004	338350	2.71	-1	5	2	100	NA	FALSE	0.001	0.001	1230948	0.001	0.001	0.001	0.001	0.001	0.001	3167602	0.001	0.001	5_NoID	855	-0.0585	854.996	855	-0.00389037	44
D	[CF2]n_114	NA	NA	NA	1054.93	13.208	NA	NA	Lvl 5 Schymanski: No ID, possible PFAS: 3+ within homologous series	Yes	3315	NA	NA	NA	NA	NA	0.004	33.391	0.03	263.86	0.24	0.0002	241185	2.45	-1	5	2	100	NA	FALSE	0.001	1481743	1653661	0.001	0.001	0.001	0.001	0.001	0.001	0.001	0.001	0.001	5_NoID	1055	-0.0719	1055	1055	-0.00451617	44
D	[CF2]n_114	NA	NA	NA	1254.91	14.488	NA	NA	Lvl 5 Schymanski: No ID, possible PFAS: 3+ within homologous series	Yes	2138	NA	NA	NA	NA	NA	0.003	36.676	0.034	289.22	0.27	0.0005	532518	2.99	-1	4	2	100	NA	FALSE	5710456	1212281	0.001	0.001	0.001	0.001	0.001	0.001	0.001	0.001	0.001	0.001	5_NoID	1255	-0.0854	1254.99	1255	-0.00524198	44
D+	[CF2]n_99	NA	NA	NA	1088.92	14.75	NA	NA	Lvl 5 Schymanski: No ID, possible PFAS: Mass defect falling within -0.11 and 0.12 OR exact mass match, and 3+ within homologous series	Yes	1177	NA	NA	NA	NA	NA	0.029	30.602	0.042	241.71	0.33	0.0003	1417283	0.3	-1	3	13	100	NA	FALSE	1173376	914420	1057912	2160136	2302721	1627129	1807388	1231353	1187960	1169887	1414618	1240734	5_NoID	1089	-0.0795	1088.99	1089	-0.0099449	43
D+	[CF2]n_99	NA	NA	NA	1188.91	15.353	NA	NA	Lvl 5 Schymanski: No ID, possible PFAS: Mass defect falling within -0.11 and 0.12 OR exact mass match, and 3+ within homologous series	Yes	1613	NA	NA	NA	NA	NA	0.005	32.452	0.032	256.06	0.26	0.0004	857009	0.44	-1	3	13	100	NA	FALSE	679889	574568	601795	1722920	1616541	829326	978260	612496	632862	584680	845706	782265	5_NoID	1189	-0.0865	1188.99	1189	-0.0105578	43
D+	[CF2]n_99	NA	NA	NA	1288.91	15.826	NA	NA	Lvl 5 Schymanski: No ID, possible PFAS: Mass defect falling within -0.11 and 0.12 OR exact mass match, and 3+ within homologous series	Yes	2848	NA	NA	NA	NA	NA	0.004	34.312	0.03	270.5	0.24	0.0005	322622	0.81	-1	2	9	93.7	NA	FALSE	0.001	314808	0.001	746028	732127	410590	493659	400871	378017	334799	0.001	383183	5_NoID	1289	-0.0936	1288.99	1289	-0.0112707	43
D+	[CF2]n_99	NA	NA	NA	1338.9	16.004	NA	NA	Lvl 5 Schymanski: No ID, possible PFAS: Mass defect falling within -0.11 and 0.12 OR exact mass match, and 3+ within homologous series	Yes	5376	NA	NA	NA	NA	NA	0.003	35.24	0.001	277.71	0.01	0	79268	2.45	-1	2	2	93.4	NA	FALSE	0.001	0.001	0.001	484116	546362	0.001	0.001	0.001	0.001	0.001	0.001	0.001	5_NoID	1339	-0.0953	1338.99	1339	-0.00977709	43
D+	[CF2]n_100	NA	NA	NA	926.931	12.393	NA	NA	Lvl 5 Schymanski: No ID, possible PFAS: Mass defect falling within -0.11 and 0.12 OR exact mass match, and 3+ within homologous series	Yes	4522	NA	NA	NA	NA	NA	0.001	30.438	0.01	240.94	0.08	0.0001	125446	3.05	-1	2	2	100	NA	FALSE	1376213	0.001	254583	0.001	0.001	0.001	0.001	0.001	0.001	0.001	0.001	0.001	5_NoID	927	-0.0692	926.99	927	-0.00999204	43
D+	[CF2]n_100	NA	NA	NA	1026.92	13.184	NA	NA	Lvl 5 Schymanski: No ID, possible PFAS: Mass defect falling within -0.11 and 0.12 OR exact mass match, and 3+ within homologous series	Yes	6271	NA	NA	NA	NA	NA	0.004	32.202	0.018	254.55	0.14	0.0004	45222	2.44	-1	2	2	99.5	NA	FALSE	0.001	282209	305676	0.001	0.001	0.001	0.001	0.001	0.001	0.001	0.001	0.001	5_NoID	1027	-0.0765	1026.99	1027	-0.010905	43
D+	[CF2]n_100	NA	NA	NA	1126.92	13.858	NA	NA	Lvl 5 Schymanski: No ID, possible PFAS: Mass defect falling within -0.11 and 0.12 OR exact mass match, and 3+ within homologous series	Yes	4731	NA	NA	NA	NA	NA	0.001	33.838	0.032	267.17	0.25	0.0004	113129	3.01	-1	2	2	97.8	NA	FALSE	1223714	246962	0.001	0.001	0.001	0.001	0.001	0.001	0.001	0.001	0.001	0.001	5_NoID	1127	-0.0819	1126.99	1127	-0.00991779	43
D+	[CF2]n_100	NA	NA	NA	1226.91	14.435	NA	NA	Lvl 5 Schymanski: No ID, possible PFAS: Mass defect falling within -0.11 and 0.12 OR exact mass match, and 3+ within homologous series	Yes	4351	NA	NA	NA	NA	NA	0	35.383	0.024	279.09	0.19	0.0002	136754	3.02	-1	4	2	100	NA	FALSE	1481798	296001	0.001	0.001	0.001	0.001	0.001	0.001	0.001	0.001	0.001	0.001	5_NoID	1227	-0.0882	1226.99	1227	-0.00983067	43
D+	[CF2]n_148	NA	NA	NA	255.007	6.175	NA	NA	Lvl 5 Schymanski: No ID, possible PFAS: Mass defect falling within -0.11 and 0.12 OR exact mass match, and 3+ within homologous series	Yes	6488	NA	NA	NA	NA	NA	0.003	18.439	0.007	151.45	0.06	0.0002	37414	2.79	-1	2	2	95.7	NA	FALSE	0.001	0.001	0.001	0.001	0.001	367139	119238	0.001	0.001	0.001	0.001	0.001	5_NoID	255	0.007	255.023	255	0.0232886	47
D+	[CF2]n_148	NA	NA	NA	305.001	5.428	NA	NA	Lvl 5 Schymanski: No ID, possible PFAS: Mass defect falling within -0.11 and 0.12 OR exact mass match, and 3+ within homologous series	Yes	4680	NA	NA	NA	NA	NA	0.003	19.869	0.002	161.87	0.02	0.0001	115633	2.81	-1	3	2	100	NA	FALSE	0.001	0.001	0.001	1147685	355544	0.001	0.001	0.001	0.001	0.001	0.001	0.001	5_NoID	305	0.0012	305.021	305	0.020682	47
D+	[CF2]n_148	NA	NA	NA	854.968	14.464	NA	NA	Lvl 5 Schymanski: No ID, possible PFAS: Mass defect falling within -0.11 and 0.12 OR exact mass match, and 3+ within homologous series	Yes	6534	NA	NA	NA	NA	NA	0.005	26.472	0.004	209.79	0.03	0.0005	36160	1.96	-1	2	3	100	NA	FALSE	0.001	109649	0.001	0.001	0.001	0.001	0.001	180384	0.001	0.001	0.001	180046	5_NoID	855	-0.032	855.023	855	0.0226113	47
D+	[CF2]n_148	NA	NA	NA	904.965	14.869	NA	NA	Lvl 5 Schymanski: No ID, possible PFAS: Mass defect falling within -0.11 and 0.12 OR exact mass match, and 3+ within homologous series	Yes	6839	NA	NA	NA	NA	NA	0.001	27.35	0.002	216.56	0.02	0	25899	2.44	-1	2	2	100	NA	FALSE	0.001	0.001	0.001	0.001	0.001	169911	0.001	0.001	0.001	0.001	166777	0.001	5_NoID	905	-0.035	905.023	905	0.0228049	47
D+	[CF2]n_148	NA	NA	NA	954.962	15.227	NA	NA	Lvl 5 Schymanski: No ID, possible PFAS: Mass defect falling within -0.11 and 0.12 OR exact mass match, and 3+ within homologous series	Yes	6184	NA	NA	NA	NA	NA	0.002	28.243	0.031	223.47	0.24	0.0004	47700	1.33	-1	2	5	96.5	NA	FALSE	134682	0.001	0.001	0.001	0.001	0.001	0.001	132552	136484	113715	0.001	0.001	5_NoID	955	-0.0379	955.023	955	0.0230985	47
D+	[CF2]n_148	NA	NA	NA	1054.95	15.795	NA	NA	Lvl 5 Schymanski: No ID, possible PFAS: Mass defect falling within -0.11 and 0.12 OR exact mass match, and 3+ within homologous series	Yes	6828	NA	NA	NA	NA	NA	0.005	30.113	0.014	237.95	0.11	0.0007	26255	1.92	-1	2	3	90.7	NA	FALSE	0.001	0.001	0.001	0.001	0.001	133456	0.001	105087	102776	0.001	0.001	0.001	5_NoID	1055	-0.0451	1055.02	1055	0.0222855	47
D+	[CF2]n_159	NA	NA	NA	213.022	5.571	NA	NA	Lvl 5 Schymanski: No ID, possible PFAS: Mass defect falling within -0.11 and 0.12 OR exact mass match, and 3+ within homologous series	Yes	1113	NA	NA	NA	NA	NA	0.003	17.654	0.004	146.41	0.04	0	1541339	1.96	-1	4	4	100	NA	FALSE	0.001	0.001	0.001	7246442	8939980	2127735	1723251	0.001	0.001	0.001	0.001	0.001	5_NoID	213	0.0221	213.036	213	0.0357068	48
D+	[CF2]n_159	NA	NA	NA	413.006	5.857	NA	NA	Lvl 5 Schymanski: No ID, possible PFAS: Mass defect falling within -0.11 and 0.12 OR exact mass match, and 3+ within homologous series	Yes	5061	NA	NA	NA	NA	NA	0.004	22.228	0.007	179.11	0.06	0.0003	94243	2.66	-1	4	2	100	NA	FALSE	0.001	0.001	0.001	368591	856567	0.001	0.001	0.001	0.001	0.001	0.001	0.001	5_NoID	413	0.006	413.032	413	0.0323809	48
D+	[CF2]n_159	NA	NA	NA	562.995	12.687	NA	NA	Lvl 5 Schymanski: No ID, possible PFAS: Mass defect falling within -0.11 and 0.12 OR exact mass match, and 3+ within homologous series	Yes	2351	NA	NA	NA	NA	NA	0.005	24.716	0.02	197.47	0.16	0.0003	462220	2.06	-1	3	3	100	NA	FALSE	3049523	1449865	1509466	0.001	0.001	0.001	0.001	0.001	0.001	0.001	0.001	0.001	5_NoID	563	-0.005	563.031	563	0.0309615	48
D+	[CF2]n_159	NA	NA	NA	662.989	14.124	NA	NA	Lvl 5 Schymanski: No ID, possible PFAS: Mass defect falling within -0.11 and 0.12 OR exact mass match, and 3+ within homologous series	Yes	6181	NA	NA	NA	NA	NA	0	27.031	0.001	215.21	0.01	0	47837	2.7	-1	2	2	100	NA	FALSE	445186	176698	0.001	0.001	0.001	0.001	0.001	0.001	0.001	0.001	0.001	0.001	5_NoID	663	-0.0107	663.032	663	0.0316486	48
D+	[CF2]n_248	NA	NA	NA	189.078	5.741	NA	NA	Lvl 5 Schymanski: No ID, possible PFAS: Mass defect falling within -0.11 and 0.12 OR exact mass match, and 3+ within homologous series	Yes	4587	NA	NA	NA	NA	NA	0.001	16.518	0.005	137.98	0.04	0.0001	121050	2.46	-1	2	2	97.1	NA	FALSE	0.001	0.001	0.001	0.001	0.001	886394	687258	0.001	0.001	0.001	0.001	0.001	5_NoID	189	0.0776	189.09	189	0.0896774	53
D+	[CF2]n_248	NA	NA	NA	239.067	9.672	NA	NA	Lvl 5 Schymanski: No ID, possible PFAS: Mass defect falling within -0.11 and 0.12 OR exact mass match, and 3+ within homologous series	Yes	721	NA	NA	NA	NA	NA	0.023	18.144	0.012	149.52	0.1	0.0001	3229892	0.64	-1	3	13	100	NA	FALSE	1502612	1043029	1121446	7035227	3950976	4949844	6447197	2085182	4238733	3874919	3131762	770435	5_NoID	239	0.0667	239.082	239	0.0819705	53
D+	[CF2]n_248	NA	NA	NA	239.074	14.872	NA	NA	Lvl 5 Schymanski: No ID, possible PFAS: Mass defect falling within -0.11 and 0.12 OR exact mass match, and 3+ within homologous series	Yes	4468	NA	NA	NA	NA	NA	0.012	19.806	0.007	163.22	0.06	0	129395	2.45	-1	2	2	99.1	NA	FALSE	0.001	0.001	0.001	783806	898322	0.001	0.001	0.001	0.001	0.001	0.001	0.001	5_NoID	239	0.0738	239.089	239	0.0890709	53
D+	[CF2]n_248	NA	NA	NA	239.074	14.345	NA	NA	Lvl 5 Schymanski: No ID, possible PFAS: Mass defect falling within -0.11 and 0.12 OR exact mass match, and 3+ within homologous series	Yes	4334	NA	NA	NA	NA	NA	0.01	19.805	0.001	163.21	0.01	0	137640	2.44	-1	2	2	100	NA	FALSE	0.001	0.001	0.001	868152	921170	0.001	0.001	0.001	0.001	0.001	0.001	0.001	5_NoID	239	0.0739	239.089	239	0.0891709	53
D+	[CF2]n_248	NA	NA	NA	389.058	11.813	NA	NA	Lvl 5 Schymanski: No ID, possible PFAS: Mass defect falling within -0.11 and 0.12 OR exact mass match, and 3+ within homologous series	Yes	6406	NA	NA	NA	NA	NA	0.022	22.745	0.026	183.63	0.21	0	40251	3.01	-1	2	2	82	NA	FALSE	0.001	0.001	0.001	87925.1	435340	0.001	0.001	0.001	0.001	0.001	0.001	0.001	5_NoID	389	0.0577	389.083	389	0.0825512	53
D+	[CF2]n_248	NA	NA	NA	539.055	12.571	NA	NA	Lvl 5 Schymanski: No ID, possible PFAS: Mass defect falling within -0.11 and 0.12 OR exact mass match, and 3+ within homologous series	Yes	3269	NA	NA	NA	NA	NA	0	26.467	0.008	211.69	0.07	0	247205	2.44	-1	3	2	100	NA	FALSE	0.001	0.001	0.001	1553292	1660373	0.001	0.001	0.001	0.001	0.001	0.001	0.001	5_NoID	539	0.055	539.089	539	0.0894323	53
D+	[CF2]n_248	NA	NA	NA	539.055	12.883	NA	NA	Lvl 5 Schymanski: No ID, possible PFAS: Mass defect falling within -0.11 and 0.12 OR exact mass match, and 3+ within homologous series	Yes	5756	NA	NA	NA	NA	NA	0.001	26.272	0.007	210.13	0.06	0	64028	2.65	-1	2	2	100	NA	FALSE	0.001	0.001	0.001	252899	579467	0.001	0.001	0.001	0.001	0.001	0.001	0.001	5_NoID	539	0.0552	539.09	539	0.0896323	53
D+	[CF2]n_392	NA	NA	NA	231.137	12.344	NA	NA	Lvl 5 Schymanski: No ID, possible PFAS: Mass defect falling within -0.11 and 0.12 OR exact mass match, and 3+ within homologous series	Yes	4218	NA	NA	NA	NA	NA	0.01	19.093	0.012	157.62	0.1	0.0001	146058	2.45	-1	2	2	97.6	NA	FALSE	0.001	0.001	0.001	0.001	0.001	1014528	884230	0.001	0.001	0.001	0.001	0.001	5_NoID	231	0.1375	231.152	231	0.152264	60
D+	[CF2]n_392	NA	NA	NA	231.138	11.781	NA	NA	Lvl 5 Schymanski: No ID, possible PFAS: Mass defect falling within -0.11 and 0.12 OR exact mass match, and 3+ within homologous series	Yes	4607	NA	NA	NA	NA	NA	0.005	19.179	0.006	158.34	0.05	0	120173	2.44	-1	2	2	99.4	NA	FALSE	0.001	0.001	0.001	0.001	0.001	813230	749013	0.001	0.001	0.001	0.001	0.001	5_NoID	231	0.1376	231.152	231	0.152364	60
D+	[CF2]n_392	NA	NA	NA	231.138	10.92	NA	NA	Lvl 5 Schymanski: No ID, possible PFAS: Mass defect falling within -0.11 and 0.12 OR exact mass match, and 3+ within homologous series	Yes	1790	NA	NA	NA	NA	NA	0.002	19.25	0.008	158.92	0.06	0	723809	2.47	-1	2	2	100	NA	FALSE	0.001	0.001	0.001	0.001	0.001	5342724	4066791	0.001	0.001	0.001	0.001	0.001	5_NoID	231	0.1379	231.153	231	0.152664	60
D+	[CF2]n_392	NA	NA	NA	231.138	11.257	NA	NA	Lvl 5 Schymanski: No ID, possible PFAS: Mass defect falling within -0.11 and 0.12 OR exact mass match, and 3+ within homologous series	Yes	1398	NA	NA	NA	NA	NA	0.028	19.873	0.044	164.07	0.36	0.0002	1080908	2.27	-1	2	4	100	NA	FALSE	0.001	0.001	0.001	482956	444916	7266962	5856967	0.001	0.001	0.001	0.001	0.001	5_NoID	231	0.1383	231.153	231	0.153064	60
D+	[CF2]n_392	NA	NA	NA	231.138	12.613	NA	NA	Lvl 5 Schymanski: No ID, possible PFAS: Mass defect falling within -0.11 and 0.12 OR exact mass match, and 3+ within homologous series	Yes	1527	NA	NA	NA	NA	NA	0.007	19.965	0.001	164.83	0.01	0	936375	2.45	-1	2	2	100	NA	FALSE	0.001	0.001	0.001	6487192	5685678	0.001	0.001	0.001	0.001	0.001	0.001	0.001	5_NoID	231	0.1385	231.153	231	0.153264	60
D+	[CF2]n_392	NA	NA	NA	281.142	10.083	NA	NA	Lvl 5 Schymanski: No ID, possible PFAS: Mass defect falling within -0.11 and 0.12 OR exact mass match, and 3+ within homologous series	Yes	2377	NA	NA	NA	NA	NA	0.013	20.398	0.088	166.78	0.72	0.0003	456143	2.46	-1	2	3	92.7	NA	FALSE	0.001	0.001	0.001	1253960	3972229	703664	0.001	0.001	0.001	0.001	0.001	0.001	5_NoID	281	0.1415	281.159	281	0.159458	60
D+	[CF2]n_392	NA	NA	NA	281.142	10.32	NA	NA	Lvl 5 Schymanski: No ID, possible PFAS: Mass defect falling within -0.11 and 0.12 OR exact mass match, and 3+ within homologous series	Yes	3323	NA	NA	NA	NA	NA	0.001	20.506	0.015	167.66	0.12	0.0001	240224	2.51	-1	2	2	93.7	NA	FALSE	0.001	0.001	0.001	1215280	1907637	0.001	0.001	0.001	0.001	0.001	0.001	0.001	5_NoID	281	0.1415	281.159	281	0.159458	60
D+	[CF2]n_392	NA	NA	NA	281.142	11.032	NA	NA	Lvl 5 Schymanski: No ID, possible PFAS: Mass defect falling within -0.11 and 0.12 OR exact mass match, and 3+ within homologous series	Yes	2244	NA	NA	NA	NA	NA	0.013	20.675	0.021	169.05	0.17	0	500555	2.47	-1	3	2	86.4	NA	FALSE	0.001	0.001	0.001	2772264	3734949	0.001	0.001	0.001	0.001	0.001	0.001	0.001	5_NoID	281	0.1416	281.16	281	0.159558	60
D+	[CF2]n_392	NA	NA	NA	281.142	10.788	NA	NA	Lvl 5 Schymanski: No ID, possible PFAS: Mass defect falling within -0.11 and 0.12 OR exact mass match, and 3+ within homologous series	Yes	2863	NA	NA	NA	NA	NA	0.01	20.755	0.001	169.7	0.01	0	319324	2.45	-1	3	2	82.4	NA	FALSE	0.001	0.001	0.001	1892206	2259008	0.001	0.001	0.001	0.001	0.001	0.001	0.001	5_NoID	281	0.1417	281.16	281	0.159658	60
D+	[CF2]n_392	NA	NA	NA	281.142	9.662	NA	NA	Lvl 5 Schymanski: No ID, possible PFAS: Mass defect falling within -0.11 and 0.12 OR exact mass match, and 3+ within homologous series	Yes	2190	NA	NA	NA	NA	NA	0.004	20.146	0.003	164.72	0.03	0.0001	517016	2.5	-1	2	2	92.5	NA	FALSE	0.001	0.001	0.001	2684490	4036715	0.001	0.001	0.001	0.001	0.001	0.001	0.001	5_NoID	281	0.142	281.16	281	0.159958	60
D+	[CF2]n_392	NA	NA	NA	281.142	12.704	NA	NA	Lvl 5 Schymanski: No ID, possible PFAS: Mass defect falling within -0.11 and 0.12 OR exact mass match, and 3+ within homologous series	Yes	1208	NA	NA	NA	NA	NA	0.004	20.478	0.003	167.44	0.03	0	1345107	2.44	-1	4	2	90.3	NA	FALSE	0.001	0.001	0.001	8576271	8910122	0.001	0.001	0.001	0.001	0.001	0.001	0.001	5_NoID	281	0.1422	281.16	281	0.160158	60
D+	[CF2]n_392	NA	NA	NA	331.136	13.215	NA	NA	Lvl 5 Schymanski: No ID, possible PFAS: Mass defect falling within -0.11 and 0.12 OR exact mass match, and 3+ within homologous series	Yes	4977	NA	NA	NA	NA	NA	0.006	24.006	0.012	194.95	0.1	0.0001	98699	2.46	-1	3	2	85.7	NA	FALSE	0.001	0.001	0.001	705659	577430	0.001	0.001	0.001	0.001	0.001	0.001	0.001	5_NoID	331	0.1361	331.157	331	0.157251	60
D+	[CF2]n_392	NA	NA	NA	331.136	12.676	NA	NA	Lvl 5 Schymanski: No ID, possible PFAS: Mass defect falling within -0.11 and 0.12 OR exact mass match, and 3+ within homologous series	Yes	1441	NA	NA	NA	NA	NA	0.002	23.141	0.013	187.93	0.11	0.0001	1030704	2.46	-1	3	2	74	NA	FALSE	0.001	0.001	0.001	0.001	0.001	5902421	7496726	0.001	0.001	0.001	0.001	0.001	5_NoID	331	0.1363	331.157	331	0.157451	60
D+	[CF2]n_392	NA	NA	NA	381.134	13.991	NA	NA	Lvl 5 Schymanski: No ID, possible PFAS: Mass defect falling within -0.11 and 0.12 OR exact mass match, and 3+ within homologous series	Yes	2251	NA	NA	NA	NA	NA	0.017	24.553	0.052	198.38	0.42	0.0002	497685	1.35	-1	3	5	80.4	NA	FALSE	0.001	0.001	0.001	0.001	0.001	0.001	0.001	1063840	1171310	1389281	1157555	1687921	5_NoID	381	0.134	381.158	381	0.158345	60
D+	[CF2]n_392	NA	NA	NA	381.134	13.828	NA	NA	Lvl 5 Schymanski: No ID, possible PFAS: Mass defect falling within -0.11 and 0.12 OR exact mass match, and 3+ within homologous series	Yes	2528	NA	NA	NA	NA	NA	0.016	25.005	0.027	202.03	0.22	0.0001	407524	1.33	-1	3	5	73.4	NA	FALSE	0.001	0.001	0.001	0.001	0.001	0.001	0.001	1049603	1078157	1217954	1095980	856116	5_NoID	381	0.1342	381.159	381	0.158545	60
D+	[CF2]n_392	NA	NA	NA	381.137	7.044	NA	NA	Lvl 5 Schymanski: No ID, possible PFAS: Mass defect falling within -0.11 and 0.12 OR exact mass match, and 3+ within homologous series	Yes	3079	NA	NA	NA	NA	NA	0	22.927	0.011	185.23	0.09	0	277087	2.44	-1	2	2	100	NA	FALSE	0.001	0.001	0.001	1738695	1863432	0.001	0.001	0.001	0.001	0.001	0.001	0.001	5_NoID	381	0.1365	381.161	381	0.160845	60
D+	[CF2]n_392	NA	NA	NA	381.137	7.281	NA	NA	Lvl 5 Schymanski: No ID, possible PFAS: Mass defect falling within -0.11 and 0.12 OR exact mass match, and 3+ within homologous series	Yes	6028	NA	NA	NA	NA	NA	0.003	24.101	0	194.72	0	0.0002	53986	2.46	-1	2	2	100	NA	FALSE	0.001	0.001	0.001	386873	314952	0.001	0.001	0.001	0.001	0.001	0.001	0.001	5_NoID	381	0.1367	381.161	381	0.161045	60
D+	[CF2]n_392	NA	NA	NA	431.133	7.265	NA	NA	Lvl 5 Schymanski: No ID, possible PFAS: Mass defect falling within -0.11 and 0.12 OR exact mass match, and 3+ within homologous series	Yes	6565	NA	NA	NA	NA	NA	0.004	25.238	0.002	203.1	0.02	0.0001	35217	2.46	-1	2	2	100	NA	FALSE	0.001	0.001	0.001	0.001	0.001	0.001	0.001	204187	0.001	253634	0.001	0.001	5_NoID	431	0.1334	431.161	431	0.160939	60
D+	[CF2]n_409	NA	NA	NA	337.14	4.924	NA	NA	Lvl 5 Schymanski: No ID, possible PFAS: Mass defect falling within -0.11 and 0.12 OR exact mass match, and 3+ within homologous series	Yes	6248	NA	NA	NA	NA	NA	0.009	21.935	0.001	178	0.01	0.0003	45845	1.99	-1	2	3	92.1	NA	FALSE	0.001	0.001	0.001	0.001	0.001	0.001	0.001	240320	120166	235503	0.001	0.001	5_NoID	337	0.1396	337.161	337	0.161135	60
D+	[CF2]n_409	NA	NA	NA	337.14	5.084	NA	NA	Lvl 5 Schymanski: No ID, possible PFAS: Mass defect falling within -0.11 and 0.12 OR exact mass match, and 3+ within homologous series	Yes	4293	NA	NA	NA	NA	NA	0.003	22.074	0.006	179.13	0.05	0.0002	140617	1.96	-1	2	3	100	NA	FALSE	0.001	0.001	0.001	0.001	0.001	0.001	0.001	521075	508750	798198	0.001	0.001	5_NoID	337	0.1397	337.161	337	0.161235	60
D+	[CF2]n_409	NA	NA	NA	387.131	5.24	NA	NA	Lvl 5 Schymanski: No ID, possible PFAS: Mass defect falling within -0.11 and 0.12 OR exact mass match, and 3+ within homologous series	Yes	3763	NA	NA	NA	NA	NA	0	22.641	0.005	182.82	0.04	0.0001	187654	2.44	-1	2	2	100	NA	FALSE	0.001	0.001	0.001	1220107	1219398	0.001	0.001	0.001	0.001	0.001	0.001	0.001	5_NoID	387	0.1313	387.156	387	0.156028	60
D+	[CF2]n_409	NA	NA	NA	487.125	9.538	NA	NA	Lvl 5 Schymanski: No ID, possible PFAS: Mass defect falling within -0.11 and 0.12 OR exact mass match, and 3+ within homologous series	Yes	5248	NA	NA	NA	NA	NA	0	26.782	0.009	214.78	0.07	0.0004	84130	2.47	-1	2	2	99.1	NA	FALSE	0.001	0.001	0.001	628418	0.001	465266	0.001	0.001	0.001	0.001	0.001	0.001	5_NoID	487	0.125	487.156	487	0.156115	60
D+	[CF2]n_409	NA	NA	NA	487.125	11.643	NA	NA	Lvl 5 Schymanski: No ID, possible PFAS: Mass defect falling within -0.11 and 0.12 OR exact mass match, and 3+ within homologous series	Yes	6594	NA	NA	NA	NA	NA	0.004	26.802	0.004	214.94	0.03	0.0008	34457	2.54	-1	2	2	98.9	NA	FALSE	0.001	0.001	0.001	0.001	0.001	0.001	0.001	282422	0.001	0.001	165525	0.001	5_NoID	487	0.1253	487.156	487	0.156415	60
D+	[CF2]n_409	NA	NA	NA	787.11	10.081	NA	NA	Lvl 5 Schymanski: No ID, possible PFAS: Mass defect falling within -0.11 and 0.12 OR exact mass match, and 3+ within homologous series	Yes	2856	NA	NA	NA	NA	NA	0.001	26.941	0.013	423.91	0.2	0.0004	320642	2.45	-2	7	2	100	NA	FALSE	0.001	0.001	0.001	0.001	2196289	1972053	0.001	0.001	0.001	0.001	0.001	0.001	5_NoID	787	0.11	787.16	787	0.160277	60
D+	[CF2]n_458	NA	NA	NA	225.16	5.718	NA	NA	Lvl 5 Schymanski: No ID, possible PFAS: Mass defect falling within -0.11 and 0.12 OR exact mass match, and 3+ within homologous series	Yes	4161	NA	NA	NA	NA	NA	0.006	18.455	0.005	152.57	0.04	0.0002	149563	1.82	-1	2	4	100	NA	FALSE	0.001	0.001	0.001	344184	332963	361292	905874	0.001	0.001	0.001	0.001	0.001	5_NoID	225	0.1598	225.174	225	0.174182	62
D+	[CF2]n_458	NA	NA	NA	275.164	10.064	NA	NA	Lvl 5 Schymanski: No ID, possible PFAS: Mass defect falling within -0.11 and 0.12 OR exact mass match, and 3+ within homologous series	Yes	3754	NA	NA	NA	NA	NA	0.023	20.792	0.006	170.17	0.05	0.0002	188787	2.1	-1	2	3	84.9	NA	FALSE	0.001	0.001	0.001	364543	0.001	1169072	920622	0.001	0.001	0.001	0.001	0.001	5_NoID	275	0.1637	275.181	275	0.181276	62
D+	[CF2]n_458	NA	NA	NA	275.164	11.67	NA	NA	Lvl 5 Schymanski: No ID, possible PFAS: Mass defect falling within -0.11 and 0.12 OR exact mass match, and 3+ within homologous series	Yes	4064	NA	NA	NA	NA	NA	0.006	20.816	0.024	170.37	0.19	0.0003	159044	2.44	-1	2	2	82.4	NA	FALSE	0.001	0.001	0.001	0.001	0.001	1063451	1004126	0.001	0.001	0.001	0.001	0.001	5_NoID	275	0.1638	275.181	275	0.181376	62
D+	[CF2]n_458	NA	NA	NA	275.164	5.869	NA	NA	Lvl 5 Schymanski: No ID, possible PFAS: Mass defect falling within -0.11 and 0.12 OR exact mass match, and 3+ within homologous series	Yes	6652	NA	NA	NA	NA	NA	0	21.43	0.004	175.4	0.04	0	32514	2.45	-1	2	2	89.3	NA	FALSE	0.001	0.001	0.001	0.001	0.001	226959	195721	0.001	0.001	0.001	0.001	0.001	5_NoID	275	0.1642	275.182	275	0.181776	62
D+	[CF2]n_458	NA	NA	NA	275.164	10.389	NA	NA	Lvl 5 Schymanski: No ID, possible PFAS: Mass defect falling within -0.11 and 0.12 OR exact mass match, and 3+ within homologous series	Yes	5518	NA	NA	NA	NA	NA	0.002	21.711	0.002	177.69	0.02	0.0001	72927	2.46	-1	2	2	85	NA	FALSE	0.001	0.001	0.001	0.001	0.001	530612	417443	0.001	0.001	0.001	0.001	0.001	5_NoID	275	0.1644	275.182	275	0.181976	62
D+	[CF2]n_458	NA	NA	NA	375.154	5.931	NA	NA	Lvl 5 Schymanski: No ID, possible PFAS: Mass defect falling within -0.11 and 0.12 OR exact mass match, and 3+ within homologous series	Yes	6785	NA	NA	NA	NA	NA	0.008	22.737	0.001	183.79	0.01	0.0007	27523	2.73	-1	2	2	99.2	NA	FALSE	0.001	0.001	0.001	0.001	261336	0.001	0.001	0.001	0.001	96463.4	0.001	0.001	5_NoID	375	0.1538	375.178	375	0.177763	62
D+	[CF2]n_458	NA	NA	NA	375.156	12.174	NA	NA	Lvl 5 Schymanski: No ID, possible PFAS: Mass defect falling within -0.11 and 0.12 OR exact mass match, and 3+ within homologous series	Yes	5104	NA	NA	NA	NA	NA	0.008	22.968	0.02	185.66	0.16	0.0002	92047	2.52	-1	3	2	78	NA	FALSE	0.001	0.001	0.001	0.001	0.001	454065	742541	0.001	0.001	0.001	0.001	0.001	5_NoID	375	0.1563	375.18	375	0.180263	62
D+	[CF2]n_458	NA	NA	NA	525.145	12.373	NA	NA	Lvl 5 Schymanski: No ID, possible PFAS: Mass defect falling within -0.11 and 0.12 OR exact mass match, and 3+ within homologous series	Yes	6394	NA	NA	NA	NA	NA	0.01	26.831	0.003	214.75	0.02	0.0003	40633	2.69	-1	3	2	100	NA	FALSE	0.001	0.001	0.001	151656	376568	0.001	0.001	0.001	0.001	0.001	0.001	0.001	5_NoID	525	0.1455	525.179	525	0.179044	62
D+	[CF2]n_85	NA	NA	NA	682.905	13.808	NA	NA	Lvl 5 Schymanski: No ID, possible PFAS: Mass defect falling within -0.11 and 0.12 OR exact mass match, and 3+ within homologous series	Yes	6597	NA	NA	NA	NA	NA	0.008	25.913	0.041	206.18	0.33	0.0002	34376	2.76	-1	2	2	100	NA	FALSE	331642	0.001	115245	0.001	0.001	0.001	0.001	0.001	0.001	0.001	0.001	0.001	5_NoID	683	-0.0951	682.949	683	-0.0514793	39
D+	[CF2]n_85	NA	NA	NA	732.901	14.375	NA	NA	Lvl 5 Schymanski: No ID, possible PFAS: Mass defect falling within -0.11 and 0.12 OR exact mass match, and 3+ within homologous series	Yes	6302	NA	NA	NA	NA	NA	0.002	27.033	0.04	214.81	0.32	0.0002	43727	2.22	-1	2	3	100	NA	FALSE	332216	121871	114358	0.001	0.001	0.001	0.001	0.001	0.001	0.001	0.001	0.001	5_NoID	733	-0.0988	732.948	733	-0.0519857	39
D+	[CF2]n_85	NA	NA	NA	782.898	14.872	NA	NA	Lvl 5 Schymanski: No ID, possible PFAS: Mass defect falling within -0.11 and 0.12 OR exact mass match, and 3+ within homologous series	Yes	6468	NA	NA	NA	NA	NA	0.005	28.173	0.032	223.61	0.26	0.0006	38233	2.75	-1	2	2	100	NA	FALSE	367303	0.001	129726	0.001	0.001	0.001	0.001	0.001	0.001	0.001	0.001	0.001	5_NoID	783	-0.1022	782.948	783	-0.0521922	39
D+	[CF2]n_94	NA	NA	NA	676.936	9.037	NA	NA	Lvl 5 Schymanski: No ID, possible PFAS: Mass defect falling within -0.11 and 0.12 OR exact mass match, and 3+ within homologous series	Yes	3397	NA	NA	NA	NA	NA	0.005	27.468	0.005	218.59	0.04	0.0004	230313	2.63	-1	5	3	100	NA	FALSE	2180772	383332	429963	0.001	0.001	0.001	0.001	0.001	0.001	0.001	0.001	0.001	5_NoID	677	-0.0637	676.98	677	-0.0204605	42
D+	[CF2]n_94	NA	NA	NA	876.923	11.447	NA	NA	Lvl 5 Schymanski: No ID, possible PFAS: Mass defect falling within -0.11 and 0.12 OR exact mass match, and 3+ within homologous series	Yes	2583	NA	NA	NA	NA	NA	0.003	31.205	0.015	247.22	0.12	0.0004	391666	1.8	-1	5	5	100	NA	FALSE	2067073	390263	413859	0.001	0.001	0.001	0.001	444931	0.001	1775531	0.001	0.001	5_NoID	877	-0.0772	876.979	877	-0.0211863	42
D+	[CF2]n_94	NA	NA	NA	1076.91	13.203	NA	NA	Lvl 5 Schymanski: No ID, possible PFAS: Mass defect falling within -0.11 and 0.12 OR exact mass match, and 3+ within homologous series	Yes	3887	NA	NA	NA	NA	NA	0.003	34.447	0.016	272.14	0.13	0.0007	175979	2.57	-1	4	3	100	NA	FALSE	1625276	328680	333768	0.001	0.001	0.001	0.001	0.001	0.001	0.001	0.001	0.001	5_NoID	1077	-0.0914	1076.98	1077	-0.0226122	42
D+	[CF2]n_95	NA	NA	NA	510.951	11.451	NA	NA	Lvl 5 Schymanski: No ID, possible PFAS: Mass defect falling within -0.11 and 0.12 OR exact mass match, and 3+ within homologous series	Yes	4311	NA	NA	NA	NA	NA	0.003	23.313	0.023	186.7	0.18	0.0009	139305	1.64	-1	3	4	100	NA	FALSE	0.001	378587	411782	0.001	0.001	0.001	0.001	354222	0.001	666372	0.001	0.001	5_NoID	511	-0.0494	510.983	511	-0.0167629	43
D+	[CF2]n_95	NA	NA	NA	610.945	13.209	NA	NA	Lvl 5 Schymanski: No ID, possible PFAS: Mass defect falling within -0.11 and 0.12 OR exact mass match, and 3+ within homologous series	Yes	3364	NA	NA	NA	NA	NA	0.004	25.551	0.016	203.77	0.13	0.0004	234915	2.05	-1	4	3	100	NA	FALSE	1535098	762400	756399	0.001	0.001	0.001	0.001	0.001	0.001	0.001	0.001	0.001	5_NoID	611	-0.0549	610.984	611	-0.0158757	43
D+	[CF2]n_95	NA	NA	NA	710.939	14.485	NA	NA	Lvl 5 Schymanski: No ID, possible PFAS: Mass defect falling within -0.11 and 0.12 OR exact mass match, and 3+ within homologous series	Yes	3237	NA	NA	NA	NA	NA	0	27.752	0.025	220.65	0.2	0.0003	252277	2	-1	3	4	100	NA	FALSE	1626065	793743	775051	0.001	0.001	0.001	0.001	0.001	0.001	0.001	0.001	0.001	5_NoID	711	-0.061	710.984	711	-0.0155886	43
D+	[CF2]n_97	EVE Acid|(M-H)-|DTXSID00880940|CAS=69087-46-3	C8HF13O4	OC(=O)C(F)(F)C(F)(F)OC(F)(C(F)(F)F)C(F)(F)OC(F)=C(F)F	406.961	11.448	[M-H]-	Yes	Lvl 5 Schymanski: No ID, possible PFAS: Mass defect falling within -0.11 and 0.12 OR exact mass match, and 3+ within homologous series	Yes	1006	NA	NA	NA	NA	NA	0.005	20.368	0.022	164.18	0.18	0.0002	1816009	1.48	-1	4	5	100	NA	FALSE	5499928	3078965	2797364	0.001	0.001	0.001	0.001	4268511	0.001	7963345	0.001	0.001	4_EVE Acid|(M-H)-|DTXSID00880940|CAS=69087-46-3;C8HF13O4;OC(=O)C(F)(F)C(F)(F)OC(F)(C(F)(F)F)C(F)(F)OC(F)=C(F)F | 4_EVE Acid|(M-H)-|DTXSID00880940|CAS=69087-46-3;C8HF13O4;OC(=O)C(F)(F)C(F)(F)OC(F)(C(F)(F)F)C(F)(F)OC(F)=C(F)F	407	-0.0392	406.987	407	-0.0132053	43
D+	[CF2]n_97	NA	NA	NA	506.954	13.211	NA	NA	Lvl 5 Schymanski: No ID, possible PFAS: Mass defect falling within -0.11 and 0.12 OR exact mass match, and 3+ within homologous series	Yes	1093	NA	NA	NA	NA	NA	0.001	22.47	0.032	179.98	0.25	0.0002	1590638	1.93	-1	5	4	100	NA	FALSE	10000000	4449370	4986885	0.001	0.001	0.001	0.001	0.001	0.001	0.001	0.001	0.001	5_NoID	507	-0.0457	506.987	507	-0.0133182	43
D+	[CF2]n_97	NA	NA	NA	506.955	12.376	NA	NA	Lvl 5 Schymanski: No ID, possible PFAS: Mass defect falling within -0.11 and 0.12 OR exact mass match, and 3+ within homologous series	Yes	38	NA	NA	NA	NA	NA	0.012	21.08	0.016	168.85	0.13	0.0001	75457190	0.39	-1	3	12	100	x	FALSE	91000000	89800000	89500000	114000000	75800000	79400000	78000000	84100000	75800000	80200000	31400000	0.001	5_NoID	507	-0.0446	506.988	507	-0.0122181	43
D+	[CF2]n_97	NA	NA	NA	606.947	14.49	NA	NA	Lvl 5 Schymanski: No ID, possible PFAS: Mass defect falling within -0.11 and 0.12 OR exact mass match, and 3+ within homologous series	Yes	2431	NA	NA	NA	NA	NA	0.001	24.398	0.016	194.6	0.13	0.0001	439533	2.08	-1	3	3	100	NA	FALSE	2959919	1321724	1432290	0.001	0.001	0.001	0.001	0.001	0.001	0.001	0.001	0.001	5_NoID	607	-0.0525	606.986	607	-0.0137311	43
D+	[CF2]n_108	NA	NA	NA	311.973	11.349	NA	NA	Lvl 5 Schymanski: No ID, possible PFAS: Mass defect falling within -0.11 and 0.12 OR exact mass match, and 3+ within homologous series	Yes	156	NA	NA	NA	NA	NA	0.011	17.054	0.012	138.79	0.1	0.0001	23375960	1.86	-1	5	4	100	x	FALSE	135000000	75500000	74400000	0.001	0.001	0.001	0.001	0.001	0.001	0.001	0.001	0.001	5_NoID	312	-0.0266	311.993	312	-0.00667261	44
D+	[CF2]n_108	FOSAA|(M-H-CO2)-|DTXSID40440941|CAS=2806-24-8	C10H4F17NO4S	OC(=O)CNS(=O)(=O)C(F)(F)C(F)(F)C(F)(F)C(F)(F)C(F)(F)C(F)(F)C(F)(F)C(F)(F)F	511.96	13.565	[M-H-CO2]-	Yes	Lvl 5 Schymanski: No ID, possible PFAS: Mass defect falling within -0.11 and 0.12 OR exact mass match, and 3+ within homologous series	Yes	1388	NA	NA	NA	NA	NA	0.003	21.716	0.016	173.9	0.13	0.0002	1093442	2.02	-1	3	4	100	NA	FALSE	7342302	3360871	2955543	0.001	0.001	0.001	0.001	0.001	0.001	0.001	0.001	0.001	4_FOSAA|(M-H-CO2)-|DTXSID40440941|CAS=2806-24-8;C10H4F17NO4S;OC(=O)CNS(=O)(=O)C(F)(F)C(F)(F)C(F)(F)C(F)(F)C(F)(F)C(F)(F)C(F)(F)C(F)(F)F	512	-0.0399	511.993	512	-0.00719841	44
D+	[CF2]n_108	FOSAA|(M-H-CO2)-|DTXSID40440941|CAS=2806-24-8	C10H4F17NO4S	OC(=O)CNS(=O)(=O)C(F)(F)C(F)(F)C(F)(F)C(F)(F)C(F)(F)C(F)(F)C(F)(F)C(F)(F)F	511.96	14.665	[M-H-CO2]-	Yes	Lvl 5 Schymanski: No ID, possible PFAS: Mass defect falling within -0.11 and 0.12 OR exact mass match, and 3+ within homologous series	Yes	5382	NA	NA	NA	NA	NA	0.009	21.518	0.012	172.31	0.09	0.0001	79141	2.59	-1	3	2	100	NA	FALSE	680176	348663	0.001	0.001	0.001	0.001	0.001	0.001	0.001	0.001	0.001	0.001	4_FOSAA|(M-H-CO2)-|DTXSID40440941|CAS=2806-24-8;C10H4F17NO4S;OC(=O)CNS(=O)(=O)C(F)(F)C(F)(F)C(F)(F)C(F)(F)C(F)(F)C(F)(F)C(F)(F)C(F)(F)F	512	-0.0397	511.993	512	-0.00699839	44
D+	[CF2]n_108	FOSAA|(M-H-CO2)-|DTXSID40440941|CAS=2806-24-8	C10H4F17NO4S	OC(=O)CNS(=O)(=O)C(F)(F)C(F)(F)C(F)(F)C(F)(F)C(F)(F)C(F)(F)C(F)(F)C(F)(F)F	511.961	14.873	[M-H-CO2]-	Yes	Lvl 5 Schymanski: No ID, possible PFAS: Mass defect falling within -0.11 and 0.12 OR exact mass match, and 3+ within homologous series	Yes	80	NA	NA	NA	NA	NA	0.004	21.711	0.015	173.86	0.12	0.0002	46008370	1.81	-1	6	4	100	x	FALSE	249000000	154000000	151000000	0.001	0.001	0.001	0.001	0.001	0.001	0.001	0.001	0.001	4_FOSAA|(M-H-CO2)-|DTXSID40440941|CAS=2806-24-8;C10H4F17NO4S;OC(=O)CNS(=O)(=O)C(F)(F)C(F)(F)C(F)(F)C(F)(F)C(F)(F)C(F)(F)C(F)(F)C(F)(F)F	512	-0.039	511.994	512	-0.00629835	44
D+	[CF2]n_108	NA	NA	NA	611.954	15.853	NA	NA	Lvl 5 Schymanski: No ID, possible PFAS: Mass defect falling within -0.11 and 0.12 OR exact mass match, and 3+ within homologous series	Yes	5806	NA	NA	NA	NA	NA	0.004	24.063	0.029	191.89	0.23	0.0002	62646	2.63	-1	3	2	100	NA	FALSE	559445	254953	0.001	0.001	0.001	0.001	0.001	0.001	0.001	0.001	0.001	0.001	5_NoID	612	-0.0458	611.993	612	-0.00671125	44
D+	[CF2]n_117	NA	NA	NA	614.959	14.41	NA	NA	Lvl 5 Schymanski: No ID, possible PFAS: Mass defect falling within -0.11 and 0.12 OR exact mass match, and 3+ within homologous series	Yes	785	NA	NA	NA	NA	NA	0.039	24.184	0.035	192.83	0.28	0.0003	2761385	1.29	-1	3	8	100	NA	FALSE	0.001	0.001	0.001	665729	444852	3212249	5349717	10600000	3653460	8716426	3216398	0.001	5_NoID	615	-0.0412	614.998	615	-0.00191933	44
D+	[CF2]n_117	NA	NA	NA	714.951	15.349	NA	NA	Lvl 5 Schymanski: No ID, possible PFAS: Mass defect falling within -0.11 and 0.12 OR exact mass match, and 3+ within homologous series	Yes	1951	NA	NA	NA	NA	NA	0.015	26.469	0.046	210.42	0.36	0.0003	628580	1.22	-1	3	7	100	NA	FALSE	0.001	0.001	0.001	693979	854562	654692	2196997	2010891	0.001	1114379	646046	0.001	5_NoID	715	-0.0486	714.997	715	-0.00293228	44
D+	[CF2]n_117	NA	NA	NA	814.944	15.974	NA	NA	Lvl 5 Schymanski: No ID, possible PFAS: Mass defect falling within -0.11 and 0.12 OR exact mass match, and 3+ within homologous series	Yes	3421	NA	NA	NA	NA	NA	0.002	28.749	0.054	228.02	0.42	0.0004	227019	2.09	-1	2	3	100	NA	FALSE	0.001	0.001	0.001	0.001	1332386	1184804	434060	0.001	0.001	0.001	0.001	0.001	5_NoID	815	-0.0556	814.996	815	-0.0035452	44
D+	[CF2]n_123	NA	NA	NA	292.982	10.762	NA	NA	Lvl 5 Schymanski: No ID, possible PFAS: Mass defect falling within -0.11 and 0.12 OR exact mass match, and 3+ within homologous series	Yes	2043	NA	NA	NA	NA	NA	0.005	15.966	0.006	130.28	0.05	0	581656	2.12	-1	2	3	80.5	NA	FALSE	4068764	1711041	1781718	0.001	0.001	0.001	0.001	0.001	0.001	0.001	0.001	0.001	5_NoID	293	-0.018	293.001	293	0.000714307	45
D+	[CF2]n_123	NA	NA	NA	292.982	10.737	NA	NA	Lvl 5 Schymanski: No ID, possible PFAS: Mass defect falling within -0.11 and 0.12 OR exact mass match, and 3+ within homologous series	Yes	591	NA	NA	NA	NA	NA	0.005	16.553	0.012	135.08	0.1	0.0001	4164029	1.97	-1	3	4	100	NA	FALSE	26700000	12800000	12400000	0.001	0.001	0.001	0.001	0.001	0.001	0.001	0.001	0.001	5_NoID	293	-0.0178	293.001	293	0.00091432	45
D+	[CF2]n_123	NA	NA	NA	392.975	12.693	NA	NA	Lvl 5 Schymanski: No ID, possible PFAS: Mass defect falling within -0.11 and 0.12 OR exact mass match, and 3+ within homologous series	Yes	126	NA	NA	NA	NA	NA	0.003	18.915	0.014	152.64	0.11	0.0001	29368660	1.85	-1	3	4	100	x	FALSE	166000000	97300000	94600000	0.001	0.001	0.001	0.001	0.001	0.001	0.001	0.001	0.001	5_NoID	393	-0.0246	393.001	393	0.000501414	45
D+	[CF2]n_123	NA	NA	NA	392.976	12.673	NA	NA	Lvl 5 Schymanski: No ID, possible PFAS: Mass defect falling within -0.11 and 0.12 OR exact mass match, and 3+ within homologous series	Yes	2901	NA	NA	NA	NA	NA	0.003	21.367	0.007	172.44	0.06	0.0002	309028	2.02	-1	2	3	100	NA	FALSE	1904167	875856	1237346	0.001	0.001	0.001	0.001	0.001	0.001	0.001	0.001	0.001	5_NoID	393	-0.0235	393.002	393	0.00160148	45
D+	[CF2]n_123	NA	NA	NA	842.947	15.842	NA	NA	Lvl 5 Schymanski: No ID, possible PFAS: Mass defect falling within -0.11 and 0.12 OR exact mass match, and 3+ within homologous series	Yes	2339	NA	NA	NA	NA	NA	0.005	27.902	0.041	221.18	0.32	0.0004	466213	0.18	-1	2	13	100	NA	FALSE	598852	425589	439866	372433	343945	549696	469305	414672	471150	396700	585721	556351	5_NoID	843	-0.0533	843.001	843	0.000543456	45
D+	[CF2]n_124	NA	NA	NA	156.996	5.139	NA	NA	Lvl 5 Schymanski: No ID, possible PFAS: Mass defect falling within -0.11 and 0.12 OR exact mass match, and 3+ within homologous series	Yes	3278	NA	NA	NA	NA	NA	0	14.995	0.005	126.88	0.04	0	245799	2.45	-1	3	2	100	NA	FALSE	0.001	0.001	0.001	1696831	1498554	0.001	0.001	0.001	0.001	0.001	0.001	0.001	5_NoID	157	-0.0041	157.006	157	0.00592816	45
D+	[CF2]n_124	NA	NA	NA	206.996	10.978	NA	NA	Lvl 5 Schymanski: No ID, possible PFAS: Mass defect falling within -0.11 and 0.12 OR exact mass match, and 3+ within homologous series	Yes	4149	NA	NA	NA	NA	NA	0.001	17.125	0.008	142.26	0.06	0.0002	150687	1.75	-1	3	4	100	NA	FALSE	0.001	0.001	0.001	360172	397413	353094	848257	0.001	0.001	0.001	0.001	0.001	5_NoID	207	-0.0037	207.01	207	0.00952195	45
D+	[CF2]n_124	NA	NA	NA	356.981	5.659	NA	NA	Lvl 5 Schymanski: No ID, possible PFAS: Mass defect falling within -0.11 and 0.12 OR exact mass match, and 3+ within homologous series	Yes	3472	NA	NA	NA	NA	NA	0.005	20.85	0.006	168.83	0.05	0	220992	3.32	-1	5	2	100	NA	FALSE	0.001	0.001	0.001	0.001	2650980	0.001	221909	0.001	0.001	0.001	0.001	0.001	5_NoID	357	-0.0195	357.003	357	0.00330223	45
D+	[CF2]n_124	8:2 FTUCA|(M-H)-|DTXSID60825615|CAS=70887-84-2	C10H2F16O2	OC(=O)C=C(F)C(F)(F)C(F)(F)C(F)(F)C(F)(F)C(F)(F)C(F)(F)C(F)(F)F	456.972	12.684	[M-H]-	Yes	Lvl 5 Schymanski: No ID, possible PFAS: Mass defect falling within -0.11 and 0.12 OR exact mass match, and 3+ within homologous series	Yes	617	NA	NA	NA	NA	NA	0.005	21.465	0.018	172.43	0.14	0.0001	3874740	1.89	-1	3	4	100	NA	FALSE	23000000	12400000	12400000	0.001	0.001	0.001	0.001	0.001	0.001	0.001	0.001	0.001	4_8:2 FTUCA|(M-H)-|DTXSID60825615|CAS=70887-84-2;C10H2F16O2;OC(=O)C=C(F)C(F)(F)C(F)(F)C(F)(F)C(F)(F)C(F)(F)C(F)(F)C(F)(F)F	457	-0.0283	457.001	457	0.000889195	45
D+	[CF2]n_124	NA	NA	NA	556.965	14.12	NA	NA	Lvl 5 Schymanski: No ID, possible PFAS: Mass defect falling within -0.11 and 0.12 OR exact mass match, and 3+ within homologous series	Yes	1792	NA	NA	NA	NA	NA	0.002	23.781	0.015	190.05	0.12	0.0001	723302	2.06	-1	2	3	100	NA	FALSE	4760683	2317853	2324392	0.001	0.001	0.001	0.001	0.001	0.001	0.001	0.001	0.001	5_NoID	557	-0.035	557.001	557	0.000576295	45
D+	[CF2]n_131	NA	NA	NA	193.994	8.585	NA	NA	Lvl 5 Schymanski: No ID, possible PFAS: Mass defect falling within -0.11 and 0.12 OR exact mass match, and 3+ within homologous series	Yes	2228	NA	NA	NA	NA	NA	0.002	15.486	0.007	129.15	0.06	0.0001	506517	1.85	-1	3	4	100	NA	FALSE	0.001	0.001	0.001	2112801	2849861	736695	885363	0.001	0.001	0.001	0.001	0.001	5_NoID	194	-0.0055	194.007	194	0.00689145	45
D+	[CF2]n_131	NA	NA	NA	243.993	11.825	NA	NA	Lvl 5 Schymanski: No ID, possible PFAS: Mass defect falling within -0.11 and 0.12 OR exact mass match, and 3+ within homologous series	Yes	3235	NA	NA	NA	NA	NA	0.008	17.78	0.001	146.36	0.01	0.0001	252546	2.47	-1	5	2	98.5	NA	FALSE	0.001	0.001	0.001	0.001	0.001	1414891	1868203	0.001	0.001	0.001	0.001	0.001	5_NoID	244	-0.0071	244.008	244	0.00848511	45
D+	[CF2]n_131	NA	NA	NA	393.979	12.67	NA	NA	Lvl 5 Schymanski: No ID, possible PFAS: Mass defect falling within -0.11 and 0.12 OR exact mass match, and 3+ within homologous series	Yes	272	NA	NA	NA	NA	NA	0.011	18.906	0.004	152.55	0.03	0.0001	13153680	1.61	-1	3	4	100	x	FALSE	0.001	0.001	0.001	57600000	37900000	37900000	37500000	0.001	0.001	0.001	0.001	0.001	5_NoID	394	-0.0214	394.004	394	0.00376549	45
D+	[CF2]n_141	NA	NA	NA	518.979	13.178	NA	NA	Lvl 5 Schymanski: No ID, possible PFAS: Mass defect falling within -0.11 and 0.12 OR exact mass match, and 3+ within homologous series	Yes	446	NA	NA	NA	NA	NA	0.022	21.759	0.021	174.18	0.16	0.0001	6675357	0.42	-1	3	12	100	NA	FALSE	6022531	7590821	7712355	10100000	5273469	7186636	7151749	8730967	6694507	8108833	2492921	0.001	5_NoID	519	-0.0211	519.012	519	0.0120499	46
D+	[CF2]n_141	NA	NA	NA	768.966	15.13	NA	NA	Lvl 5 Schymanski: No ID, possible PFAS: Mass defect falling within -0.11 and 0.12 OR exact mass match, and 3+ within homologous series	Yes	5724	NA	NA	NA	NA	NA	0.002	28.883	0.022	229.31	0.18	0.0004	65611	2.67	-1	2	2	100	NA	FALSE	601261	251687	0.001	0.001	0.001	0.001	0.001	0.001	0.001	0.001	0.001	0.001	5_NoID	769	-0.0338	769.015	769	0.0153179	46
D+	[CF2]n_141	NA	NA	NA	968.952	16.102	NA	NA	Lvl 5 Schymanski: No ID, possible PFAS: Mass defect falling within -0.11 and 0.12 OR exact mass match, and 3+ within homologous series	Yes	5144	NA	NA	NA	NA	NA	0.003	32.442	0.007	256.65	0.06	0.0001	89791	2.73	-1	2	2	100	NA	FALSE	854445	0.001	312832	0.001	0.001	0.001	0.001	0.001	0.001	0.001	0.001	0.001	5_NoID	969	-0.0475	969.014	969	0.0143921	46
D+	[CF2]n_142	NA	NA	NA	223.006	6.694	NA	NA	Lvl 5 Schymanski: No ID, possible PFAS: Mass defect falling within -0.11 and 0.12 OR exact mass match, and 3+ within homologous series	Yes	1547	NA	NA	NA	NA	NA	0.009	17.002	0.001	140.63	0.01	0.0001	913651	2.78	-1	3	2	100	NA	FALSE	0.001	0.001	0.001	8902178	2975279	0.001	0.001	0.001	0.001	0.001	0.001	0.001	5_NoID	223	0.0058	223.02	223	0.0200446	46
D+	[CF2]n_142	NA	NA	NA	223.006	16.41	NA	NA	Lvl 5 Schymanski: No ID, possible PFAS: Mass defect falling within -0.11 and 0.12 OR exact mass match, and 3+ within homologous series	Yes	3948	NA	NA	NA	NA	NA	0.008	16.168	0.01	133.72	0.09	0.0001	169355	1.01	-1	3	7	94.5	NA	FALSE	0.001	0.001	0.001	0.001	0.001	359312	326007	389626	314709	359725	270883	181357	5_NoID	223	0.0061	223.02	223	0.0203446	46
D+	[CF2]n_142	NA	NA	NA	272.995	9.164	NA	NA	Lvl 5 Schymanski: No ID, possible PFAS: Mass defect falling within -0.11 and 0.12 OR exact mass match, and 3+ within homologous series	Yes	691	NA	NA	NA	NA	NA	0.027	15.227	0.007	124.64	0.06	0	3432898	2.52	-1	2	2	100	NA	FALSE	0.001	0.001	0.001	27600000	0.001	0.001	0.001	0.001	0.001	0.001	0.001	0.001	5_NoID	273	-0.0051	273.012	273	0.0123376	46
D+	[CF2]n_142	NA	NA	NA	422.986	12.389	NA	NA	Lvl 5 Schymanski: No ID, possible PFAS: Mass defect falling within -0.11 and 0.12 OR exact mass match, and 3+ within homologous series	Yes	5519	NA	NA	NA	NA	NA	0.016	18.276	0.008	147.13	0.06	0.0003	72884	2.04	-1	3	3	100	NA	FALSE	245879	0.001	0.001	466180	0.001	0.001	0.001	0.001	0.001	0.001	0.001	0.001	5_NoID	423	-0.0145	423.013	423	0.0125183	46
D+	[CF2]n_158	NA	NA	NA	121.029	6.113	NA	NA	Lvl 5 Schymanski: No ID, possible PFAS: Mass defect falling within -0.11 and 0.12 OR exact mass match, and 3+ within homologous series	Yes	133	NA	NA	NA	NA	NA	0.004	13.712	0.007	118.6	0.06	0.0003	28239480	2.07	-1	4	6	100	x	FALSE	0.001	0.001	0.001	152000000	164000000	25700000	23700000	586151	622609	0.001	0.001	0.001	5_NoID	121	0.0291	121.037	121	0.0368308	48
D+	[CF2]n_158	NA	NA	NA	121.029	6.336	NA	NA	Lvl 5 Schymanski: No ID, possible PFAS: Mass defect falling within -0.11 and 0.12 OR exact mass match, and 3+ within homologous series	Yes	1569	NA	NA	NA	NA	NA	0.001	13.703	0.002	118.53	0.02	0	893103	2.47	-1	3	2	96.6	NA	FALSE	0.001	0.001	0.001	0.001	0.001	6558275	5052060	0.001	0.001	0.001	0.001	0.001	5_NoID	121	0.0293	121.037	121	0.0370308	48
D+	[CF2]n_158	NA	NA	NA	870.976	15.131	NA	NA	Lvl 5 Schymanski: No ID, possible PFAS: Mass defect falling within -0.11 and 0.12 OR exact mass match, and 3+ within homologous series	Yes	4687	NA	NA	NA	NA	NA	0.002	31.549	0.021	249.98	0.17	0.0003	115322	2.11	-1	4	3	100	NA	FALSE	789777	411335	298073	0.001	0.001	0.001	0.001	0.001	0.001	0.001	0.001	0.001	5_NoID	871	-0.024	871.032	871	0.0316338	48
D+	[CF2]n_158	NA	NA	NA	1070.96	16.103	NA	NA	Lvl 5 Schymanski: No ID, possible PFAS: Mass defect falling within -0.11 and 0.12 OR exact mass match, and 3+ within homologous series	Yes	6431	NA	NA	NA	NA	NA	0.005	35.134	0.026	277.58	0.2	0.0004	39286	2.71	-1	4	2	98.1	NA	FALSE	368768	0.001	141946	0.001	0.001	0.001	0.001	0.001	0.001	0.001	0.001	0.001	5_NoID	1071	-0.0375	1071.03	1071	0.030908	48
D+	[CF2]n_163	NA	NA	NA	185.027	6.083	NA	NA	Lvl 5 Schymanski: No ID, possible PFAS: Mass defect falling within -0.11 and 0.12 OR exact mass match, and 3+ within homologous series	Yes	259	NA	NA	NA	NA	NA	0.003	16.494	0.004	137.98	0.03	0.0001	13830040	1.43	-1	4	7	100	x	FALSE	0.001	0.001	0.001	51200000	37400000	38800000	40000000	4468975	4732098	3199140	0.001	0.001	5_NoID	185	0.0272	185.039	185	0.0390187	48
D+	[CF2]n_163	NA	NA	NA	335.011	8.166	NA	NA	Lvl 5 Schymanski: No ID, possible PFAS: Mass defect falling within -0.11 and 0.12 OR exact mass match, and 3+ within homologous series	Yes	6509	NA	NA	NA	NA	NA	0.003	20.644	0.017	167.56	0.14	0.0001	36750	3.1	-1	2	2	98.4	NA	FALSE	0.001	0.001	0.001	66694.6	411053	0.001	0.001	0.001	0.001	0.001	0.001	0.001	5_NoID	335	0.0108	335.032	335	0.0321989	48
D+	[CF2]n_163	NA	NA	NA	435.008	11.305	NA	NA	Lvl 5 Schymanski: No ID, possible PFAS: Mass defect falling within -0.11 and 0.12 OR exact mass match, and 3+ within homologous series	Yes	5233	NA	NA	NA	NA	NA	0.005	23.313	0	187.55	0	0.0001	85270	2.47	-1	2	2	93.7	NA	FALSE	0.001	0.001	0.001	471986	636519	0.001	0.001	0.001	0.001	0.001	0.001	0.001	5_NoID	435	0.0079	435.036	435	0.0356863	48
D+	[CF2]n_163	NA	NA	NA	435.008	12.1	NA	NA	Lvl 5 Schymanski: No ID, possible PFAS: Mass defect falling within -0.11 and 0.12 OR exact mass match, and 3+ within homologous series	Yes	5727	NA	NA	NA	NA	NA	0.012	23.403	0.003	188.27	0.02	0.0002	65518	2.44	-1	2	2	82.4	NA	FALSE	0.001	0.001	0.001	424060	427669	0.001	0.001	0.001	0.001	0.001	0.001	0.001	5_NoID	435	0.0079	435.036	435	0.0356863	48
D+	[CF2]n_163	NA	NA	NA	435.008	11.55	NA	NA	Lvl 5 Schymanski: No ID, possible PFAS: Mass defect falling within -0.11 and 0.12 OR exact mass match, and 3+ within homologous series	Yes	1430	NA	NA	NA	NA	NA	0.004	23.61	0.012	189.94	0.09	0.0001	1044371	2.48	-1	3	2	100	NA	FALSE	0.001	0.001	0.001	7849872	5726954	0.001	0.001	0.001	0.001	0.001	0.001	0.001	5_NoID	435	0.0084	435.036	435	0.0361863	48
D+	[CF2]n_163	NA	NA	NA	435.009	10.957	NA	NA	Lvl 5 Schymanski: No ID, possible PFAS: Mass defect falling within -0.11 and 0.12 OR exact mass match, and 3+ within homologous series	Yes	627	NA	NA	NA	NA	NA	0.005	23.497	0.003	189.03	0.02	0.0001	3796028	2.45	-1	4	2	100	NA	FALSE	0.001	0.001	0.001	26100000	23200000	0.001	0.001	0.001	0.001	0.001	0.001	0.001	5_NoID	435	0.0085	435.036	435	0.0362863	48
D+	[CF2]n_163	NA	NA	NA	435.009	12.968	NA	NA	Lvl 5 Schymanski: No ID, possible PFAS: Mass defect falling within -0.11 and 0.12 OR exact mass match, and 3+ within homologous series	Yes	869	NA	NA	NA	NA	NA	0.006	23.645	0.001	190.23	0.01	0	2305409	2.47	-1	3	2	100	NA	FALSE	0.001	0.001	0.001	17000000	13000000	0.001	0.001	0.001	0.001	0.001	0.001	0.001	5_NoID	435	0.0086	435.036	435	0.0363863	48
D+	[CF2]n_163	NA	NA	NA	435.009	12.427	NA	NA	Lvl 5 Schymanski: No ID, possible PFAS: Mass defect falling within -0.11 and 0.12 OR exact mass match, and 3+ within homologous series	Yes	347	NA	NA	NA	NA	NA	0.008	23.515	0	189.18	0	0.0001	9509798	2.44	-1	4	2	100	NA	FALSE	0.001	0.001	0.001	63400000	60200000	0.001	0.001	0.001	0.001	0.001	0.001	0.001	5_NoID	435	0.0087	435.036	435	0.0364863	48
D+	[CF2]n_170	NA	NA	NA	483.008	10.765	NA	NA	Lvl 5 Schymanski: No ID, possible PFAS: Mass defect falling within -0.11 and 0.12 OR exact mass match, and 3+ within homologous series	Yes	2976	NA	NA	NA	NA	NA	0.004	22.561	0.024	180.95	0.19	0.0003	295776	2.11	-1	3	3	100	NA	FALSE	2042284	873972	928829	0.001	0.001	0.001	0.001	0.001	0.001	0.001	0.001	0.001	5_NoID	483	0.0081	483.039	483	0.0389523	48
D+	[CF2]n_170	NA	NA	NA	583.002	12.728	NA	NA	Lvl 5 Schymanski: No ID, possible PFAS: Mass defect falling within -0.11 and 0.12 OR exact mass match, and 3+ within homologous series	Yes	1587	NA	NA	NA	NA	NA	0.003	24.867	0.019	198.52	0.15	0.0002	880714	2.08	-1	3	3	100	NA	FALSE	5915749	2743077	2790452	0.001	0.001	0.001	0.001	0.001	0.001	0.001	0.001	0.001	5_NoID	583	0.0016	583.039	583	0.0388394	48
D+	[CF2]n_170	NA	NA	NA	682.996	14.154	NA	NA	Lvl 5 Schymanski: No ID, possible PFAS: Mass defect falling within -0.11 and 0.12 OR exact mass match, and 3+ within homologous series	Yes	1161	NA	NA	NA	NA	NA	0.001	27.114	0.032	215.74	0.25	0.0004	1450465	2	-1	3	4	100	NA	FALSE	9570171	4310298	4211844	0.001	0.001	0.001	0.001	0.001	0.001	0.001	0.001	0.001	5_NoID	683	-0.0043	683.039	683	0.0393265	48
D+	[CF2]n_173	NA	NA	NA	163.031	7.288	NA	NA	Lvl 5 Schymanski: No ID, possible PFAS: Mass defect falling within -0.11 and 0.12 OR exact mass match, and 3+ within homologous series	Yes	946	NA	NA	NA	NA	NA	0.004	14.479	0.004	122.17	0.04	0	1983328	1.91	-1	3	4	100	NA	FALSE	0.001	0.001	0.001	10200000	10200000	2981629	2402448	0.001	0.001	0.001	0.001	0.001	5_NoID	163	0.031	163.041	163	0.0414137	49
D+	[CF2]n_173	NA	NA	NA	163.04	10.347	NA	NA	Lvl 5 Schymanski: No ID, possible PFAS: Mass defect falling within -0.11 and 0.12 OR exact mass match, and 3+ within homologous series	Yes	3643	NA	NA	NA	NA	NA	0.001	15.73	0.004	132.74	0.03	0.0001	201571	2.48	-1	2	2	100	NA	FALSE	0.001	0.001	0.001	1104917	1515504	0.001	0.001	0.001	0.001	0.001	0.001	0.001	5_NoID	163	0.0395	163.05	163	0.0499142	49
D+	[CF2]n_173	NA	NA	NA	163.04	6.357	NA	NA	Lvl 5 Schymanski: No ID, possible PFAS: Mass defect falling within -0.11 and 0.12 OR exact mass match, and 3+ within homologous series	Yes	3160	NA	NA	NA	NA	NA	0.008	15.496	0.002	130.76	0.02	0.0001	263491	2.5	-1	2	2	100	NA	FALSE	0.001	0.001	0.001	0.001	0.001	2051112	1374275	0.001	0.001	0.001	0.001	0.001	5_NoID	163	0.0396	163.05	163	0.0500142	49
D+	[CF2]n_173	NA	NA	NA	313.023	8.537	NA	NA	Lvl 5 Schymanski: No ID, possible PFAS: Mass defect falling within -0.11 and 0.12 OR exact mass match, and 3+ within homologous series	Yes	3117	NA	NA	NA	NA	NA	0.003	20.434	0.005	166.3	0.04	0.0001	269948	2.58	-1	4	2	100	NA	FALSE	0.001	0.001	0.001	1198386	2310933	0.001	0.001	0.001	0.001	0.001	0.001	0.001	5_NoID	313	0.0232	313.043	313	0.0431944	49
D+	[CF2]n_173	NA	NA	NA	1112.98	13.205	NA	NA	Lvl 5 Schymanski: No ID, possible PFAS: Mass defect falling within -0.11 and 0.12 OR exact mass match, and 3+ within homologous series	Yes	6876	NA	NA	NA	NA	NA	0.002	36.42	0.04	287.61	0.32	0.0008	24516	3.07	-1	2	2	98	NA	FALSE	270712	0.001	47998.9	0.001	0.001	0.001	0.001	0.001	0.001	0.001	0.001	0.001	5_NoID	1113	-0.021	1113.05	1113	0.0500918	49
D+	[CF2]n_180	NA	NA	NA	199.032	6.984	NA	NA	Lvl 5 Schymanski: No ID, possible PFAS: Mass defect falling within -0.11 and 0.12 OR exact mass match, and 3+ within homologous series	Yes	3052	NA	NA	NA	NA	NA	0.004	16.27	0.006	135.47	0.05	0.0002	281939	1.79	-1	2	4	100	NA	FALSE	0.001	0.001	0.001	463788	523914	1442044	1235466	0.001	0.001	0.001	0.001	0.001	5_NoID	199	0.0321	199.045	199	0.0448132	49
D+	[CF2]n_180	NA	NA	NA	249.03	7.723	NA	NA	Lvl 5 Schymanski: No ID, possible PFAS: Mass defect falling within -0.11 and 0.12 OR exact mass match, and 3+ within homologous series	Yes	2104	NA	NA	NA	NA	NA	0.003	18.599	0.026	152.95	0.22	0.0013	547461	2.03	-1	3	3	100	NA	FALSE	0.001	0.001	0.001	3477213	1801344	1838440	0.001	0.001	0.001	0.001	0.001	0.001	5_NoID	249	0.0298	249.046	249	0.0457068	49
D+	[CF2]n_180	NA	NA	NA	299.026	12.604	NA	NA	Lvl 5 Schymanski: No ID, possible PFAS: Mass defect falling within -0.11 and 0.12 OR exact mass match, and 3+ within homologous series	Yes	2151	NA	NA	NA	NA	NA	0.003	20.192	0.028	164.65	0.23	0.0001	527980	1	-1	4	10	100	NA	FALSE	0.001	150040	0.001	1295482	1096590	941332	1595475	272228	396196	404570	336663	375156	5_NoID	299	0.0256	299.045	299	0.0447003	49
D+	[CF2]n_180	NA	NA	NA	299.027	9.991	NA	NA	Lvl 5 Schymanski: No ID, possible PFAS: Mass defect falling within -0.11 and 0.12 OR exact mass match, and 3+ within homologous series	Yes	6719	NA	NA	NA	NA	NA	0.011	20.199	0.006	164.7	0.05	0	30275	2.44	-1	2	2	88.9	NA	FALSE	0.001	0.001	0.001	0.001	187136	206441	0.001	0.001	0.001	0.001	0.001	0.001	5_NoID	299	0.027	299.046	299	0.0461004	49
D+	[CF2]n_191	NA	NA	NA	108.045	5.981	NA	NA	Lvl 5 Schymanski: No ID, possible PFAS: Mass defect falling within -0.11 and 0.12 OR exact mass match, and 3+ within homologous series	Yes	2944	NA	NA	NA	NA	NA	0.022	13.55	0	118.52	0	0.0001	300843	3.16	-1	2	2	95.7	NA	FALSE	0.001	0.001	0.001	3439044	471911	0.001	0.001	0.001	0.001	0.001	0.001	0.001	5_NoID	108	0.0452	108.052	108	0.0521014	50
D+	[CF2]n_191	NA	NA	NA	208.042	8.662	NA	NA	Lvl 5 Schymanski: No ID, possible PFAS: Mass defect falling within -0.11 and 0.12 OR exact mass match, and 3+ within homologous series	Yes	2248	NA	NA	NA	NA	NA	0.001	17.209	0.003	142.91	0.02	0	498689	2.44	-1	3	2	100	NA	FALSE	0.001	0.001	0.001	0.001	0.001	3405427	3077533	0.001	0.001	0.001	0.001	0.001	5_NoID	208	0.0425	208.056	208	0.0557888	50
D+	[CF2]n_191	NA	NA	NA	258.035	11.992	NA	NA	Lvl 5 Schymanski: No ID, possible PFAS: Mass defect falling within -0.11 and 0.12 OR exact mass match, and 3+ within homologous series	Yes	1504	NA	NA	NA	NA	NA	0.008	17.49	0.005	280.02	0.08	0	962331	2.44	-2	3	2	97.6	NA	FALSE	0.001	0.001	0.001	5965983	6544321	0.001	0.001	0.001	0.001	0.001	0.001	0.001	5_NoID	258	0.0352	258.052	258	0.0516821	50
D+	[CF2]n_191	NA	NA	NA	258.035	10.093	NA	NA	Lvl 5 Schymanski: No ID, possible PFAS: Mass defect falling within -0.11 and 0.12 OR exact mass match, and 3+ within homologous series	Yes	296	NA	NA	NA	NA	NA	0.011	17.618	0.01	282.07	0.17	0.0001	11950320	2.43	-2	6	4	100	x	FALSE	0.001	0.001	0.001	0.001	67500000	86300000	1112173	0.001	0.001	0.001	434238	0.001	5_NoID	258	0.0353	258.052	258	0.0517821	50
D+	[CF2]n_216	NA	NA	NA	179.057	5.639	NA	NA	Lvl 5 Schymanski: No ID, possible PFAS: Mass defect falling within -0.11 and 0.12 OR exact mass match, and 3+ within homologous series	Yes	2967	NA	NA	NA	NA	NA	0.003	15.759	0.004	132.11	0.04	0.0001	297179	2.5	-1	2	2	100	NA	FALSE	0.001	0.001	0.001	1554322	2309004	0.001	0.001	0.001	0.001	0.001	0.001	0.001	5_NoID	179	0.0569	179.068	179	0.0683373	51
D+	[CF2]n_216	NA	NA	NA	229.053	5.832	NA	NA	Lvl 5 Schymanski: No ID, possible PFAS: Mass defect falling within -0.11 and 0.12 OR exact mass match, and 3+ within homologous series	Yes	4840	NA	NA	NA	NA	NA	0.003	18.87	0.014	155.86	0.12	0.0002	107349	2.03	-1	3	3	99.4	NA	FALSE	0.001	0.001	0.001	0.001	684874	372456	338200	0.001	0.001	0.001	0.001	0.001	5_NoID	229	0.0529	229.068	229	0.0675308	51
D+	[CF2]n_216	NA	NA	NA	229.053	7.849	NA	NA	Lvl 5 Schymanski: No ID, possible PFAS: Mass defect falling within -0.11 and 0.12 OR exact mass match, and 3+ within homologous series	Yes	5262	NA	NA	NA	NA	NA	0.01	18.362	0.003	151.66	0.03	0.0001	83567	2.45	-1	2	2	100	NA	FALSE	0.001	0.001	0.001	0.001	498957	587412	0.001	0.001	0.001	0.001	0.001	0.001	5_NoID	229	0.0533	229.068	229	0.0679308	51
D+	[CF2]n_216	NA	NA	NA	479.035	12.576	NA	NA	Lvl 5 Schymanski: No ID, possible PFAS: Mass defect falling within -0.11 and 0.12 OR exact mass match, and 3+ within homologous series	Yes	859	NA	NA	NA	NA	NA	0	25.233	0.01	202.44	0.08	0.0001	2327296	2.44	-1	3	2	99.4	NA	FALSE	0.001	0.001	0.001	14400000	15800000	0.001	0.001	0.001	0.001	0.001	0.001	0.001	5_NoID	479	0.0346	479.065	479	0.0651985	51
D+	[CF2]n_216	NA	NA	NA	479.035	13.146	NA	NA	Lvl 5 Schymanski: No ID, possible PFAS: Mass defect falling within -0.11 and 0.12 OR exact mass match, and 3+ within homologous series	Yes	945	NA	NA	NA	NA	NA	0.001	26.249	0.001	210.6	0	0.0001	1984088	2.45	-1	3	2	100	NA	FALSE	0.001	0.001	0.001	12100000	13700000	0.001	0.001	0.001	0.001	0.001	0.001	0.001	5_NoID	479	0.0347	479.065	479	0.0652985	51
D+	[CF2]n_221	NA	NA	NA	149.06	7.661	NA	NA	Lvl 5 Schymanski: No ID, possible PFAS: Mass defect falling within -0.11 and 0.12 OR exact mass match, and 3+ within homologous series	Yes	3976	NA	NA	NA	NA	NA	0.008	15.209	0.007	129.22	0.06	0	166138	2.51	-1	2	2	84.2	NA	FALSE	0.001	0.001	0.001	1314670	845126	0.001	0.001	0.001	0.001	0.001	0.001	0.001	5_NoID	149	0.0597	149.069	149	0.0692212	51
D+	[CF2]n_221	NA	NA	NA	149.06	7.843	NA	NA	Lvl 5 Schymanski: No ID, possible PFAS: Mass defect falling within -0.11 and 0.12 OR exact mass match, and 3+ within homologous series	Yes	2815	NA	NA	NA	NA	NA	0.001	15.316	0.006	130.13	0.05	0.0001	328769	2.46	-1	2	2	97.3	NA	FALSE	0.001	0.001	0.001	2370922	1903081	0.001	0.001	0.001	0.001	0.001	0.001	0.001	5_NoID	149	0.0598	149.069	149	0.0693212	51
D+	[CF2]n_221	NA	NA	NA	149.06	6.045	NA	NA	Lvl 5 Schymanski: No ID, possible PFAS: Mass defect falling within -0.11 and 0.12 OR exact mass match, and 3+ within homologous series	Yes	5049	NA	NA	NA	NA	NA	0.004	16.247	0.004	138.04	0.04	0.0001	94792	2.45	-1	2	2	100	NA	FALSE	0.001	0.001	0.001	664068	568232	0.001	0.001	0.001	0.001	0.001	0.001	0.001	5_NoID	149	0.0603	149.07	149	0.0698213	51
D+	[CF2]n_221	NA	NA	NA	399.042	10.946	NA	NA	Lvl 5 Schymanski: No ID, possible PFAS: Mass defect falling within -0.11 and 0.12 OR exact mass match, and 3+ within homologous series	Yes	4154	NA	NA	NA	NA	NA	0.003	22.919	0	184.88	0	0.0005	150293	2.8	-1	4	2	100	NA	FALSE	0.001	0.001	0.001	471428	1482385	0.001	0.001	0.001	0.001	0.001	0.001	0.001	5_NoID	399	0.0418	399.067	399	0.0672889	51
D+	[CF2]n_221	NA	NA	NA	499.035	12.151	NA	NA	Lvl 5 Schymanski: No ID, possible PFAS: Mass defect falling within -0.11 and 0.12 OR exact mass match, and 3+ within homologous series	Yes	1284	NA	NA	NA	NA	NA	0.014	23.324	0.015	186.91	0.12	0.0003	1234338	1.98	-1	4	4	100	NA	FALSE	8013795	3683200	3571319	0.001	0.001	0.001	0.001	0.001	0.001	0.001	0.001	0.001	5_NoID	499	0.0353	499.067	499	0.067176	51
D+	[CF2]n_242	NA	NA	NA	199.075	9.928	NA	NA	Lvl 5 Schymanski: No ID, possible PFAS: Mass defect falling within -0.11 and 0.12 OR exact mass match, and 3+ within homologous series	Yes	5838	NA	NA	NA	NA	NA	0.004	17.049	0.009	141.96	0.07	0.0001	61161	2.45	-1	2	2	100	NA	FALSE	0.001	0.001	0.001	422354	372733	0.001	0.001	0.001	0.001	0.001	0.001	0.001	5_NoID	199	0.0749	199.088	199	0.087616	53
D+	[CF2]n_242	NA	NA	NA	199.075	10.45	NA	NA	Lvl 5 Schymanski: No ID, possible PFAS: Mass defect falling within -0.11 and 0.12 OR exact mass match, and 3+ within homologous series	Yes	1111	NA	NA	NA	NA	NA	0.004	17.183	0.001	143.08	0.01	0	1544105	2.45	-1	3	2	99.8	NA	FALSE	0.001	0.001	0.001	0.001	0.001	9046383	11000000	0.001	0.001	0.001	0.001	0.001	5_NoID	199	0.0751	199.088	199	0.087816	53
D+	[CF2]n_242	NA	NA	NA	199.075	10.987	NA	NA	Lvl 5 Schymanski: No ID, possible PFAS: Mass defect falling within -0.11 and 0.12 OR exact mass match, and 3+ within homologous series	Yes	4208	NA	NA	NA	NA	NA	0.019	17.202	0.002	143.23	0.02	0	146546	2.44	-1	2	2	75.7	NA	FALSE	0.001	0.001	0.001	0.001	0.001	914782	990316	0.001	0.001	0.001	0.001	0.001	5_NoID	199	0.0751	199.088	199	0.087816	53
D+	[CF2]n_242	NA	NA	NA	199.076	9.493	NA	NA	Lvl 5 Schymanski: No ID, possible PFAS: Mass defect falling within -0.11 and 0.12 OR exact mass match, and 3+ within homologous series	Yes	2387	NA	NA	NA	NA	NA	0.001	17.316	0.004	144.19	0.03	0	453136	2.45	-1	2	2	100	NA	FALSE	0.001	0.001	0.001	0.001	0.001	2784600	3106174	0.001	0.001	0.001	0.001	0.001	5_NoID	199	0.0755	199.088	199	0.088216	53
D+	[CF2]n_242	NA	NA	NA	199.076	8.931	NA	NA	Lvl 5 Schymanski: No ID, possible PFAS: Mass defect falling within -0.11 and 0.12 OR exact mass match, and 3+ within homologous series	Yes	5135	NA	NA	NA	NA	NA	0.004	18.089	0.015	150.62	0.12	0	90196	2.44	-1	2	2	99.3	NA	FALSE	0.001	0.001	0.001	0.001	0.001	602539	570003	0.001	0.001	0.001	0.001	0.001	5_NoID	199	0.0756	199.088	199	0.088316	53
D+	[CF2]n_242	NA	NA	NA	249.074	6.165	NA	NA	Lvl 5 Schymanski: No ID, possible PFAS: Mass defect falling within -0.11 and 0.12 OR exact mass match, and 3+ within homologous series	Yes	3171	NA	NA	NA	NA	NA	0.003	18.485	0.022	152.01	0.18	0.0007	262254	1.58	-1	2	4	97.8	NA	FALSE	0.001	0.001	0.001	1057869	750798	825315	775313	0.001	0.001	0.001	0.001	0.001	5_NoID	249	0.0736	249.09	249	0.0895096	53
D+	[CF2]n_242	NA	NA	NA	349.059	11.881	NA	NA	Lvl 5 Schymanski: No ID, possible PFAS: Mass defect falling within -0.11 and 0.12 OR exact mass match, and 3+ within homologous series	Yes	2898	NA	NA	NA	NA	NA	0.001	23.027	0.008	186.62	0.06	0.0001	309477	2.85	-1	4	2	100	NA	FALSE	0.001	0.001	0.001	3123904	899296	0.001	0.001	0.001	0.001	0.001	0.001	0.001	5_NoID	349	0.0591	349.081	349	0.0813962	53
D+	[CF2]n_242	NA	NA	NA	349.062	5.211	NA	NA	Lvl 5 Schymanski: No ID, possible PFAS: Mass defect falling within -0.11 and 0.12 OR exact mass match, and 3+ within homologous series	Yes	6637	NA	NA	NA	NA	NA	0.001	21.027	0.008	170.4	0.07	0.0002	32955	2.52	-1	3	2	98.4	NA	FALSE	0.001	0.001	0.001	264200	164212	0.001	0.001	0.001	0.001	0.001	0.001	0.001	5_NoID	349	0.0617	349.084	349	0.0839964	53
D+	[CF2]n_242	NA	NA	NA	399.057	7.384	NA	NA	Lvl 5 Schymanski: No ID, possible PFAS: Mass defect falling within -0.11 and 0.12 OR exact mass match, and 3+ within homologous series	Yes	5101	NA	NA	NA	NA	NA	0.017	23.794	0.006	191.94	0.05	0.0004	92171	2.51	-1	3	2	100	NA	FALSE	0.001	0.001	0.001	0.001	0.001	469827	728392	0.001	0.001	0.001	0.001	0.001	5_NoID	399	0.0565	399.082	399	0.0819898	53
D+	[CF2]n_242	NA	NA	NA	449.056	9.078	NA	NA	Lvl 5 Schymanski: No ID, possible PFAS: Mass defect falling within -0.11 and 0.12 OR exact mass match, and 3+ within homologous series	Yes	3471	NA	NA	NA	NA	NA	0.001	25.248	0.015	202.94	0.12	0.0003	221001	2.49	-1	3	2	100	NA	FALSE	0.001	0.001	0.001	1710552	1162460	0.001	0.001	0.001	0.001	0.001	0.001	0.001	5_NoID	449	0.0559	449.085	449	0.0845836	53
D+	[CF2]n_242	NA	NA	NA	549.055	13.149	NA	NA	Lvl 5 Schymanski: No ID, possible PFAS: Mass defect falling within -0.11 and 0.12 OR exact mass match, and 3+ within homologous series	Yes	397	NA	NA	NA	NA	NA	0	22.248	0.013	177.85	0.11	0.0007	7940179	2.59	-1	4	2	82.4	NA	FALSE	68200000	0.001	35000000	0.001	0.001	0.001	0.001	0.001	0.001	0.001	0.001	0.001	5_NoID	549	0.055	549.09	549	0.090071	53
D+	[CF2]n_258	NA	NA	NA	175.087	5.754	NA	NA	Lvl 5 Schymanski: No ID, possible PFAS: Mass defect falling within -0.11 and 0.12 OR exact mass match, and 3+ within homologous series	Yes	2745	NA	NA	NA	NA	NA	0.002	16.519	0.013	138.7	0.11	0.0001	344335	1.18	-1	2	6	100	NA	FALSE	0.001	0.001	0.001	0.001	489201	705436	0.001	741097	907493	997875	0.001	635250	5_NoID	175	0.0873	175.098	175	0.0984838	54
D+	[CF2]n_258	NA	NA	NA	275.074	9.682	NA	NA	Lvl 5 Schymanski: No ID, possible PFAS: Mass defect falling within -0.11 and 0.12 OR exact mass match, and 3+ within homologous series	Yes	3202	NA	NA	NA	NA	NA	0.004	20.655	0.007	169.05	0.06	0	257121	2.44	-1	2	2	76.1	NA	FALSE	0.001	0.001	0.001	0.001	0.001	1691251	1651319	0.001	0.001	0.001	0.001	0.001	5_NoID	275	0.0736	275.091	275	0.0911704	54
D+	[CF2]n_258	NA	NA	NA	275.074	10.292	NA	NA	Lvl 5 Schymanski: No ID, possible PFAS: Mass defect falling within -0.11 and 0.12 OR exact mass match, and 3+ within homologous series	Yes	3493	NA	NA	NA	NA	NA	0	21.446	0.01	175.53	0.08	0	218435	2.44	-1	2	2	92.6	NA	FALSE	0.001	0.001	0.001	0.001	0.001	1385343	1454315	0.001	0.001	0.001	0.001	0.001	5_NoID	275	0.0738	275.091	275	0.0913704	54
D+	[CF2]n_258	NA	NA	NA	325.077	12.166	NA	NA	Lvl 5 Schymanski: No ID, possible PFAS: Mass defect falling within -0.11 and 0.12 OR exact mass match, and 3+ within homologous series	Yes	5607	NA	NA	NA	NA	NA	0.002	21.346	0.011	173.47	0.09	0.0002	69490	1.77	-1	2	4	100	NA	FALSE	0.001	0.001	0.001	311255	336610	0.001	0.001	0.001	0.001	152155	0.001	103352	5_NoID	325	0.0773	325.098	325	0.0980644	54
D+	[CF2]n_258	NA	NA	NA	325.078	12.444	NA	NA	Lvl 5 Schymanski: No ID, possible PFAS: Mass defect falling within -0.11 and 0.12 OR exact mass match, and 3+ within homologous series	Yes	4296	NA	NA	NA	NA	NA	0.009	21.358	0.005	173.56	0.04	0.0003	140478	2.07	-1	3	3	100	NA	FALSE	0.001	0.001	0.001	895638	592182	0.001	338388	0.001	0.001	0.001	0.001	0.001	5_NoID	325	0.0776	325.098	325	0.0983644	54
D+	[CF2]n_264	NA	NA	NA	216.078	8.704	NA	NA	Lvl 5 Schymanski: No ID, possible PFAS: Mass defect falling within -0.11 and 0.12 OR exact mass match, and 3+ within homologous series	Yes	3877	NA	NA	NA	NA	NA	0.011	17.94	0.002	148.65	0.01	0.0001	177157	2.47	-1	3	2	100	NA	FALSE	0.001	0.001	0.001	0.001	0.001	1323285	979756	0.001	0.001	0.001	0.001	0.001	5_NoID	216	0.0784	216.092	216	0.0922021	54
D+	[CF2]n_264	NA	NA	NA	366.072	9.91	NA	NA	Lvl 5 Schymanski: No ID, possible PFAS: Mass defect falling within -0.11 and 0.12 OR exact mass match, and 3+ within homologous series	Yes	1370	NA	NA	NA	NA	NA	0.001	22.718	0.003	183.8	0.02	0.0001	1111283	2.44	-1	4	2	100	NA	FALSE	0.001	0.001	0.001	6948598	7498086	0.001	0.001	0.001	0.001	0.001	0.001	0.001	5_NoID	366	0.0715	366.095	366	0.0948829	54
D+	[CF2]n_264	NA	NA	NA	366.072	8.962	NA	NA	Lvl 5 Schymanski: No ID, possible PFAS: Mass defect falling within -0.11 and 0.12 OR exact mass match, and 3+ within homologous series	Yes	5523	NA	NA	NA	NA	NA	0.002	22.232	0.001	179.87	0.01	0.0001	72613	2.52	-1	2	2	100	NA	FALSE	0.001	0.001	0.001	358420	585545	0.001	0.001	0.001	0.001	0.001	0.001	0.001	5_NoID	366	0.0723	366.096	366	0.095683	54
D+	[CF2]n_264	NA	NA	NA	566.061	12.461	NA	NA	Lvl 5 Schymanski: No ID, possible PFAS: Mass defect falling within -0.11 and 0.12 OR exact mass match, and 3+ within homologous series	Yes	7064	NA	NA	NA	NA	NA	0.003	27.523	0.01	219.88	0.08	0.0001	18332	2.49	-1	3	2	99.3	NA	FALSE	0.001	0.001	0.001	0.001	0.001	98157.6	140162	0.001	0.001	0.001	0.001	0.001	5_NoID	566	0.0607	566.097	566	0.0968573	54
D+	[CF2]n_264	NA	NA	NA	566.061	10.082	NA	NA	Lvl 5 Schymanski: No ID, possible PFAS: Mass defect falling within -0.11 and 0.12 OR exact mass match, and 3+ within homologous series	Yes	6172	NA	NA	NA	NA	NA	0.001	23.518	0.004	371.28	0.07	0.0004	48313	2.58	-2	5	2	100	NA	FALSE	0.001	0.001	0.001	0.001	414008	214066	0.001	0.001	0.001	0.001	0.001	0.001	5_NoID	566	0.0609	566.097	566	0.0970573	54
D+	[CF2]n_267	NA	NA	NA	297.079	5.584	NA	NA	Lvl 5 Schymanski: No ID, possible PFAS: Mass defect falling within -0.11 and 0.12 OR exact mass match, and 3+ within homologous series	Yes	3497	NA	NA	NA	NA	NA	0.006	21.585	0.01	176.06	0.08	0	217952	2.49	-1	3	2	92.7	NA	FALSE	0.001	0.001	0.001	0.001	0.001	1677849	1155528	0.001	0.001	0.001	0.001	0.001	5_NoID	297	0.0791	297.098	297	0.098076	54
D+	[CF2]n_267	NA	NA	NA	297.079	6.029	NA	NA	Lvl 5 Schymanski: No ID, possible PFAS: Mass defect falling within -0.11 and 0.12 OR exact mass match, and 3+ within homologous series	Yes	2429	NA	NA	NA	NA	NA	0.008	20.803	0.003	169.68	0.02	0	439851	2.47	-1	2	2	83.5	NA	FALSE	0.001	0.001	0.001	0.001	0.001	3266803	2451256	0.001	0.001	0.001	0.001	0.001	5_NoID	297	0.0791	297.098	297	0.098076	54
D+	[CF2]n_267	NA	NA	NA	297.079	5.352	NA	NA	Lvl 5 Schymanski: No ID, possible PFAS: Mass defect falling within -0.11 and 0.12 OR exact mass match, and 3+ within homologous series	Yes	4417	NA	NA	NA	NA	NA	0.001	21.358	0.004	174.21	0.03	0.0001	132501	2.48	-1	2	2	87.9	NA	FALSE	0.001	0.001	0.001	0.001	0.001	997322	725192	0.001	0.001	0.001	0.001	0.001	5_NoID	297	0.0793	297.098	297	0.098276	54
D+	[CF2]n_267	NA	NA	NA	297.079	6.161	NA	NA	Lvl 5 Schymanski: No ID, possible PFAS: Mass defect falling within -0.11 and 0.12 OR exact mass match, and 3+ within homologous series	Yes	4774	NA	NA	NA	NA	NA	0.014	21.636	0.007	176.48	0.05	0	110721	2.48	-1	2	2	82.4	NA	FALSE	0.001	0.001	0.001	0.001	0.001	843725	595653	0.001	0.001	0.001	0.001	0.001	5_NoID	297	0.0793	297.098	297	0.098276	54
D+	[CF2]n_267	NA	NA	NA	397.074	6.869	NA	NA	Lvl 5 Schymanski: No ID, possible PFAS: Mass defect falling within -0.11 and 0.12 OR exact mass match, and 3+ within homologous series	Yes	6579	NA	NA	NA	NA	NA	0.001	23.936	0.014	193.13	0.11	0.0001	34809	2.45	-1	2	2	100	NA	FALSE	0.001	0.001	0.001	239977	212544	0.001	0.001	0.001	0.001	0.001	0.001	0.001	5_NoID	397	0.0743	397.1	397	0.0996632	54
D+	[CF2]n_267	NA	NA	NA	547.057	11.632	NA	NA	Lvl 5 Schymanski: No ID, possible PFAS: Mass defect falling within -0.11 and 0.12 OR exact mass match, and 3+ within homologous series	Yes	7097	NA	NA	NA	NA	NA	0.004	28.427	0.028	227.29	0.22	0.0003	17075	2.45	-1	2	2	99.9	NA	FALSE	0.001	0.001	0.001	121773	0.001	0.001	0.001	0.001	100197	0.001	0.001	0.001	5_NoID	547	0.0574	547.092	547	0.0923434	54
D+	[CF2]n_301	NA	NA	NA	317.088	10.715	NA	NA	Lvl 5 Schymanski: No ID, possible PFAS: Mass defect falling within -0.11 and 0.12 OR exact mass match, and 3+ within homologous series	Yes	4052	NA	NA	NA	NA	NA	0	21.974	0.003	178.75	0.02	0	160198	2.79	-1	3	2	100	NA	FALSE	0.001	0.001	0.001	1573732	508837	0.001	0.001	0.001	0.001	0.001	0.001	0.001	5_NoID	317	0.0877	317.108	317	0.107954	55
D+	[CF2]n_301	NA	NA	NA	317.088	12.933	NA	NA	Lvl 5 Schymanski: No ID, possible PFAS: Mass defect falling within -0.11 and 0.12 OR exact mass match, and 3+ within homologous series	Yes	4201	NA	NA	NA	NA	NA	0.019	21.857	0.005	177.8	0.04	0.0001	146873	2.56	-1	3	2	100	NA	FALSE	0.001	0.001	0.001	1234640	0.001	674708	0.001	0.001	0.001	0.001	0.001	0.001	5_NoID	317	0.0877	317.108	317	0.107954	55
D+	[CF2]n_301	NA	NA	NA	317.091	4.92	NA	NA	Lvl 5 Schymanski: No ID, possible PFAS: Mass defect falling within -0.11 and 0.12 OR exact mass match, and 3+ within homologous series	Yes	640	NA	NA	NA	NA	NA	0.001	20.273	0.015	164.9	0.12	0.0001	3728316	2.39	-1	4	3	100	NA	FALSE	0.001	0.001	0.001	23300000	24200000	936015	0.001	0.001	0.001	0.001	0.001	0.001	5_NoID	317	0.0906	317.111	317	0.110854	55
D+	[CF2]n_301	NA	NA	NA	367.085	10.986	NA	NA	Lvl 5 Schymanski: No ID, possible PFAS: Mass defect falling within -0.11 and 0.12 OR exact mass match, and 3+ within homologous series	Yes	6745	NA	NA	NA	NA	NA	0.002	22.009	0.009	178.04	0.07	0	29229	2.66	-1	3	2	99.6	NA	FALSE	0.001	0.001	0.001	0.001	0.001	113498	266479	0.001	0.001	0.001	0.001	0.001	5_NoID	367	0.085	367.108	367	0.108448	55
D+	[CF2]n_301	NA	NA	NA	517.076	12.001	NA	NA	Lvl 5 Schymanski: No ID, possible PFAS: Mass defect falling within -0.11 and 0.12 OR exact mass match, and 3+ within homologous series	Yes	1788	NA	NA	NA	NA	NA	0.002	30.554	0.009	244.66	0.07	0	726249	2.45	-1	3	2	97.7	NA	FALSE	0.001	0.001	0.001	4352222	5089011	0.001	0.001	0.001	0.001	0.001	0.001	0.001	5_NoID	517	0.0763	517.109	517	0.109328	55
D+	[CF2]n_301	NA	NA	NA	517.077	10.093	NA	NA	Lvl 5 Schymanski: No ID, possible PFAS: Mass defect falling within -0.11 and 0.12 OR exact mass match, and 3+ within homologous series	Yes	335	NA	NA	NA	NA	NA	0.012	31.138	0.017	249.33	0.14	0.0002	10233940	2.43	-1	5	4	100	NA	FALSE	0.001	0.001	0.001	0.001	60300000	71800000	633165	0.001	0.001	0.001	306324	0.001	5_NoID	517	0.077	517.11	517	0.110028	55
D+	[CF2]n_301	NA	NA	NA	517.078	10.083	NA	NA	Lvl 5 Schymanski: No ID, possible PFAS: Mass defect falling within -0.11 and 0.12 OR exact mass match, and 3+ within homologous series	Yes	948	NA	NA	NA	NA	NA	0.001	22.359	0	353.38	0.01	0.0003	1981113	2.44	-2	7	2	100	NA	FALSE	0.001	0.001	0.001	0.001	13400000	12300000	0.001	0.001	0.001	0.001	0.001	0.001	5_NoID	517	0.0778	517.111	517	0.110828	55
D+	[CF2]n_311	NA	NA	NA	171.102	5.59	NA	NA	Lvl 5 Schymanski: No ID, possible PFAS: Mass defect falling within -0.11 and 0.12 OR exact mass match, and 3+ within homologous series	Yes	4368	NA	NA	NA	NA	NA	0.007	16.65	0.015	140.03	0.12	0.0001	135725	1.94	-1	2	3	100	NA	FALSE	0.001	0.001	0.001	744044	517737	502643	0.001	0.001	0.001	0.001	0.001	0.001	5_NoID	171	0.1018	171.113	171	0.112729	56
D+	[CF2]n_311	NA	NA	NA	171.102	6.028	NA	NA	Lvl 5 Schymanski: No ID, possible PFAS: Mass defect falling within -0.11 and 0.12 OR exact mass match, and 3+ within homologous series	Yes	3304	NA	NA	NA	NA	NA	0.014	16.716	0.006	140.58	0.05	0.0001	242459	1.94	-1	2	3	100	NA	FALSE	0.001	0.001	0.001	1288779	855068	0.001	1008114	0.001	0.001	0.001	0.001	0.001	5_NoID	171	0.1019	171.113	171	0.112829	56
D+	[CF2]n_311	NA	NA	NA	271.098	7.213	NA	NA	Lvl 5 Schymanski: No ID, possible PFAS: Mass defect falling within -0.11 and 0.12 OR exact mass match, and 3+ within homologous series	Yes	4381	NA	NA	NA	NA	NA	0.002	19.792	0.017	162.09	0.14	0	135096	2.44	-1	2	2	82.4	NA	FALSE	0.001	0.001	0.001	0.001	0.001	878186	878066	0.001	0.001	0.001	0.001	0.001	5_NoID	271	0.0975	271.115	271	0.114816	56
D+	[CF2]n_311	NA	NA	NA	271.098	7.551	NA	NA	Lvl 5 Schymanski: No ID, possible PFAS: Mass defect falling within -0.11 and 0.12 OR exact mass match, and 3+ within homologous series	Yes	6122	NA	NA	NA	NA	NA	0.04	19.493	0.012	159.65	0.1	0.0002	50578	2.76	-1	2	2	90.2	NA	FALSE	0.001	0.001	0.001	0.001	0.001	488395	169122	0.001	0.001	0.001	0.001	0.001	5_NoID	271	0.0981	271.115	271	0.115416	56
D+	[CF2]n_311	NA	NA	NA	271.099	7.202	NA	NA	Lvl 5 Schymanski: No ID, possible PFAS: Mass defect falling within -0.11 and 0.12 OR exact mass match, and 3+ within homologous series	Yes	3349	NA	NA	NA	NA	NA	0.004	20.903	0.013	171.2	0.11	0.0001	236333	2.35	-1	3	3	93.7	NA	FALSE	0.001	0.001	0.001	0.001	157799	1732930	1181605	0.001	0.001	0.001	0.001	0.001	5_NoID	271	0.0993	271.117	271	0.116617	56
D+	[CF2]n_311	NA	NA	NA	271.1	8.544	NA	NA	Lvl 5 Schymanski: No ID, possible PFAS: Mass defect falling within -0.11 and 0.12 OR exact mass match, and 3+ within homologous series	Yes	2828	NA	NA	NA	NA	NA	0.003	21.155	0.005	173.26	0.04	0.0001	325779	2.67	-1	3	2	100	NA	FALSE	0.001	0.001	0.001	1255516	2979612	0.001	0.001	0.001	0.001	0.001	0.001	0.001	5_NoID	271	0.0996	271.117	271	0.116917	56
D+	[CF2]n_311	NA	NA	NA	521.081	16.608	NA	NA	Lvl 5 Schymanski: No ID, possible PFAS: Mass defect falling within -0.11 and 0.12 OR exact mass match, and 3+ within homologous series	Yes	6428	NA	NA	NA	NA	NA	0.005	27.404	0.019	219.38	0.15	0.0005	39373	2.39	-1	3	4	100	NA	FALSE	81530.1	31789.2	0.001	59316.7	339212	0.001	0.001	0.001	0.001	0.001	0.001	0.001	5_NoID	521	0.0808	521.114	521	0.114084	56
D+	[CF2]n_311	NA	NA	NA	521.081	16.774	NA	NA	Lvl 5 Schymanski: No ID, possible PFAS: Mass defect falling within -0.11 and 0.12 OR exact mass match, and 3+ within homologous series	Yes	6607	NA	NA	NA	NA	NA	0.004	27.373	0.031	219.13	0.25	0.0001	34031	2.29	-1	3	3	100	NA	FALSE	271042	82011.4	89347.3	0.001	0.001	0.001	0.001	0.001	0.001	0.001	0.001	0.001	5_NoID	521	0.0811	521.114	521	0.114384	56
D+	[CF2]n_336	NA	NA	NA	291.105	11.246	NA	NA	Lvl 5 Schymanski: No ID, possible PFAS: Mass defect falling within -0.11 and 0.12 OR exact mass match, and 3+ within homologous series	Yes	706	NA	NA	NA	NA	NA	0.012	21.172	0.028	172.84	0.23	0	3309582	2.1	-1	4	4	78.3	NA	FALSE	0.001	0.001	0.001	2622389	2773309	18100000	19500000	0.001	0.001	0.001	0.001	0.001	5_NoID	291	0.1047	291.123	291	0.123294	57
D+	[CF2]n_336	NA	NA	NA	291.105	11.629	NA	NA	Lvl 5 Schymanski: No ID, possible PFAS: Mass defect falling within -0.11 and 0.12 OR exact mass match, and 3+ within homologous series	Yes	873	NA	NA	NA	NA	NA	0.002	21.364	0.003	174.42	0.03	0	2289856	2.46	-1	2	2	83.4	NA	FALSE	0.001	0.001	0.001	16600000	13200000	0.001	0.001	0.001	0.001	0.001	0.001	0.001	5_NoID	291	0.105	291.124	291	0.123594	57
D+	[CF2]n_336	NA	NA	NA	291.105	11.716	NA	NA	Lvl 5 Schymanski: No ID, possible PFAS: Mass defect falling within -0.11 and 0.12 OR exact mass match, and 3+ within homologous series	Yes	1059	NA	NA	NA	NA	NA	0.002	21.725	0.001	177.36	0.01	0	1668800	2.47	-1	2	2	81.6	NA	FALSE	0.001	0.001	0.001	0.001	0.001	9233564	12500000	0.001	0.001	0.001	0.001	0.001	5_NoID	291	0.1051	291.124	291	0.123694	57
D+	[CF2]n_336	NA	NA	NA	291.105	12.208	NA	NA	Lvl 5 Schymanski: No ID, possible PFAS: Mass defect falling within -0.11 and 0.12 OR exact mass match, and 3+ within homologous series	Yes	2806	NA	NA	NA	NA	NA	0.002	22.266	0.006	181.78	0.05	0	331385	2.49	-1	2	2	90	NA	FALSE	0.001	0.001	0.001	2542736	1765265	0.001	0.001	0.001	0.001	0.001	0.001	0.001	5_NoID	291	0.1052	291.124	291	0.123794	57
D+	[CF2]n_336	NA	NA	NA	341.107	6.583	NA	NA	Lvl 5 Schymanski: No ID, possible PFAS: Mass defect falling within -0.11 and 0.12 OR exact mass match, and 3+ within homologous series	Yes	4925	NA	NA	NA	NA	NA	0.016	21.985	0.017	178.33	0.14	0.0003	101773	2.45	-1	2	2	82.4	NA	FALSE	0.001	0.001	0.001	0.001	0.001	716358	606694	0.001	0.001	0.001	0.001	0.001	5_NoID	341	0.1066	341.128	341	0.128388	57
D+	[CF2]n_336	NA	NA	NA	341.109	12.978	NA	NA	Lvl 5 Schymanski: No ID, possible PFAS: Mass defect falling within -0.11 and 0.12 OR exact mass match, and 3+ within homologous series	Yes	3153	NA	NA	NA	NA	NA	0.004	22.04	0	178.77	0	0.0001	265288	2.5	-1	3	2	100	NA	FALSE	0.001	0.001	0.001	2078554	1370195	0.001	0.001	0.001	0.001	0.001	0.001	0.001	5_NoID	341	0.109	341.131	341	0.130788	57
D+	[CF2]n_336	NA	NA	NA	391.106	7.594	NA	NA	Lvl 5 Schymanski: No ID, possible PFAS: Mass defect falling within -0.11 and 0.12 OR exact mass match, and 3+ within homologous series	Yes	4949	NA	NA	NA	NA	NA	0.004	24.835	0.01	200.48	0.08	0.0003	100317	1.99	-1	2	3	100	NA	FALSE	0.001	0.001	0.001	284965	0.001	578096	441061	0.001	0.001	0.001	0.001	0.001	5_NoID	391	0.1061	391.131	391	0.131082	57
D+	[CF2]n_336	NA	NA	NA	441.1	17.359	NA	NA	Lvl 5 Schymanski: No ID, possible PFAS: Mass defect falling within -0.11 and 0.12 OR exact mass match, and 3+ within homologous series	Yes	6754	NA	NA	NA	NA	NA	0.028	23.801	0.027	191.4	0.21	0.0002	29022	1.92	-1	3	3	82.4	NA	FALSE	0.001	0.001	0.001	0.001	0.001	0.001	0.001	142941	103682	0.001	0.001	0.001	5_NoID	441	0.1003	441.128	441	0.128475	57
D+	[CF2]n_336	NA	NA	NA	441.1	17.93	NA	NA	Lvl 5 Schymanski: No ID, possible PFAS: Mass defect falling within -0.11 and 0.12 OR exact mass match, and 3+ within homologous series	Yes	6280	NA	NA	NA	NA	NA	0.015	23.798	0.008	191.38	0.06	0.0003	44725	1.64	-1	3	4	79	NA	FALSE	0.001	0.001	0.001	0.001	0.001	0.001	180040	103098	0.001	0.001	110376	187916	5_NoID	441	0.1003	441.128	441	0.128475	57
D+	[CF2]n_336	NA	NA	NA	441.1	17.215	NA	NA	Lvl 5 Schymanski: No ID, possible PFAS: Mass defect falling within -0.11 and 0.12 OR exact mass match, and 3+ within homologous series	Yes	5767	NA	NA	NA	NA	NA	0.03	23.807	0.018	191.45	0.15	0.0001	63682	1.72	-1	3	4	82.2	NA	FALSE	260255	114557	306663	0.001	0.001	0.001	0.001	0.001	146387	0.001	0.001	0.001	5_NoID	441	0.1004	441.129	441	0.128575	57
D+	[CF2]n_336	NA	NA	NA	441.1	17.389	NA	NA	Lvl 5 Schymanski: No ID, possible PFAS: Mass defect falling within -0.11 and 0.12 OR exact mass match, and 3+ within homologous series	Yes	5502	NA	NA	NA	NA	NA	0.054	23.78	0.005	191.23	0.04	0.0002	74084	2.49	-1	3	2	92.6	NA	FALSE	0.001	0.001	0.001	568276	394810	0.001	0.001	0.001	0.001	0.001	0.001	0.001	5_NoID	441	0.1004	441.129	441	0.128575	57
D+	[CF2]n_336	NA	NA	NA	441.101	17.555	NA	NA	Lvl 5 Schymanski: No ID, possible PFAS: Mass defect falling within -0.11 and 0.12 OR exact mass match, and 3+ within homologous series	Yes	6666	NA	NA	NA	NA	NA	0.018	23.798	0.009	191.37	0.07	0.0003	32002	1.94	-1	3	3	75	NA	FALSE	0.001	0.001	0.001	0.001	0.001	0.001	0.001	0.001	0.001	111070	169062	135899	5_NoID	441	0.1005	441.129	441	0.128675	57
D+	[CF2]n_336	NA	NA	NA	441.101	17.712	NA	NA	Lvl 5 Schymanski: No ID, possible PFAS: Mass defect falling within -0.11 and 0.12 OR exact mass match, and 3+ within homologous series	Yes	6750	NA	NA	NA	NA	NA	0.004	23.797	0.008	191.36	0.06	0.0002	29140	1.91	-1	3	3	82.4	NA	FALSE	125892	0.001	0.001	0.001	0.001	0.001	142846	0.001	0.001	0.001	110082	0.001	5_NoID	441	0.1005	441.129	441	0.128675	57
D+	[CF2]n_340	NA	NA	NA	265.11	8.287	NA	NA	Lvl 5 Schymanski: No ID, possible PFAS: Mass defect falling within -0.11 and 0.12 OR exact mass match, and 3+ within homologous series	Yes	2125	NA	NA	NA	NA	NA	0.001	19.938	0.011	163.46	0.09	0.0001	537290	2.59	-1	3	2	97.2	NA	FALSE	0.001	0.001	0.001	4633253	2351520	0.001	0.001	0.001	0.001	0.001	0.001	0.001	5_NoID	265	0.1104	265.127	265	0.127334	57
D+	[CF2]n_340	NA	NA	NA	315.104	12.043	NA	NA	Lvl 5 Schymanski: No ID, possible PFAS: Mass defect falling within -0.11 and 0.12 OR exact mass match, and 3+ within homologous series	Yes	3868	NA	NA	NA	NA	NA	0.002	22.975	0.004	186.94	0.04	0	178124	2.44	-1	2	2	99	NA	FALSE	0.001	0.001	0.001	0.001	0.001	1187129	1128485	0.001	0.001	0.001	0.001	0.001	5_NoID	315	0.1044	315.125	315	0.124527	57
D+	[CF2]n_340	NA	NA	NA	315.105	11.116	NA	NA	Lvl 5 Schymanski: No ID, possible PFAS: Mass defect falling within -0.11 and 0.12 OR exact mass match, and 3+ within homologous series	Yes	2049	NA	NA	NA	NA	NA	0.031	22.259	0.016	181.12	0.13	0.0001	577885	2.33	-1	3	3	87.8	NA	FALSE	0.001	0.001	0.001	338200	0.001	3905771	3268534	0.001	0.001	0.001	0.001	0.001	5_NoID	315	0.1053	315.125	315	0.125427	57
D+	[CF2]n_340	NA	NA	NA	365.108	17.383	NA	NA	Lvl 5 Schymanski: No ID, possible PFAS: Mass defect falling within -0.11 and 0.12 OR exact mass match, and 3+ within homologous series	Yes	7013	NA	NA	NA	NA	NA	0.035	22.622	0.017	183.04	0.14	0.0003	20521	2.44	-1	2	2	82.4	NA	FALSE	0.001	0.001	0.001	134767	0.001	0.001	0.001	0.001	0.001	0.001	0.001	132010	5_NoID	365	0.1077	365.131	365	0.131021	57
D+	[CF2]n_340	NA	NA	NA	365.108	17.566	NA	NA	Lvl 5 Schymanski: No ID, possible PFAS: Mass defect falling within -0.11 and 0.12 OR exact mass match, and 3+ within homologous series	Yes	6691	NA	NA	NA	NA	NA	0.006	22.62	0.005	183.03	0.04	0.0004	31366	2.58	-1	2	2	76.8	NA	FALSE	0.001	0.001	0.001	139836	0.001	267921	0.001	0.001	0.001	0.001	0.001	0.001	5_NoID	365	0.1078	365.131	365	0.131121	57
D+	[CF2]n_358	NA	NA	NA	231.123	5.358	NA	NA	Lvl 5 Schymanski: No ID, possible PFAS: Mass defect falling within -0.11 and 0.12 OR exact mass match, and 3+ within homologous series	Yes	3584	NA	NA	NA	NA	NA	0.003	18.559	0.01	153.22	0.08	0.0001	207334	2.44	-1	2	2	100	NA	FALSE	0.001	0.001	0.001	1320155	1375183	0.001	0.001	0.001	0.001	0.001	0.001	0.001	5_NoID	231	0.1229	231.138	231	0.137663	58
D+	[CF2]n_358	NA	NA	NA	281.117	8.416	NA	NA	Lvl 5 Schymanski: No ID, possible PFAS: Mass defect falling within -0.11 and 0.12 OR exact mass match, and 3+ within homologous series	Yes	5621	NA	NA	NA	NA	NA	0.001	20.748	0.01	169.64	0.08	0.0003	69124	2.45	-1	2	2	89.8	NA	FALSE	0.001	0.001	0.001	0.001	0.001	479596	419022	0.001	0.001	0.001	0.001	0.001	5_NoID	281	0.1168	281.135	281	0.134756	58
D+	[CF2]n_358	NA	NA	NA	281.121	12.271	NA	NA	Lvl 5 Schymanski: No ID, possible PFAS: Mass defect falling within -0.11 and 0.12 OR exact mass match, and 3+ within homologous series	Yes	407	NA	NA	NA	NA	NA	0.007	21.676	0.015	177.24	0.12	0.0001	7532017	1.61	-1	2	4	75.8	NA	FALSE	0.001	0.001	0.001	24500000	17200000	24100000	32100000	0.001	0.001	0.001	0.001	0.001	5_NoID	281	0.121	281.139	281	0.138957	58
D+	[CF2]n_358	NA	NA	NA	281.121	11.943	NA	NA	Lvl 5 Schymanski: No ID, possible PFAS: Mass defect falling within -0.11 and 0.12 OR exact mass match, and 3+ within homologous series	Yes	311	NA	NA	NA	NA	NA	0.023	21.469	0.04	175.55	0.33	0.0003	11377860	1.85	-1	4	4	88.9	NA	FALSE	0.001	0.001	0.001	18400000	16600000	55100000	57800000	0.001	0.001	0.001	0.001	0.001	5_NoID	281	0.1212	281.139	281	0.139157	58
D+	[CF2]n_358	NA	NA	NA	331.113	13.112	NA	NA	Lvl 5 Schymanski: No ID, possible PFAS: Mass defect falling within -0.11 and 0.12 OR exact mass match, and 3+ within homologous series	Yes	2702	NA	NA	NA	NA	NA	0.009	22.137	0.124	179.77	1.01	0.0001	358358	2.59	-1	3	2	85	NA	FALSE	0.001	0.001	0.001	3081760	1576887	0.001	0.001	0.001	0.001	0.001	0.001	0.001	5_NoID	331	0.1132	331.134	331	0.13435	58
D+	[CF2]n_395	NA	NA	NA	247.137	12.114	NA	NA	Lvl 5 Schymanski: No ID, possible PFAS: Mass defect falling within -0.11 and 0.12 OR exact mass match, and 3+ within homologous series	Yes	1423	NA	NA	NA	NA	NA	0.001	19.715	0.012	162.19	0.1	0.0001	1052780	2.44	-1	2	2	74.7	NA	FALSE	0.001	0.001	0.001	6887134	6799009	0.001	0.001	0.001	0.001	0.001	0.001	0.001	5_NoID	247	0.1367	247.152	247	0.152486	60
D+	[CF2]n_395	NA	NA	NA	247.137	13.012	NA	NA	Lvl 5 Schymanski: No ID, possible PFAS: Mass defect falling within -0.11 and 0.12 OR exact mass match, and 3+ within homologous series	Yes	1545	NA	NA	NA	NA	NA	0.003	19.697	0.003	162.05	0.03	0	916521	2.44	-1	2	2	82.4	NA	FALSE	0.001	0.001	0.001	6080036	5834743	0.001	0.001	0.001	0.001	0.001	0.001	0.001	5_NoID	247	0.1368	247.153	247	0.152586	60
D+	[CF2]n_395	NA	NA	NA	347.13	13.425	NA	NA	Lvl 5 Schymanski: No ID, possible PFAS: Mass defect falling within -0.11 and 0.12 OR exact mass match, and 3+ within homologous series	Yes	7239	NA	NA	NA	NA	NA	0.014	24.732	0.038	200.49	0.31	0.0006	10269	2.53	-1	2	2	82.4	NA	FALSE	0.001	0.001	0.001	0.001	0.001	50478.2	83014.3	0.001	0.001	0.001	0.001	0.001	5_NoID	347	0.1303	347.152	347	0.152473	60
D+	[CF2]n_395	NA	NA	NA	347.13	13.585	NA	NA	Lvl 5 Schymanski: No ID, possible PFAS: Mass defect falling within -0.11 and 0.12 OR exact mass match, and 3+ within homologous series	Yes	2847	NA	NA	NA	NA	NA	0.031	24.897	0.025	201.83	0.2	0.0002	322811	1.24	-1	2	8	100	NA	FALSE	0.001	0.001	0.001	160427	0.001	757828	1382900	471131	467971	417014	341342	197928	5_NoID	347	0.1303	347.152	347	0.152473	60
D+	[CF2]n_395	NA	NA	NA	447.132	16.085	NA	NA	Lvl 5 Schymanski: No ID, possible PFAS: Mass defect falling within -0.11 and 0.12 OR exact mass match, and 3+ within homologous series	Yes	5331	NA	NA	NA	NA	NA	0.004	26.781	0.019	215.29	0.15	0.0003	80486	1.56	-1	2	4	71.8	NA	FALSE	277085	0.001	264921	0.001	0.001	0.001	0.001	245395	0.001	0.001	0.001	0.001	5_NoID	447	0.1322	447.161	447	0.160761	60
D+	[CF2]n_395	NA	NA	NA	447.132	11.641	NA	NA	Lvl 5 Schymanski: No ID, possible PFAS: Mass defect falling within -0.11 and 0.12 OR exact mass match, and 3+ within homologous series	Yes	1755	NA	NA	NA	NA	NA	0.006	26.803	0.025	215.47	0.2	0.0002	749049	0.76	-1	3	9	76.7	NA	FALSE	0.001	0.001	0.001	1510175	665138	754764	1077354	1221656	1332354	1347076	890312	938802	5_NoID	447	0.1324	447.161	447	0.160961	60
D+	[CF2]n_395	NA	NA	NA	447.133	16.282	NA	NA	Lvl 5 Schymanski: No ID, possible PFAS: Mass defect falling within -0.11 and 0.12 OR exact mass match, and 3+ within homologous series	Yes	3987	NA	NA	NA	NA	NA	0.008	25.893	0.009	208.15	0.07	0.0001	165428	2.12	-1	3	3	85.4	NA	FALSE	0.001	0.001	0.001	0.001	0.001	686637	1113620	0.001	0.001	0.001	0.001	350300	5_NoID	447	0.133	447.162	447	0.161561	60
D+	[CF2]n_395	NA	NA	NA	447.133	16.861	NA	NA	Lvl 5 Schymanski: No ID, possible PFAS: Mass defect falling within -0.11 and 0.12 OR exact mass match, and 3+ within homologous series	Yes	2356	NA	NA	NA	NA	NA	0.004	25.89	0.021	208.12	0.17	0.0001	461295	0.44	-1	2	12	100	NA	FALSE	491836	429862	384810	0.001	293777	282805	519204	815757	675556	554180	553362	596822	5_NoID	447	0.133	447.162	447	0.161561	60
D+	[CF2]n_403	NA	NA	NA	385.129	11.625	NA	NA	Lvl 5 Schymanski: No ID, possible PFAS: Mass defect falling within -0.11 and 0.12 OR exact mass match, and 3+ within homologous series	Yes	6300	NA	NA	NA	NA	NA	0.013	23.754	0.034	191.85	0.27	0.0004	43843	2.56	-1	2	2	97.6	NA	FALSE	0.001	0.001	0.001	367227	202737	0.001	0.001	0.001	0.001	0.001	0.001	0.001	5_NoID	385	0.1291	385.154	385	0.1537	60
D+	[CF2]n_403	NA	NA	NA	535.121	11.999	NA	NA	Lvl 5 Schymanski: No ID, possible PFAS: Mass defect falling within -0.11 and 0.12 OR exact mass match, and 3+ within homologous series	Yes	4204	NA	NA	NA	NA	NA	0.048	28.176	0.028	225.41	0.22	0.0001	146837	1.99	-1	2	3	73.8	NA	FALSE	0.001	0.001	0.001	0.001	0.001	0.001	0.001	863693	597055	448132	0.001	0.001	5_NoID	535	0.121	535.155	535	0.155181	60
D+	[CF2]n_403	NA	NA	NA	535.121	12.224	NA	NA	Lvl 5 Schymanski: No ID, possible PFAS: Mass defect falling within -0.11 and 0.12 OR exact mass match, and 3+ within homologous series	Yes	2792	NA	NA	NA	NA	NA	0.005	28.206	0.011	225.65	0.09	0	333904	2.57	-1	3	2	86.1	NA	FALSE	0.001	0.001	0.001	2829571	1511174	0.001	0.001	0.001	0.001	0.001	0.001	0.001	5_NoID	535	0.1215	535.156	535	0.155681	60
D+	[CF2]n_403	NA	NA	NA	535.122	12.357	NA	NA	Lvl 5 Schymanski: No ID, possible PFAS: Mass defect falling within -0.11 and 0.12 OR exact mass match, and 3+ within homologous series	Yes	991	NA	NA	NA	NA	NA	0.017	28.19	0.013	225.52	0.11	0.0002	1878128	1.31	-1	3	6	94.9	NA	FALSE	0.001	0.001	0.001	0.001	0.001	4797301	6332460	2760150	1977577	2395060	6153115	0.001	5_NoID	535	0.1216	535.156	535	0.155781	60
D+	[CF2]n_403	NA	NA	NA	685.113	17.185	NA	NA	Lvl 5 Schymanski: No ID, possible PFAS: Mass defect falling within -0.11 and 0.12 OR exact mass match, and 3+ within homologous series	Yes	5759	NA	NA	NA	NA	NA	0.003	31.132	0.023	247.71	0.18	0.0003	63942	2.36	-1	3	3	100	NA	FALSE	525978	111683	193585	0.001	0.001	0.001	0.001	0.001	0.001	0.001	0.001	0.001	5_NoID	685	0.1132	685.157	685	0.156962	60
D+	[CF2]n_408	NA	NA	NA	214.144	6.332	NA	NA	Lvl 5 Schymanski: No ID, possible PFAS: Mass defect falling within -0.11 and 0.12 OR exact mass match, and 3+ within homologous series	Yes	3236	NA	NA	NA	NA	NA	0.007	18.225	0.014	151.1	0.11	0.0001	252299	1.49	-1	2	5	100	NA	FALSE	0.001	0.001	0.001	440110	0.001	1180813	0.001	540127	475904	642939	0.001	0.001	5_NoID	214	0.1443	214.158	214	0.157979	60
D+	[CF2]n_408	NA	NA	NA	264.138	7.384	NA	NA	Lvl 5 Schymanski: No ID, possible PFAS: Mass defect falling within -0.11 and 0.12 OR exact mass match, and 3+ within homologous series	Yes	5008	NA	NA	NA	NA	NA	0.002	21.169	0.003	173.59	0.02	0.0001	96624	2.44	-1	2	2	100	NA	FALSE	0.001	0.001	0.001	0.001	0.001	648428	607682	0.001	0.001	0.001	0.001	0.001	5_NoID	264	0.138	264.155	264	0.154872	60
D+	[CF2]n_408	NA	NA	NA	364.133	12.887	NA	NA	Lvl 5 Schymanski: No ID, possible PFAS: Mass defect falling within -0.11 and 0.12 OR exact mass match, and 3+ within homologous series	Yes	5980	NA	NA	NA	NA	NA	0.008	23.881	0.025	193.25	0.21	0.0001	55903	2.75	-1	2	2	99.4	NA	FALSE	0.001	0.001	0.001	0.001	0.001	190848	535886	0.001	0.001	0.001	0.001	0.001	5_NoID	364	0.1331	364.156	364	0.156359	60
D+	[CF2]n_416	NA	NA	NA	197.154	12.774	NA	NA	Lvl 5 Schymanski: No ID, possible PFAS: Mass defect falling within -0.11 and 0.12 OR exact mass match, and 3+ within homologous series	Yes	580	NA	NA	NA	NA	NA	0.007	18.753	0.002	156.25	0.02	0	4308174	2.45	-1	2	2	98.1	NA	FALSE	0.001	0.001	0.001	30600000	25400000	0.001	0.001	0.001	0.001	0.001	0.001	0.001	5_NoID	197	0.1538	197.166	197	0.166393	61
D+	[CF2]n_416	NA	NA	NA	197.154	7.595	NA	NA	Lvl 5 Schymanski: No ID, possible PFAS: Mass defect falling within -0.11 and 0.12 OR exact mass match, and 3+ within homologous series	Yes	4599	NA	NA	NA	NA	NA	0.002	18.276	0.013	152.27	0.1	0.0001	120553	1.94	-1	2	3	100	NA	FALSE	0.001	0.001	0.001	629440	0.001	396474	541272	0.001	0.001	0.001	0.001	0.001	5_NoID	197	0.1541	197.167	197	0.166693	61
D+	[CF2]n_416	NA	NA	NA	297.146	10.845	NA	NA	Lvl 5 Schymanski: No ID, possible PFAS: Mass defect falling within -0.11 and 0.12 OR exact mass match, and 3+ within homologous series	Yes	3270	NA	NA	NA	NA	NA	0.003	21.54	0.001	175.69	0.01	0	246876	2.51	-1	3	2	93.7	NA	FALSE	0.001	0.001	0.001	0.001	0.001	0.001	0.001	1247661	0.001	1961731	0.001	0.001	5_NoID	297	0.1462	297.165	297	0.16518	61
D+	[CF2]n_416	NA	NA	NA	297.147	9.505	NA	NA	Lvl 5 Schymanski: No ID, possible PFAS: Mass defect falling within -0.11 and 0.12 OR exact mass match, and 3+ within homologous series	Yes	1027	NA	NA	NA	NA	NA	0.007	21.519	0.025	175.52	0.2	0.0004	1755457	2.09	-1	3	5	100	NA	FALSE	0.001	0.001	0.001	673136	0.001	911530	1694786	8064739	0.001	11500000	0.001	0.001	5_NoID	297	0.1467	297.166	297	0.16568	61
D+	[CF2]n_416	NA	NA	NA	297.148	13.722	NA	NA	Lvl 5 Schymanski: No ID, possible PFAS: Mass defect falling within -0.11 and 0.12 OR exact mass match, and 3+ within homologous series	Yes	1621	NA	NA	NA	NA	NA	0.01	24.794	0.016	202.25	0.13	0.0001	849175	2.44	-1	4	2	85.7	NA	FALSE	0.001	0.001	0.001	5639141	5400129	0.001	0.001	0.001	0.001	0.001	0.001	0.001	5_NoID	297	0.1477	297.167	297	0.16668	61
D+	[CF2]n_416	NA	NA	NA	297.149	9.576	NA	NA	Lvl 5 Schymanski: No ID, possible PFAS: Mass defect falling within -0.11 and 0.12 OR exact mass match, and 3+ within homologous series	Yes	2872	NA	NA	NA	NA	NA	0.005	20.61	0.078	168.1	0.64	0.0003	316496	2.22	-1	2	3	100	NA	FALSE	0.001	0.001	0.001	1943851	1827956	0.001	342636	0.001	0.001	0.001	0.001	0.001	5_NoID	297	0.1485	297.167	297	0.16748	61
D+	[CF2]n_416	NA	NA	NA	297.149	10.276	NA	NA	Lvl 5 Schymanski: No ID, possible PFAS: Mass defect falling within -0.11 and 0.12 OR exact mass match, and 3+ within homologous series	Yes	3621	NA	NA	NA	NA	NA	0.001	20.547	0.005	167.59	0.04	0.0001	203646	2.44	-1	2	2	89	NA	FALSE	0.001	0.001	0.001	1270262	1377133	0.001	0.001	0.001	0.001	0.001	0.001	0.001	5_NoID	297	0.1486	297.168	297	0.16758	61
D+	[CF2]n_416	NA	NA	NA	297.149	10.475	NA	NA	Lvl 5 Schymanski: No ID, possible PFAS: Mass defect falling within -0.11 and 0.12 OR exact mass match, and 3+ within homologous series	Yes	3178	NA	NA	NA	NA	NA	0.001	20.684	0.007	168.71	0.05	0.0002	261525	2.45	-1	2	2	72.7	NA	FALSE	0.001	0.001	0.001	1557244	1842578	0.001	0.001	0.001	0.001	0.001	0.001	0.001	5_NoID	297	0.1487	297.168	297	0.16768	61
D+	[CF2]n_416	NA	NA	NA	297.149	10.727	NA	NA	Lvl 5 Schymanski: No ID, possible PFAS: Mass defect falling within -0.11 and 0.12 OR exact mass match, and 3+ within homologous series	Yes	1357	NA	NA	NA	NA	NA	0.002	20.592	0.001	167.95	0.01	0	1129259	2.45	-1	2	2	100	NA	FALSE	0.001	0.001	0.001	6799328	7881041	0.001	0.001	0.001	0.001	0.001	0.001	0.001	5_NoID	297	0.1487	297.168	297	0.16768	61
D+	[CF2]n_416	NA	NA	NA	297.151	13.395	NA	NA	Lvl 5 Schymanski: No ID, possible PFAS: Mass defect falling within -0.11 and 0.12 OR exact mass match, and 3+ within homologous series	Yes	410	NA	NA	NA	NA	NA	0.002	21.11	0.001	172.18	0.01	0.0003	7486464	2.44	-1	4	2	76.5	NA	FALSE	0.001	0.001	0.001	0.001	0.001	50500000	46900000	0.001	0.001	0.001	0.001	0.001	5_NoID	297	0.1512	297.17	297	0.170181	61
D+	[CF2]n_416	NA	NA	NA	297.151	13.627	NA	NA	Lvl 5 Schymanski: No ID, possible PFAS: Mass defect falling within -0.11 and 0.12 OR exact mass match, and 3+ within homologous series	Yes	160	NA	NA	NA	NA	NA	0.002	21.262	0.025	173.43	0.2	0.0005	22279710	2.44	-1	4	3	93.7	x	FALSE	0.001	0.001	57997.3	0.001	0.001	138000000	151000000	0.001	0.001	0.001	0.001	0.001	5_NoID	297	0.1514	297.17	297	0.170381	61
D+	[CF2]n_416	NA	NA	NA	297.151	13.524	NA	NA	Lvl 5 Schymanski: No ID, possible PFAS: Mass defect falling within -0.11 and 0.12 OR exact mass match, and 3+ within homologous series	Yes	71	NA	NA	NA	NA	NA	0.044	22.507	0.075	183.58	0.61	0.0006	51942890	2.36	-1	4	4	77.9	x	FALSE	0.001	0.001	0.001	0.001	0.001	323000000	333000000	0.001	0.001	0.001	9190022	9303270	5_NoID	297	0.1515	297.17	297	0.170481	61
D+	[CF2]n_416	NA	NA	NA	297.152	13.813	NA	NA	Lvl 5 Schymanski: No ID, possible PFAS: Mass defect falling within -0.11 and 0.12 OR exact mass match, and 3+ within homologous series	Yes	18	NA	NA	NA	NA	NA	0.026	22.737	0.052	185.46	0.42	0.0003	114666400	1.27	-1	6	11	93.7	x	FALSE	3881698	3421599	3359386	0.001	0.001	395000000	425000000	167000000	126000000	127000000	119000000	118000000	5_NoID	297	0.1518	297.171	297	0.170781	61
D+	[CF2]n_416	NA	NA	NA	297.152	17.438	NA	NA	Lvl 5 Schymanski: No ID, possible PFAS: Mass defect falling within -0.11 and 0.12 OR exact mass match, and 3+ within homologous series	Yes	951	NA	NA	NA	NA	NA	0.025	21.983	0.016	179.31	0.13	0.0001	1968578	1.16	-1	3	6	74.1	NA	FALSE	4067710	3357842	0.001	0.001	0.001	0.001	5595391	4811537	3436184	4322847	0.001	0.001	5_NoID	297	0.152	297.171	297	0.170981	61
D+	[CF2]n_416	NA	NA	NA	297.152	13.95	NA	NA	Lvl 5 Schymanski: No ID, possible PFAS: Mass defect falling within -0.11 and 0.12 OR exact mass match, and 3+ within homologous series	Yes	16	NA	NA	NA	NA	NA	0.022	21.911	0.044	178.72	0.36	0.0004	124915100	1.07	-1	5	11	100	x	FALSE	21900000	18300000	17800000	0.001	0.001	326000000	421000000	140000000	117000000	206000000	159000000	178000000	5_NoID	297	0.1521	297.171	297	0.171081	61
D+	[CF2]n_416	NA	NA	NA	297.152	16.318	NA	NA	Lvl 5 Schymanski: No ID, possible PFAS: Mass defect falling within -0.11 and 0.12 OR exact mass match, and 3+ within homologous series	Yes	5280	NA	NA	NA	NA	NA	0.04	21.927	0.032	178.85	0.26	0.0001	82831	2.44	-1	4	2	89.7	NA	FALSE	0.001	510070	0.001	0.001	0.001	0.001	0.001	0.001	566733	0.001	0.001	0.001	5_NoID	297	0.1521	297.171	297	0.171081	61
D+	[CF2]n_416	NA	NA	NA	297.152	15.057	NA	NA	Lvl 5 Schymanski: No ID, possible PFAS: Mass defect falling within -0.11 and 0.12 OR exact mass match, and 3+ within homologous series	Yes	217	NA	NA	NA	NA	NA	0.036	21.906	0.021	178.68	0.17	0.0001	15991420	0.74	-1	4	11	96.2	NA	FALSE	24400000	30000000	28000000	0.001	0.001	9241376	5575327	18300000	11500000	11700000	12300000	18000000	5_NoID	297	0.1522	297.171	297	0.171181	61
D+	[CF2]n_416	NA	NA	NA	297.153	13.724	NA	NA	Lvl 5 Schymanski: No ID, possible PFAS: Mass defect falling within -0.11 and 0.12 OR exact mass match, and 3+ within homologous series	Yes	710	NA	NA	NA	NA	NA	0.053	28.028	0.044	228.65	0.36	0.0014	3294239	2.44	-1	3	3	92.5	NA	FALSE	0.001	0.001	0.001	20600000	22200000	74866	0.001	0.001	0.001	0.001	0.001	0.001	5_NoID	297	0.1529	297.172	297	0.171881	61
D+	[CF2]n_416	NA	NA	NA	447.133	11.645	NA	NA	Lvl 5 Schymanski: No ID, possible PFAS: Mass defect falling within -0.11 and 0.12 OR exact mass match, and 3+ within homologous series	Yes	104	NA	NA	NA	NA	NA	0.005	25.869	0.024	207.96	0.19	0.0002	34905020	0.74	-1	4	13	100	x	FALSE	1950867	1290896	1296943	82500000	44700000	40500000	54900000	54100000	45700000	51900000	36800000	37000000	5_NoID	447	0.1334	447.162	447	0.161961	61
D+	[CF2]n_416	NA	NA	NA	447.133	12.744	NA	NA	Lvl 5 Schymanski: No ID, possible PFAS: Mass defect falling within -0.11 and 0.12 OR exact mass match, and 3+ within homologous series	Yes	2608	NA	NA	NA	NA	NA	0.004	25.873	0.015	207.99	0.12	0.0001	385368	1.48	-1	3	6	100	NA	FALSE	0.001	0.001	0.001	1079861	0.001	1157550	1722222	0.001	381006	392345	276804	0.001	5_NoID	447	0.1334	447.162	447	0.161961	61
D+	[CF2]n_416	NA	NA	NA	447.133	16.085	NA	NA	Lvl 5 Schymanski: No ID, possible PFAS: Mass defect falling within -0.11 and 0.12 OR exact mass match, and 3+ within homologous series	Yes	388	NA	NA	NA	NA	NA	0.005	25.891	0.017	208.13	0.13	0.0001	8286911	0.45	-1	4	13	100	NA	FALSE	12300000	10300000	9614412	576650	2626369	5406200	6721986	12200000	10500000	8811719	12500000	7736617	5_NoID	447	0.1334	447.162	447	0.161961	61
D+	[CF2]n_418	NA	NA	NA	289.144	5.345	NA	NA	Lvl 5 Schymanski: No ID, possible PFAS: Mass defect falling within -0.11 and 0.12 OR exact mass match, and 3+ within homologous series	Yes	6100	NA	NA	NA	NA	NA	0.006	21.541	0.02	175.91	0.16	0.0001	51255	2.51	-1	2	2	82.4	NA	FALSE	0.001	0.001	0.001	0.001	0.001	258176	408137	0.001	0.001	0.001	0.001	0.001	5_NoID	289	0.1436	289.162	289	0.162069	61
D+	[CF2]n_418	NA	NA	NA	289.144	9.875	NA	NA	Lvl 5 Schymanski: No ID, possible PFAS: Mass defect falling within -0.11 and 0.12 OR exact mass match, and 3+ within homologous series	Yes	3004	NA	NA	NA	NA	NA	0.002	22.171	0.009	181.06	0.07	0	290270	2.45	-1	2	2	73.6	NA	FALSE	0.001	0.001	0.001	0.001	0.001	2007730	1765784	0.001	0.001	0.001	0.001	0.001	5_NoID	289	0.1436	289.162	289	0.162069	61
D+	[CF2]n_418	NA	NA	NA	289.144	8.559	NA	NA	Lvl 5 Schymanski: No ID, possible PFAS: Mass defect falling within -0.11 and 0.12 OR exact mass match, and 3+ within homologous series	Yes	6457	NA	NA	NA	NA	NA	0.005	21.614	0.003	176.51	0.02	0.0002	38540	2.45	-1	2	2	100	NA	FALSE	0.001	0.001	0.001	236681	264342	0.001	0.001	0.001	0.001	0.001	0.001	0.001	5_NoID	289	0.1441	289.163	289	0.162569	61
D+	[CF2]n_418	NA	NA	NA	289.146	13.109	NA	NA	Lvl 5 Schymanski: No ID, possible PFAS: Mass defect falling within -0.11 and 0.12 OR exact mass match, and 3+ within homologous series	Yes	834	NA	NA	NA	NA	NA	0.053	21.023	0.068	171.68	0.56	0.0006	2434826	2.29	-1	2	4	92.5	NA	FALSE	0.001	0.001	0.001	16300000	13500000	1276270	593538	0.001	0.001	0.001	0.001	0.001	5_NoID	289	0.1462	289.165	289	0.164669	61
D+	[CF2]n_418	NA	NA	NA	339.146	4.949	NA	NA	Lvl 5 Schymanski: No ID, possible PFAS: Mass defect falling within -0.11 and 0.12 OR exact mass match, and 3+ within homologous series	Yes	3736	NA	NA	NA	NA	NA	0.003	21.632	0.009	175.5	0.07	0.0006	191190	2.1	-1	3	3	96.8	NA	FALSE	0.001	0.001	0.001	788568	1261819	435078	0.001	0.001	0.001	0.001	0.001	0.001	5_NoID	339	0.1462	339.168	339	0.167863	61
D+	[CF2]n_418	NA	NA	NA	339.147	7.552	NA	NA	Lvl 5 Schymanski: No ID, possible PFAS: Mass defect falling within -0.11 and 0.12 OR exact mass match, and 3+ within homologous series	Yes	6435	NA	NA	NA	NA	NA	0.008	21.765	0.014	176.58	0.11	0.0002	39155	2.57	-1	2	2	82.4	NA	FALSE	0.001	0.001	0.001	177718	331302	0.001	0.001	0.001	0.001	0.001	0.001	0.001	5_NoID	339	0.1466	339.168	339	0.168263	61
D+	[CF2]n_418	NA	NA	NA	339.147	7.956	NA	NA	Lvl 5 Schymanski: No ID, possible PFAS: Mass defect falling within -0.11 and 0.12 OR exact mass match, and 3+ within homologous series	Yes	1524	NA	NA	NA	NA	NA	0	21.761	0.132	176.55	1.07	0.0002	939391	2.55	-1	3	2	90.2	NA	FALSE	0.001	0.001	0.001	4436309	7775769	0.001	0.001	0.001	0.001	0.001	0.001	0.001	5_NoID	339	0.1472	339.169	339	0.168863	61
D+	[CF2]n_418	NA	NA	NA	489.137	11.032	NA	NA	Lvl 5 Schymanski: No ID, possible PFAS: Mass defect falling within -0.11 and 0.12 OR exact mass match, and 3+ within homologous series	Yes	3281	NA	NA	NA	NA	NA	0.023	26.612	0.043	213.39	0.35	0.0007	245495	2.55	-1	2	3	82.4	NA	FALSE	0.001	0.001	0.001	2170171	861819	159449	0.001	0.001	0.001	0.001	0.001	0.001	5_NoID	489	0.1369	489.168	489	0.168144	61
D+	[CF2]n_423	NA	NA	NA	249.148	11.095	NA	NA	Lvl 5 Schymanski: No ID, possible PFAS: Mass defect falling within -0.11 and 0.12 OR exact mass match, and 3+ within homologous series	Yes	2527	NA	NA	NA	NA	NA	0.009	19.536	0.008	160.65	0.06	0.0003	407598	2.45	-1	2	2	93.5	NA	FALSE	0.001	0.001	0.001	0.001	0.001	2870743	2428029	0.001	0.001	0.001	0.001	0.001	5_NoID	249	0.1483	249.164	249	0.164214	61
D+	[CF2]n_423	NA	NA	NA	249.149	7.096	NA	NA	Lvl 5 Schymanski: No ID, possible PFAS: Mass defect falling within -0.11 and 0.12 OR exact mass match, and 3+ within homologous series	Yes	4539	NA	NA	NA	NA	NA	0	20.174	0.005	165.91	0.04	0.0001	124126	2.52	-1	2	2	72	NA	FALSE	0.001	0.001	0.001	0.001	0.001	991059	622578	0.001	0.001	0.001	0.001	0.001	5_NoID	249	0.1485	249.164	249	0.164414	61
D+	[CF2]n_423	NA	NA	NA	249.149	11.558	NA	NA	Lvl 5 Schymanski: No ID, possible PFAS: Mass defect falling within -0.11 and 0.12 OR exact mass match, and 3+ within homologous series	Yes	3091	NA	NA	NA	NA	NA	0.003	19.6	0.025	161.18	0.2	0	274518	2.51	-1	2	2	99.4	NA	FALSE	0.001	0.001	0.001	0.001	0.001	2183888	1384842	0.001	0.001	0.001	0.001	0.001	5_NoID	249	0.1487	249.165	249	0.164614	61
D+	[CF2]n_423	NA	NA	NA	249.149	12.369	NA	NA	Lvl 5 Schymanski: No ID, possible PFAS: Mass defect falling within -0.11 and 0.12 OR exact mass match, and 3+ within homologous series	Yes	442	NA	NA	NA	NA	NA	0.008	20.634	0.012	169.69	0.1	0	6790037	2.36	-1	3	4	100	NA	FALSE	0.001	0.001	0.001	44700000	40900000	1113339	1556047	0.001	0.001	0.001	0.001	0.001	5_NoID	249	0.1488	249.165	249	0.164714	61
D+	[CF2]n_423	NA	NA	NA	249.149	12.551	NA	NA	Lvl 5 Schymanski: No ID, possible PFAS: Mass defect falling within -0.11 and 0.12 OR exact mass match, and 3+ within homologous series	Yes	468	NA	NA	NA	NA	NA	0.009	19.985	0.026	164.35	0.21	0.0003	6056728	1.21	-1	3	9	100	NA	FALSE	0.001	0.001	0.001	18900000	14900000	16200000	15500000	3468960	3196377	3200619	1760177	1540774	5_NoID	249	0.1491	249.165	249	0.165014	61
D+	[CF2]n_423	NA	NA	NA	249.152	12.232	NA	NA	Lvl 5 Schymanski: No ID, possible PFAS: Mass defect falling within -0.11 and 0.12 OR exact mass match, and 3+ within homologous series	Yes	1368	NA	NA	NA	NA	NA	0.029	19.603	0.018	161.2	0.15	0.0001	1113000	1.71	-1	2	4	73.6	NA	FALSE	0.001	0.001	0.001	3436307	1465057	4629122	4938516	0.001	0.001	0.001	0.001	0.001	5_NoID	249	0.1517	249.168	249	0.167615	61
D+	[CF2]n_423	NA	NA	NA	249.152	13.467	NA	NA	Lvl 5 Schymanski: No ID, possible PFAS: Mass defect falling within -0.11 and 0.12 OR exact mass match, and 3+ within homologous series	Yes	2680	NA	NA	NA	NA	NA	0.015	19.811	0.026	162.92	0.21	0.0004	365207	2.04	-1	2	3	100	NA	FALSE	0.001	0.001	0.001	2059948	1869978	0.001	817762	0.001	0.001	0.001	0.001	0.001	5_NoID	249	0.1518	249.168	249	0.167715	61
D+	[CF2]n_423	NA	NA	NA	299.145	16.615	NA	NA	Lvl 5 Schymanski: No ID, possible PFAS: Mass defect falling within -0.11 and 0.12 OR exact mass match, and 3+ within homologous series	Yes	4791	NA	NA	NA	NA	NA	0.006	21.892	0.009	178.51	0.07	0.0027	109944	2.17	-1	2	3	84.4	NA	FALSE	0.001	0.001	0.001	0.001	161882	552888	714503	0.001	0.001	0.001	0.001	0.001	5_NoID	299	0.1451	299.164	299	0.164208	61
D+	[CF2]n_423	NA	NA	NA	299.152	13.531	NA	NA	Lvl 5 Schymanski: No ID, possible PFAS: Mass defect falling within -0.11 and 0.12 OR exact mass match, and 3+ within homologous series	Yes	886	NA	NA	NA	NA	NA	0.048	22.379	0.109	182.49	0.89	0.0003	2238366	3.44	-1	2	2	82.4	NA	FALSE	0.001	0.001	0.001	0.001	0.001	0.001	27800000	1281741	0.001	0.001	0.001	0.001	5_NoID	299	0.1516	299.171	299	0.170708	61
D+	[CF2]n_423	NA	NA	NA	349.144	11.258	NA	NA	Lvl 5 Schymanski: No ID, possible PFAS: Mass defect falling within -0.11 and 0.12 OR exact mass match, and 3+ within homologous series	Yes	4133	NA	NA	NA	NA	NA	0.001	23.318	0.033	188.98	0.27	0.001	151965	2.45	-1	2	2	74.4	NA	FALSE	0.001	0.001	0.001	1062639	912911	0.001	0.001	0.001	0.001	0.001	0.001	0.001	5_NoID	349	0.1445	349.167	349	0.166802	61
D+	[CF2]n_423	NA	NA	NA	349.146	13.499	NA	NA	Lvl 5 Schymanski: No ID, possible PFAS: Mass defect falling within -0.11 and 0.12 OR exact mass match, and 3+ within homologous series	Yes	5951	NA	NA	NA	NA	NA	0.016	24.645	0.006	199.74	0.04	0	57042	2.72	-1	2	2	82.7	NA	FALSE	0.001	0.001	0.001	0.001	0.001	201729	539815	0.001	0.001	0.001	0.001	0.001	5_NoID	349	0.1456	349.168	349	0.167902	61
D+	[CF2]n_423	NA	NA	NA	349.146	13.155	NA	NA	Lvl 5 Schymanski: No ID, possible PFAS: Mass defect falling within -0.11 and 0.12 OR exact mass match, and 3+ within homologous series	Yes	3881	NA	NA	NA	NA	NA	0.001	22.821	0.008	184.95	0.07	0.0001	176818	2.48	-1	3	2	93.7	NA	FALSE	0.001	0.001	0.001	0.001	0.001	971662	1326974	0.001	0.001	0.001	0.001	0.001	5_NoID	349	0.1458	349.168	349	0.168102	61
D+	[CF2]n_423	NA	NA	NA	349.147	13.628	NA	NA	Lvl 5 Schymanski: No ID, possible PFAS: Mass defect falling within -0.11 and 0.12 OR exact mass match, and 3+ within homologous series	Yes	5828	NA	NA	NA	NA	NA	0.005	25.38	0.015	205.7	0.13	0.0002	61677	2.44	-1	2	2	85.5	NA	FALSE	0.001	0.001	0.001	0.001	0.001	397797	404002	0.001	0.001	0.001	0.001	0.001	5_NoID	349	0.1466	349.169	349	0.168902	61
D+	[CF2]n_423	NA	NA	NA	499.131	12.254	NA	NA	Lvl 5 Schymanski: No ID, possible PFAS: Mass defect falling within -0.11 and 0.12 OR exact mass match, and 3+ within homologous series	Yes	4002	NA	NA	NA	NA	NA	0.007	25.967	0.009	208.1	0.07	0.0006	164296	2.44	-1	3	2	93.7	NA	FALSE	0.001	0.001	0.001	1046546	1089295	0.001	0.001	0.001	0.001	0.001	0.001	0.001	5_NoID	499	0.1308	499.163	499	0.162682	61
D+	[CF2]n_423	NA	NA	NA	499.131	11.786	NA	NA	Lvl 5 Schymanski: No ID, possible PFAS: Mass defect falling within -0.11 and 0.12 OR exact mass match, and 3+ within homologous series	Yes	2669	NA	NA	NA	NA	NA	0.001	25.814	0.008	206.88	0.07	0.0001	366880	2.47	-1	4	2	93.7	NA	FALSE	0.001	0.001	0.001	2735297	2034142	0.001	0.001	0.001	0.001	0.001	0.001	0.001	5_NoID	499	0.1309	499.163	499	0.162782	61
D+	[CF2]n_443	NA	NA	NA	200.165	9.962	NA	NA	Lvl 5 Schymanski: No ID, possible PFAS: Mass defect falling within -0.11 and 0.12 OR exact mass match, and 3+ within homologous series	Yes	5706	NA	NA	NA	NA	NA	0.007	18.472	0.005	153.77	0.05	0.0001	66069	2.52	-1	2	2	100	NA	FALSE	0.001	0.001	0.001	331322	527570	0.001	0.001	0.001	0.001	0.001	0.001	0.001	5_NoID	200	0.1648	200.178	200	0.177586	62
D+	[CF2]n_443	NA	NA	NA	300.153	13.831	NA	NA	Lvl 5 Schymanski: No ID, possible PFAS: Mass defect falling within -0.11 and 0.12 OR exact mass match, and 3+ within homologous series	Yes	3872	NA	NA	NA	NA	NA	0.005	22.737	0.069	185.38	0.56	0.0001	177916	2.56	-1	2	2	83.7	NA	FALSE	0.001	0.001	0.001	0.001	0.001	0.001	0.001	0.001	813808	0.001	1499104	0.001	5_NoID	300	0.1529	300.172	300	0.172072	62
D+	[CF2]n_443	NA	NA	NA	300.16	6.724	NA	NA	Lvl 5 Schymanski: No ID, possible PFAS: Mass defect falling within -0.11 and 0.12 OR exact mass match, and 3+ within homologous series	Yes	2949	NA	NA	NA	NA	NA	0.002	21.849	0.007	178.14	0.06	0.0001	300270	2.48	-1	2	2	100	NA	FALSE	0.001	0.001	0.001	1623561	2279943	0.001	0.001	0.001	0.001	0.001	0.001	0.001	5_NoID	300	0.1597	300.179	300	0.178873	62
D+	[CF2]n_443	NA	NA	NA	650.136	15.88	NA	NA	Lvl 5 Schymanski: No ID, possible PFAS: Mass defect falling within -0.11 and 0.12 OR exact mass match, and 3+ within homologous series	Yes	3375	NA	NA	NA	NA	NA	0.029	32.03	0.016	255.12	0.13	0.0002	233101	2.13	-1	4	3	98.2	NA	FALSE	395085	0.001	1207405	0.001	0.001	0.001	0.001	0.001	0.001	0.001	0.001	0.001	5_NoID	650	0.1365	650.178	650	0.178028	62
D+	[CF2]n_443	NA	NA	NA	650.137	15.186	NA	NA	Lvl 5 Schymanski: No ID, possible PFAS: Mass defect falling within -0.11 and 0.12 OR exact mass match, and 3+ within homologous series	Yes	2167	NA	NA	NA	NA	NA	0.027	32.033	0.02	255.15	0.16	0.0002	524667	2.05	-1	4	3	98.3	NA	FALSE	1195644	0.001	2445465	0.001	0.001	0.001	0.001	0.001	0.001	0.001	0.001	0.001	5_NoID	650	0.1367	650.178	650	0.178228	62
D+	[CF2]n_453	NA	NA	NA	229.159	10.414	NA	NA	Lvl 5 Schymanski: No ID, possible PFAS: Mass defect falling within -0.11 and 0.12 OR exact mass match, and 3+ within homologous series	Yes	3696	NA	NA	NA	NA	NA	0.008	19.019	0.009	157.09	0.07	0.0001	195824	2.45	-1	2	2	93.7	NA	FALSE	0.001	0.001	0.001	0.001	0.001	1388236	1157473	0.001	0.001	0.001	0.001	0.001	5_NoID	229	0.1585	229.173	229	0.173138	62
D+	[CF2]n_453	NA	NA	NA	279.161	13.637	NA	NA	Lvl 5 Schymanski: No ID, possible PFAS: Mass defect falling within -0.11 and 0.12 OR exact mass match, and 3+ within homologous series	Yes	511	NA	NA	NA	NA	NA	0.038	20.823	0.09	170.31	0.74	0.0001	5268120	2.43	-1	4	3	93.9	NA	FALSE	0.001	0.001	0.001	34400000	33800000	240177	0.001	0.001	0.001	0.001	0.001	0.001	5_NoID	279	0.1614	279.179	279	0.179232	62
D+	[CF2]n_453	NA	NA	NA	279.162	13.999	NA	NA	Lvl 5 Schymanski: No ID, possible PFAS: Mass defect falling within -0.11 and 0.12 OR exact mass match, and 3+ within homologous series	Yes	17	NA	NA	NA	NA	NA	0.037	21.146	0.049	172.96	0.4	0.0008	123377000	2.4	-1	6	4	100	x	FALSE	0.001	0.001	0.001	796000000	787000000	11300000	9802709	0.001	0.001	0.001	0.001	0.001	5_NoID	279	0.1618	279.18	279	0.179632	62
D+	[CF2]n_453	NA	NA	NA	279.162	12.731	NA	NA	Lvl 5 Schymanski: No ID, possible PFAS: Mass defect falling within -0.11 and 0.12 OR exact mass match, and 3+ within homologous series	Yes	1068	NA	NA	NA	NA	NA	0	20.912	0.001	171.04	0	0	1647579	2.44	-1	2	2	76.3	NA	FALSE	0.001	0.001	0.001	10300000	11100000	0.001	0.001	0.001	0.001	0.001	0.001	0.001	5_NoID	279	0.1622	279.18	279	0.180032	62
D+	[CF2]n_453	NA	NA	NA	279.162	12.936	NA	NA	Lvl 5 Schymanski: No ID, possible PFAS: Mass defect falling within -0.11 and 0.12 OR exact mass match, and 3+ within homologous series	Yes	453	NA	NA	NA	NA	NA	0.002	21.245	0.004	173.77	0.03	0	6556981	2.44	-1	4	2	100	NA	FALSE	0.001	0.001	0.001	41600000	43700000	0.001	0.001	0.001	0.001	0.001	0.001	0.001	5_NoID	279	0.1622	279.18	279	0.180032	62
D+	[CF2]n_453	NA	NA	NA	279.162	14.256	NA	NA	Lvl 5 Schymanski: No ID, possible PFAS: Mass defect falling within -0.11 and 0.12 OR exact mass match, and 3+ within homologous series	Yes	2312	NA	NA	NA	NA	NA	0.009	20.73	0.013	169.55	0.1	0.0002	475722	2.31	-1	4	3	82.4	NA	FALSE	0.001	0.001	0.001	0.001	0.001	2870873	3023633	0.001	0.001	289884	0.001	0.001	5_NoID	279	0.1623	279.18	279	0.180132	62
D+	[CF2]n_453	NA	NA	NA	279.162	12.114	NA	NA	Lvl 5 Schymanski: No ID, possible PFAS: Mass defect falling within -0.11 and 0.12 OR exact mass match, and 3+ within homologous series	Yes	1045	NA	NA	NA	NA	NA	0.003	21.292	0.001	174.15	0.01	0	1697699	2.45	-1	2	2	85.7	NA	FALSE	0.001	0.001	0.001	10400000	11700000	0.001	0.001	0.001	0.001	0.001	0.001	0.001	5_NoID	279	0.1624	279.18	279	0.180232	62
D+	[CF2]n_453	NA	NA	NA	279.162	12.48	NA	NA	Lvl 5 Schymanski: No ID, possible PFAS: Mass defect falling within -0.11 and 0.12 OR exact mass match, and 3+ within homologous series	Yes	503	NA	NA	NA	NA	NA	0.001	20.983	0.003	171.62	0.03	0.0001	5404648	2.45	-1	4	2	91.1	NA	FALSE	0.001	0.001	0.001	32800000	37500000	0.001	0.001	0.001	0.001	0.001	0.001	0.001	5_NoID	279	0.1624	279.18	279	0.180232	62
D+	[CF2]n_453	NA	NA	NA	279.163	14.448	NA	NA	Lvl 5 Schymanski: No ID, possible PFAS: Mass defect falling within -0.11 and 0.12 OR exact mass match, and 3+ within homologous series	Yes	1012	NA	NA	NA	NA	NA	0.012	20.708	0.021	169.37	0.17	0.0001	1801922	1.53	-1	4	8	100	NA	FALSE	0.001	286878	0.001	0.001	0.001	7194689	8235699	1785500	2571279	1671538	839288	840118	5_NoID	279	0.1627	279.181	279	0.180532	62
D+	[CF2]n_453	NA	NA	NA	379.154	13.997	NA	NA	Lvl 5 Schymanski: No ID, possible PFAS: Mass defect falling within -0.11 and 0.12 OR exact mass match, and 3+ within homologous series	Yes	2567	NA	NA	NA	NA	NA	0.02	24.774	0.038	200.19	0.31	0.0003	396854	1.37	-1	2	6	76.7	NA	FALSE	0.001	0.001	0.001	0.001	0.001	0.001	153779	538723	1567570	995379	924541	979107	5_NoID	379	0.154	379.178	379	0.178219	62
D+	[CF2]n_453	NA	NA	NA	379.155	13.812	NA	NA	Lvl 5 Schymanski: No ID, possible PFAS: Mass defect falling within -0.11 and 0.12 OR exact mass match, and 3+ within homologous series	Yes	2885	NA	NA	NA	NA	NA	0.015	25.365	0.033	204.98	0.27	0.0001	312546	1.39	-1	2	5	82.4	NA	FALSE	0.001	0.001	0.001	0.001	0.001	0.001	0.001	791466	658821	629106	760310	1223398	5_NoID	379	0.1548	379.179	379	0.179019	62
D+	[CF2]n_453	NA	NA	NA	379.157	10.512	NA	NA	Lvl 5 Schymanski: No ID, possible PFAS: Mass defect falling within -0.11 and 0.12 OR exact mass match, and 3+ within homologous series	Yes	6514	NA	NA	NA	NA	NA	0.001	21.993	0.007	177.71	0.06	0.0003	36627	2.45	-1	2	2	100	NA	FALSE	0.001	0.001	0.001	0.001	0.001	255376	220776	0.001	0.001	0.001	0.001	0.001	5_NoID	379	0.1573	379.182	379	0.181519	62
D+	[CF2]n_459	NA	NA	NA	243.159	7.588	NA	NA	Lvl 5 Schymanski: No ID, possible PFAS: Mass defect falling within -0.11 and 0.12 OR exact mass match, and 3+ within homologous series	Yes	2042	NA	NA	NA	NA	NA	0.014	19.181	0.009	157.92	0.07	0.0002	582154	2.06	-1	2	3	82.4	NA	FALSE	0.001	0.001	0.001	3617901	2611513	0.001	1338593	0.001	0.001	0.001	0.001	0.001	5_NoID	243	0.1587	243.174	243	0.174232	62
D+	[CF2]n_459	NA	NA	NA	343.157	10.266	NA	NA	Lvl 5 Schymanski: No ID, possible PFAS: Mass defect falling within -0.11 and 0.12 OR exact mass match, and 3+ within homologous series	Yes	2381	NA	NA	NA	NA	NA	0.002	22.278	0.006	180.67	0.05	0.0003	455180	2.57	-1	3	2	100	NA	FALSE	0.001	0.001	0.001	2079638	3837702	0.001	0.001	0.001	0.001	0.001	0.001	0.001	5_NoID	343	0.1572	343.179	343	0.179119	62
D+	[CF2]n_459	NA	NA	NA	393.15	13.159	NA	NA	Lvl 5 Schymanski: No ID, possible PFAS: Mass defect falling within -0.11 and 0.12 OR exact mass match, and 3+ within homologous series	Yes	5001	NA	NA	NA	NA	NA	0.008	24.806	0.046	200.21	0.37	0.0014	97322	2.46	-1	3	2	92.7	NA	FALSE	0.001	0.001	0.001	564977	700215	0.001	0.001	0.001	0.001	0.001	0.001	0.001	5_NoID	393	0.1497	393.175	393	0.174813	62
D+	[CF2]n_474	NA	NA	NA	251.166	9.746	NA	NA	Lvl 5 Schymanski: No ID, possible PFAS: Mass defect falling within -0.11 and 0.12 OR exact mass match, and 3+ within homologous series	Yes	6725	NA	NA	NA	NA	NA	0.019	19.728	0.017	162.17	0.14	0.0003	30000	2.45	-1	2	2	82.4	NA	FALSE	0.001	0.001	0.001	0.001	0.001	213097	176900	0.001	0.001	0.001	0.001	0.001	5_NoID	251	0.1664	251.182	251	0.182443	63
D+	[CF2]n_474	NA	NA	NA	301.165	15.213	NA	NA	Lvl 5 Schymanski: No ID, possible PFAS: Mass defect falling within -0.11 and 0.12 OR exact mass match, and 3+ within homologous series	Yes	778	NA	NA	NA	NA	NA	0.007	21.473	0.029	175.05	0.23	0.0002	2807932	0.38	-1	4	13	100	NA	FALSE	2156460	2007073	1968089	1774105	1677992	5289604	4251837	3239539	3002185	3011684	3472214	2761882	5_NoID	301	0.1651	301.184	301	0.184337	63
D+	[CF2]n_474	NA	NA	NA	301.165	16.135	NA	NA	Lvl 5 Schymanski: No ID, possible PFAS: Mass defect falling within -0.11 and 0.12 OR exact mass match, and 3+ within homologous series	Yes	497	NA	NA	NA	NA	NA	0.011	21.491	0.02	175.2	0.16	0.0001	5533049	0.39	-1	4	13	100	NA	FALSE	7068325	7456701	7278010	1729800	1516105	6371744	5544953	4416651	4831388	4552254	6374782	5947787	5_NoID	301	0.1652	301.184	301	0.184437	63
D+	[CF2]n_474	NA	NA	NA	301.165	16.536	NA	NA	Lvl 5 Schymanski: No ID, possible PFAS: Mass defect falling within -0.11 and 0.12 OR exact mass match, and 3+ within homologous series	Yes	5112	NA	NA	NA	NA	NA	0.046	21.558	0.004	175.74	0.03	0.0001	91707	2.55	-1	3	2	73.1	NA	FALSE	0.001	0.001	0.001	0.001	0.001	0.001	0.001	0.001	0.001	428603	0.001	763590	5_NoID	301	0.1652	301.184	301	0.184437	63
D+	[CF2]n_474	NA	NA	NA	301.165	16.827	NA	NA	Lvl 5 Schymanski: No ID, possible PFAS: Mass defect falling within -0.11 and 0.12 OR exact mass match, and 3+ within homologous series	Yes	2171	NA	NA	NA	NA	NA	0.044	21.503	0.018	175.29	0.15	0.0002	522972	1.15	-1	3	7	82.4	NA	FALSE	0.001	0.001	1472706	804363	330854	1203346	0.001	655394	727162	0.001	1604808	0.001	5_NoID	301	0.1652	301.184	301	0.184437	63
D+	[CF2]n_474	NA	NA	NA	301.165	16.915	NA	NA	Lvl 5 Schymanski: No ID, possible PFAS: Mass defect falling within -0.11 and 0.12 OR exact mass match, and 3+ within homologous series	Yes	5704	NA	NA	NA	NA	NA	0	21.49	0.026	175.19	0.21	0.0002	66087	2.53	-1	3	2	82.4	NA	FALSE	0.001	0.001	0.001	0.001	319956	0.001	0.001	539175	0.001	0.001	0.001	0.001	5_NoID	301	0.1652	301.184	301	0.184437	63
D+	[CF2]n_474	NA	NA	NA	301.165	17.905	NA	NA	Lvl 5 Schymanski: No ID, possible PFAS: Mass defect falling within -0.11 and 0.12 OR exact mass match, and 3+ within homologous series	Yes	4940	NA	NA	NA	NA	NA	0.047	21.487	0.019	175.16	0.15	0.0001	100823	1.45	-1	2	5	82.4	NA	FALSE	437751	0.001	0.001	0.001	194796	0.001	0.001	272411	0.001	0.001	0.001	240311	5_NoID	301	0.1652	301.184	301	0.184437	63
D+	[CF2]n_474	NA	NA	NA	351.161	12.787	NA	NA	Lvl 5 Schymanski: No ID, possible PFAS: Mass defect falling within -0.11 and 0.12 OR exact mass match, and 3+ within homologous series	Yes	6773	NA	NA	NA	NA	NA	0.003	23.212	0.006	188.08	0.05	0.0013	28012	2.58	-1	2	2	73.9	NA	FALSE	0.001	0.001	0.001	0.001	0.001	124437	239718	0.001	0.001	0.001	0.001	0.001	5_NoID	351	0.1608	351.183	351	0.18323	63
D+	[CF2]n_474	NA	NA	NA	401.162	10.44	NA	NA	Lvl 5 Schymanski: No ID, possible PFAS: Mass defect falling within -0.11 and 0.12 OR exact mass match, and 3+ within homologous series	Yes	6440	NA	NA	NA	NA	NA	0.011	23.614	0.012	190.46	0.1	0.0003	39003	2.44	-1	2	2	97.6	NA	FALSE	0.001	0.001	0.001	255293	251744	0.001	0.001	0.001	0.001	0.001	0.001	0.001	5_NoID	401	0.1616	401.187	401	0.187224	63
D+	[CF2]n_474	NA	NA	NA	451.155	13.997	NA	NA	Lvl 5 Schymanski: No ID, possible PFAS: Mass defect falling within -0.11 and 0.12 OR exact mass match, and 3+ within homologous series	Yes	5725	NA	NA	NA	NA	NA	0.025	26.219	0.032	210.71	0.26	0.0002	65526	1.64	-1	2	4	77	NA	FALSE	0.001	0.001	0.001	0.001	0.001	0.001	0.001	0.001	167273	284334	144638	255596	5_NoID	451	0.1547	451.184	451	0.183518	63
D+	[CF2]n_474	NA	NA	NA	451.161	7.128	NA	NA	Lvl 5 Schymanski: No ID, possible PFAS: Mass defect falling within -0.11 and 0.12 OR exact mass match, and 3+ within homologous series	Yes	2394	NA	NA	NA	NA	NA	0.009	24.409	0.023	196.16	0.18	0.0003	451839	0.72	-1	3	9	100	NA	FALSE	858911	638284	677072	0.001	0.001	0.001	0.001	656024	578311	602095	709522	657729	5_NoID	451	0.1605	451.189	451	0.189318	63
D+	[CF2]n_474	NA	NA	NA	501.158	9.287	NA	NA	Lvl 5 Schymanski: No ID, possible PFAS: Mass defect falling within -0.11 and 0.12 OR exact mass match, and 3+ within homologous series	Yes	4763	NA	NA	NA	NA	NA	0.001	28.319	0	226.93	0	0.0001	111622	2.51	-1	3	2	100	NA	FALSE	0.001	0.001	0.001	563338	887752	0.001	0.001	0.001	0.001	0.001	0.001	0.001	5_NoID	501	0.1579	501.19	501	0.189912	63
D+	[CF2]n_474	NA	NA	NA	601.15	12.187	NA	NA	Lvl 5 Schymanski: No ID, possible PFAS: Mass defect falling within -0.11 and 0.12 OR exact mass match, and 3+ within homologous series	Yes	2525	NA	NA	NA	NA	NA	0.039	29.856	0.043	238.2	0.34	0.0002	407805	2.7	-1	3	4	97.2	NA	FALSE	0.001	0.001	0.001	309224	116851	0.001	901339	0.001	0.001	0.001	0.001	3974052	5_NoID	601	0.1504	601.189	601	0.188799	63
D+	[CF2]n_474	NA	NA	NA	601.15	12.334	NA	NA	Lvl 5 Schymanski: No ID, possible PFAS: Mass defect falling within -0.11 and 0.12 OR exact mass match, and 3+ within homologous series	Yes	1236	NA	NA	NA	NA	NA	0.035	29.826	0.005	237.97	0.04	0.0002	1296494	1.68	-1	3	4	96.7	NA	FALSE	0.001	0.001	0.001	0.001	0.001	0.001	0.001	4477777	3626973	2501662	6248011	0.001	5_NoID	601	0.1504	601.189	601	0.188799	63
D+	[CF2]n_482	NA	NA	NA	339.162	13.203	NA	NA	Lvl 5 Schymanski: No ID, possible PFAS: Mass defect falling within -0.11 and 0.12 OR exact mass match, and 3+ within homologous series	Yes	3569	NA	NA	NA	NA	NA	0.028	22.91	0.039	185.88	0.32	0.0003	209101	3.32	-1	2	2	82.4	NA	FALSE	0.001	0.001	0.001	0.001	0.001	205527	2512784	0.001	0.001	0.001	0.001	0.001	5_NoID	339	0.162	339.184	339	0.183664	63
D+	[CF2]n_482	NA	NA	NA	339.162	10.959	NA	NA	Lvl 5 Schymanski: No ID, possible PFAS: Mass defect falling within -0.11 and 0.12 OR exact mass match, and 3+ within homologous series	Yes	1330	NA	NA	NA	NA	NA	0.003	23.014	0.03	186.72	0.24	0	1174250	2.55	-1	2	2	76.5	NA	FALSE	0.001	0.001	0.001	0.001	0.001	9773925	5491330	0.001	0.001	0.001	0.001	0.001	5_NoID	339	0.1621	339.184	339	0.183764	63
D+	[CF2]n_482	NA	NA	NA	339.163	11.155	NA	NA	Lvl 5 Schymanski: No ID, possible PFAS: Mass defect falling within -0.11 and 0.12 OR exact mass match, and 3+ within homologous series	Yes	896	NA	NA	NA	NA	NA	0.047	22.505	0.107	182.59	0.87	0.0007	2175715	2.39	-1	2	3	75.2	NA	FALSE	0.001	0.001	0.001	9635664	17000000	0.001	1601676	0.001	0.001	0.001	0.001	0.001	5_NoID	339	0.1626	339.184	339	0.184264	63
D+	[CF2]n_482	NA	NA	NA	339.163	11.591	NA	NA	Lvl 5 Schymanski: No ID, possible PFAS: Mass defect falling within -0.11 and 0.12 OR exact mass match, and 3+ within homologous series	Yes	363	NA	NA	NA	NA	NA	0.048	23.66	0.113	191.97	0.92	0.0001	9053624	2.45	-1	2	3	73.8	NA	FALSE	0.001	0.001	0.001	33800000	75800000	0.001	8014150	0.001	0.001	0.001	0.001	0.001	5_NoID	339	0.1626	339.184	339	0.184264	63
D+	[CF2]n_482	NA	NA	NA	339.163	11.47	NA	NA	Lvl 5 Schymanski: No ID, possible PFAS: Mass defect falling within -0.11 and 0.12 OR exact mass match, and 3+ within homologous series	Yes	116	NA	NA	NA	NA	NA	0.02	22.803	0.17	185	1.38	0.0004	31432220	2.25	-1	4	4	87.1	x	FALSE	0.001	0.001	0.001	119000000	240000000	34000000	16000000	0.001	0.001	0.001	0.001	0.001	5_NoID	339	0.1628	339.184	339	0.184464	63
D+	[CF2]n_482	NA	NA	NA	339.165	5.181	NA	NA	Lvl 5 Schymanski: No ID, possible PFAS: Mass defect falling within -0.11 and 0.12 OR exact mass match, and 3+ within homologous series	Yes	576	NA	NA	NA	NA	NA	0.004	21.835	0.006	177.14	0.05	0.0002	4386507	2.33	-1	4	3	100	NA	FALSE	0.001	0.001	0.001	23200000	30900000	0.001	2858127	0.001	0.001	0.001	0.001	0.001	5_NoID	339	0.1654	339.187	339	0.187064	63
D+	[CF2]n_482	NA	NA	NA	439.163	6.522	NA	NA	Lvl 5 Schymanski: No ID, possible PFAS: Mass defect falling within -0.11 and 0.12 OR exact mass match, and 3+ within homologous series	Yes	1599	NA	NA	NA	NA	NA	0.009	24.81	0.001	199.54	0	0	873584	2.52	-1	4	2	100	NA	FALSE	0.001	0.001	0.001	7059407	4297184	0.001	0.001	0.001	0.001	0.001	0.001	0.001	5_NoID	439	0.1625	439.191	439	0.190552	63
D+	[CF2]n_482	NA	NA	NA	489.158	12.156	NA	NA	Lvl 5 Schymanski: No ID, possible PFAS: Mass defect falling within -0.11 and 0.12 OR exact mass match, and 3+ within homologous series	Yes	4757	NA	NA	NA	NA	NA	0.018	26.43	0.005	211.92	0.04	0.0004	111974	2.44	-1	3	2	93.7	NA	FALSE	0.001	0.001	0.001	759393	696267	0.001	0.001	0.001	0.001	0.001	0.001	0.001	5_NoID	489	0.1578	489.189	489	0.189045	63
D+	[CF2]n_487	NA	NA	NA	245.175	9.154	NA	NA	Lvl 5 Schymanski: No ID, possible PFAS: Mass defect falling within -0.11 and 0.12 OR exact mass match, and 3+ within homologous series	Yes	5687	NA	NA	NA	NA	NA	0.002	19.592	0.007	161.24	0.06	0	66669	2.54	-1	2	2	100	NA	FALSE	0.001	0.001	0.001	319937	546763	0.001	0.001	0.001	0.001	0.001	0.001	0.001	5_NoID	245	0.175	245.191	245	0.190661	63
D+	[CF2]n_487	NA	NA	NA	345.169	7.122	NA	NA	Lvl 5 Schymanski: No ID, possible PFAS: Mass defect falling within -0.11 and 0.12 OR exact mass match, and 3+ within homologous series	Yes	5596	NA	NA	NA	NA	NA	0.006	21.383	0.003	173.36	0.03	0.0001	69861	2.44	-1	2	2	100	NA	FALSE	0.001	0.001	0.001	0.001	0.001	458783	449411	0.001	0.001	0.001	0.001	0.001	5_NoID	345	0.169	345.191	345	0.191048	63
D+	[CF2]n_487	NA	NA	NA	345.169	6.528	NA	NA	Lvl 5 Schymanski: No ID, possible PFAS: Mass defect falling within -0.11 and 0.12 OR exact mass match, and 3+ within homologous series	Yes	3259	NA	NA	NA	NA	NA	0.005	22.719	0.006	184.2	0.05	0	248694	2.46	-1	2	2	97.4	NA	FALSE	0.001	0.001	0.001	0.001	0.001	1791887	1441131	0.001	0.001	0.001	0.001	0.001	5_NoID	345	0.1692	345.191	345	0.191248	63
D+	[CF2]n_487	NA	NA	NA	345.169	9.18	NA	NA	Lvl 5 Schymanski: No ID, possible PFAS: Mass defect falling within -0.11 and 0.12 OR exact mass match, and 3+ within homologous series	Yes	4727	NA	NA	NA	NA	NA	0.004	21.61	0.004	175.2	0.04	0	113288	2.46	-1	2	2	97.8	NA	FALSE	0.001	0.001	0.001	0.001	0.001	823352	649388	0.001	0.001	0.001	0.001	0.001	5_NoID	345	0.1693	345.191	345	0.191348	63
D+	[CF2]n_487	NA	NA	NA	345.17	10.989	NA	NA	Lvl 5 Schymanski: No ID, possible PFAS: Mass defect falling within -0.11 and 0.12 OR exact mass match, and 3+ within homologous series	Yes	1962	NA	NA	NA	NA	NA	0.006	22.905	0.009	185.71	0.08	0.0004	623323	2.45	-1	2	2	91.1	NA	FALSE	0.001	0.001	0.001	0.001	0.001	3714027	4389175	0.001	0.001	0.001	0.001	0.001	5_NoID	345	0.1695	345.192	345	0.191548	63
D+	[CF2]n_487	NA	NA	NA	345.17	11.696	NA	NA	Lvl 5 Schymanski: No ID, possible PFAS: Mass defect falling within -0.11 and 0.12 OR exact mass match, and 3+ within homologous series	Yes	631	NA	NA	NA	NA	NA	0	22.006	0.004	178.42	0.04	0	3777686	2.44	-1	2	2	100	NA	FALSE	0.001	0.001	0.001	0.001	0.001	25400000	23700000	0.001	0.001	0.001	0.001	0.001	5_NoID	345	0.1698	345.192	345	0.191848	63
D+	[CF2]n_487	NA	NA	NA	495.155	11.286	NA	NA	Lvl 5 Schymanski: No ID, possible PFAS: Mass defect falling within -0.11 and 0.12 OR exact mass match, and 3+ within homologous series	Yes	6264	NA	NA	NA	NA	NA	0.003	27.668	0.024	221.79	0.19	0.0016	45295	2.75	-1	2	2	88	NA	FALSE	0.001	0.001	0.001	0.001	0.001	155081	433757	0.001	0.001	0.001	0.001	0.001	5_NoID	495	0.1554	495.187	495	0.187028	63
D+	[CF2]n_489	NA	NA	NA	267.174	16.196	NA	NA	Lvl 5 Schymanski: No ID, possible PFAS: Mass defect falling within -0.11 and 0.12 OR exact mass match, and 3+ within homologous series	Yes	1934	NA	NA	NA	NA	NA	0.003	21.013	0.002	172.22	0.01	0.0001	635195	2.94	-1	2	2	100	NA	FALSE	0.001	0.001	0.001	0.001	0.001	1570760	6686779	0.001	0.001	0.001	0.001	0.001	5_NoID	267	0.1739	267.191	267	0.190966	63
D+	[CF2]n_489	NA	NA	NA	267.174	9.801	NA	NA	Lvl 5 Schymanski: No ID, possible PFAS: Mass defect falling within -0.11 and 0.12 OR exact mass match, and 3+ within homologous series	Yes	5348	NA	NA	NA	NA	NA	0.003	21.377	0.013	175.2	0.1	0.0002	80094	2.44	-1	2	2	100	NA	FALSE	0.001	0.001	0.001	0.001	0.001	495098	546129	0.001	0.001	0.001	0.001	0.001	5_NoID	267	0.1741	267.191	267	0.191166	63
D+	[CF2]n_489	NA	NA	NA	367.164	11.859	NA	NA	Lvl 5 Schymanski: No ID, possible PFAS: Mass defect falling within -0.11 and 0.12 OR exact mass match, and 3+ within homologous series	Yes	5723	NA	NA	NA	NA	NA	0	24.561	0.003	198.7	0.02	0.0003	65661	2.45	-1	2	2	100	NA	FALSE	0.001	0.001	0.001	463136	390454	0.001	0.001	0.001	0.001	0.001	0.001	0.001	5_NoID	367	0.1645	367.188	367	0.187953	63
D+	[CF2]n_489	NA	NA	NA	467.158	11.175	NA	NA	Lvl 5 Schymanski: No ID, possible PFAS: Mass defect falling within -0.11 and 0.12 OR exact mass match, and 3+ within homologous series	Yes	1252	NA	NA	NA	NA	NA	0.028	25.47	0.001	204.49	0.01	0.0001	1275892	2.46	-1	2	2	100	NA	FALSE	0.001	0.001	0.001	9229090	7357505	0.001	0.001	0.001	0.001	0.001	0.001	0.001	5_NoID	467	0.1579	467.188	467	0.18774	63
D+	[CF2]n_489	NA	NA	NA	467.158	11.74	NA	NA	Lvl 5 Schymanski: No ID, possible PFAS: Mass defect falling within -0.11 and 0.12 OR exact mass match, and 3+ within homologous series	Yes	6825	NA	NA	NA	NA	NA	0.003	25.653	0.019	205.96	0.15	0.0001	26297	2.44	-1	2	2	82.4	NA	FALSE	0.001	0.001	0.001	171759	170102	0.001	0.001	0.001	0.001	0.001	0.001	0.001	5_NoID	467	0.1584	467.188	467	0.18824	63
D+	[CF2]n_489	NA	NA	NA	467.16	11.928	NA	NA	Lvl 5 Schymanski: No ID, possible PFAS: Mass defect falling within -0.11 and 0.12 OR exact mass match, and 3+ within homologous series	Yes	4966	NA	NA	NA	NA	NA	0.024	25.691	0.093	206.26	0.74	0	99349	2.54	-1	2	2	73.3	NA	FALSE	0.001	0.001	0.001	813714	477827	0.001	0.001	0.001	0.001	0.001	0.001	0.001	5_NoID	467	0.1601	467.19	467	0.18994	63
D+	[CF2]n_489	NA	NA	NA	467.161	12.974	NA	NA	Lvl 5 Schymanski: No ID, possible PFAS: Mass defect falling within -0.11 and 0.12 OR exact mass match, and 3+ within homologous series	Yes	5996	NA	NA	NA	NA	NA	0.003	26.327	0.024	211.37	0.19	0.0003	55112	2.45	-1	2	2	100	NA	FALSE	0.001	0.001	0.001	381550	334905	0.001	0.001	0.001	0.001	0.001	0.001	0.001	5_NoID	467	0.1614	467.191	467	0.19124	63
D+	[CF2]n_492	NA	NA	NA	269.175	9.673	NA	NA	Lvl 5 Schymanski: No ID, possible PFAS: Mass defect falling within -0.11 and 0.12 OR exact mass match, and 3+ within homologous series	Yes	2931	NA	NA	NA	NA	NA	0.015	20.322	0.003	166.49	0.03	0.0001	302526	2.52	-1	2	2	98.4	NA	FALSE	0.001	0.001	0.001	1515590	2417252	0.001	0.001	0.001	0.001	0.001	0.001	0.001	5_NoID	269	0.1749	269.192	269	0.192094	64
D+	[CF2]n_492	NA	NA	NA	369.173	9.478	NA	NA	Lvl 5 Schymanski: No ID, possible PFAS: Mass defect falling within -0.11 and 0.12 OR exact mass match, and 3+ within homologous series	Yes	3722	NA	NA	NA	NA	NA	0.004	24.107	0.007	194.99	0.06	0.0001	193081	2.44	-1	2	2	93.7	NA	FALSE	0.001	0.001	0.001	1294136	1215910	0.001	0.001	0.001	0.001	0.001	0.001	0.001	5_NoID	369	0.1728	369.196	369	0.196381	64
D+	[CF2]n_492	NA	NA	NA	369.173	12.435	NA	NA	Lvl 5 Schymanski: No ID, possible PFAS: Mass defect falling within -0.11 and 0.12 OR exact mass match, and 3+ within homologous series	Yes	3516	NA	NA	NA	NA	NA	0.044	24.857	0.098	201.06	0.79	0	215780	3.09	-1	2	2	82.4	NA	FALSE	0.001	0.001	0.001	404004	2401140	0.001	0.001	0.001	0.001	0.001	0.001	0.001	5_NoID	369	0.1728	369.196	369	0.196381	64
D+	[CF2]n_492	NA	NA	NA	369.173	8.886	NA	NA	Lvl 5 Schymanski: No ID, possible PFAS: Mass defect falling within -0.11 and 0.12 OR exact mass match, and 3+ within homologous series	Yes	1651	NA	NA	NA	NA	NA	0.008	24.359	0.06	197.03	0.49	0.0001	823492	2.52	-1	3	2	100	NA	FALSE	0.001	0.001	0.001	4052389	6653010	0.001	0.001	0.001	0.001	0.001	0.001	0.001	5_NoID	369	0.1729	369.196	369	0.196481	64
D+	[CF2]n_492	NA	NA	NA	369.173	11.289	NA	NA	Lvl 5 Schymanski: No ID, possible PFAS: Mass defect falling within -0.11 and 0.12 OR exact mass match, and 3+ within homologous series	Yes	842	NA	NA	NA	NA	NA	0.014	23.667	0.003	191.43	0.02	0.0001	2398780	2.44	-1	2	2	97.2	NA	FALSE	0.001	0.001	0.001	0.001	0.001	14900000	16300000	0.001	0.001	0.001	0.001	0.001	5_NoID	369	0.1731	369.197	369	0.196681	64
D+	[CF2]n_492	NA	NA	NA	369.173	11.925	NA	NA	Lvl 5 Schymanski: No ID, possible PFAS: Mass defect falling within -0.11 and 0.12 OR exact mass match, and 3+ within homologous series	Yes	703	NA	NA	NA	NA	NA	0.011	23.892	0.003	193.24	0.02	0	3328840	2.46	-1	2	2	100	NA	FALSE	0.001	0.001	0.001	0.001	0.001	19100000	24200000	0.001	0.001	0.001	0.001	0.001	5_NoID	369	0.1732	369.197	369	0.196781	64
D+	[CF2]n_492	NA	NA	NA	369.173	13.055	NA	NA	Lvl 5 Schymanski: No ID, possible PFAS: Mass defect falling within -0.11 and 0.12 OR exact mass match, and 3+ within homologous series	Yes	5760	NA	NA	NA	NA	NA	0.011	25.794	0.006	208.64	0.05	0	63941	2.7	-1	2	2	97.1	NA	FALSE	0.001	0.001	0.001	234757	596472	0.001	0.001	0.001	0.001	0.001	0.001	0.001	5_NoID	369	0.1732	369.197	369	0.196781	64
D+	[CF2]n_492	NA	NA	NA	369.173	10.923	NA	NA	Lvl 5 Schymanski: No ID, possible PFAS: Mass defect falling within -0.11 and 0.12 OR exact mass match, and 3+ within homologous series	Yes	1629	NA	NA	NA	NA	NA	0.005	23.375	0.011	189.06	0.09	0.0001	844779	2.45	-1	2	2	70.5	NA	FALSE	0.001	0.001	0.001	0.001	0.001	5893153	5088976	0.001	0.001	0.001	0.001	0.001	5_NoID	369	0.1733	369.197	369	0.196881	64
D+	[CF2]n_492	NA	NA	NA	369.174	9.889	NA	NA	Lvl 5 Schymanski: No ID, possible PFAS: Mass defect falling within -0.11 and 0.12 OR exact mass match, and 3+ within homologous series	Yes	2533	NA	NA	NA	NA	NA	0.014	24.104	0.155	194.96	1.26	0.0008	406357	2.95	-1	2	2	76.4	NA	FALSE	0.001	0.001	0.001	4297637	985002	0.001	0.001	0.001	0.001	0.001	0.001	0.001	5_NoID	369	0.1737	369.197	369	0.197281	64
D+	[CF2]n_492	NA	NA	NA	369.174	12.454	NA	NA	Lvl 5 Schymanski: No ID, possible PFAS: Mass defect falling within -0.11 and 0.12 OR exact mass match, and 3+ within homologous series	Yes	4001	NA	NA	NA	NA	NA	0.011	24.042	0.01	194.46	0.08	0.0004	164481	2.52	-1	2	2	77.6	NA	FALSE	0.001	0.001	0.001	0.001	0.001	816405	1321852	0.001	0.001	0.001	0.001	0.001	5_NoID	369	0.1737	369.197	369	0.197281	64
D+	[CF2]n_492	NA	NA	NA	719.146	16.941	NA	NA	Lvl 5 Schymanski: No ID, possible PFAS: Mass defect falling within -0.11 and 0.12 OR exact mass match, and 3+ within homologous series	Yes	6833	NA	NA	NA	NA	NA	0.011	32.396	0.005	257.53	0.04	0.0004	26063	2.66	-1	5	2	97.7	NA	FALSE	0.001	236647	0.001	0.001	0.001	0.001	0.001	0.001	0.001	102172	0.001	0.001	5_NoID	719	0.1461	719.192	719	0.192036	64
D+	[CF2]n_494	NA	NA	NA	259.18	6.643	NA	NA	Lvl 5 Schymanski: No ID, possible PFAS: Mass defect falling within -0.11 and 0.12 OR exact mass match, and 3+ within homologous series	Yes	3494	NA	NA	NA	NA	NA	0.004	20.346	0.003	166.99	0.02	0	218047	2.66	-1	2	2	100	NA	FALSE	0.001	0.001	0.001	849338	1985270	0.001	0.001	0.001	0.001	0.001	0.001	0.001	5_NoID	259	0.1802	259.197	259	0.196755	64
D+	[CF2]n_494	NA	NA	NA	259.18	7.001	NA	NA	Lvl 5 Schymanski: No ID, possible PFAS: Mass defect falling within -0.11 and 0.12 OR exact mass match, and 3+ within homologous series	Yes	3990	NA	NA	NA	NA	NA	0.004	20.708	0.011	169.96	0.09	0	165170	2.92	-1	2	2	100	NA	FALSE	0.001	0.001	0.001	426701	1720512	0.001	0.001	0.001	0.001	0.001	0.001	0.001	5_NoID	259	0.1802	259.197	259	0.196755	64
D+	[CF2]n_494	NA	NA	NA	309.172	12.911	NA	NA	Lvl 5 Schymanski: No ID, possible PFAS: Mass defect falling within -0.11 and 0.12 OR exact mass match, and 3+ within homologous series	Yes	2039	NA	NA	NA	NA	NA	0.007	22.478	0.004	183.04	0.03	0.0001	584450	2.45	-1	2	2	93.7	NA	FALSE	0.001	0.001	0.001	3584754	4013099	0.001	0.001	0.001	0.001	0.001	0.001	0.001	5_NoID	309	0.1724	309.192	309	0.192148	64
D+	[CF2]n_494	NA	NA	NA	309.173	15.916	NA	NA	Lvl 5 Schymanski: No ID, possible PFAS: Mass defect falling within -0.11 and 0.12 OR exact mass match, and 3+ within homologous series	Yes	1549	NA	NA	NA	NA	NA	0.014	21.516	0.013	175.2	0.11	0.0001	913480	0.84	-1	2	8	93.7	NA	FALSE	1824804	1487176	1337146	0.001	0.001	0.001	0.001	1622760	1112197	1534480	1659379	1297298	5_NoID	309	0.1731	309.193	309	0.192849	64
D+	[CF2]n_494	NA	NA	NA	309.173	13.901	NA	NA	Lvl 5 Schymanski: No ID, possible PFAS: Mass defect falling within -0.11 and 0.12 OR exact mass match, and 3+ within homologous series	Yes	69	NA	NA	NA	NA	NA	0.008	21.907	0	178.39	0	0.0001	52311920	2.44	-1	2	2	91.5	x	FALSE	0.001	0.001	0.001	337000000	343000000	0.001	0.001	0.001	0.001	0.001	0.001	0.001	5_NoID	309	0.1732	309.193	309	0.192949	64
D+	[CF2]n_494	NA	NA	NA	309.173	14.301	NA	NA	Lvl 5 Schymanski: No ID, possible PFAS: Mass defect falling within -0.11 and 0.12 OR exact mass match, and 3+ within homologous series	Yes	291	NA	NA	NA	NA	NA	0.019	21.528	0.01	175.3	0.08	0	12273820	1.9	-1	2	9	100	x	FALSE	0.001	1986239	0.001	0.001	0.001	60000000	68500000	6310161	8278058	4584517	3897797	3841358	5_NoID	309	0.1733	309.193	309	0.193049	64
D+	[CF2]n_494	NA	NA	NA	309.173	15.431	NA	NA	Lvl 5 Schymanski: No ID, possible PFAS: Mass defect falling within -0.11 and 0.12 OR exact mass match, and 3+ within homologous series	Yes	854	NA	NA	NA	NA	NA	0.019	21.52	0.017	175.24	0.14	0.0002	2340287	0.52	-1	2	11	98.9	NA	FALSE	2459694	2595012	2861941	0.001	0.001	3878298	2097062	2528172	2238226	2424880	2451183	2616833	5_NoID	309	0.1733	309.193	309	0.193049	64
D+	[CF2]n_494	NA	NA	NA	309.173	16.41	NA	NA	Lvl 5 Schymanski: No ID, possible PFAS: Mass defect falling within -0.11 and 0.12 OR exact mass match, and 3+ within homologous series	Yes	3425	NA	NA	NA	NA	NA	0.009	21.618	0.025	176.04	0.2	0.0002	226279	1.43	-1	2	5	82.4	NA	FALSE	228459	0.001	0.001	0.001	0.001	0.001	0.001	0.001	666706	756101	753760	536601	5_NoID	309	0.1733	309.193	309	0.193049	64
D+	[CF2]n_494	NA	NA	NA	309.173	16.776	NA	NA	Lvl 5 Schymanski: No ID, possible PFAS: Mass defect falling within -0.11 and 0.12 OR exact mass match, and 3+ within homologous series	Yes	5407	NA	NA	NA	NA	NA	0.017	21.541	0.01	175.41	0.08	0.0002	78159	2.07	-1	2	3	82.4	NA	FALSE	0.001	156037	414735	0.001	0.001	0.001	0.001	0.001	0.001	445289	0.001	0.001	5_NoID	309	0.1733	309.193	309	0.193049	64
D+	[CF2]n_494	NA	NA	NA	309.173	14.233	NA	NA	Lvl 5 Schymanski: No ID, possible PFAS: Mass defect falling within -0.11 and 0.12 OR exact mass match, and 3+ within homologous series	Yes	129	NA	NA	NA	NA	NA	0.039	21.684	0.169	176.57	1.37	0.0001	29203350	2.38	-1	4	4	93.7	x	FALSE	4511381	0.001	3771150	186000000	185000000	0.001	0.001	0.001	0.001	0.001	0.001	0.001	5_NoID	309	0.1734	309.193	309	0.193149	64
D+	[CF2]n_494	NA	NA	NA	409.166	15.14	NA	NA	Lvl 5 Schymanski: No ID, possible PFAS: Mass defect falling within -0.11 and 0.12 OR exact mass match, and 3+ within homologous series	Yes	4142	NA	NA	NA	NA	NA	0.024	25.36	0.146	204.42	1.18	0.0002	151237	1.79	-1	2	4	93.7	NA	FALSE	0.001	838519	478280	0.001	0.001	201684	0.001	0.001	0.001	0.001	0.001	0.001	5_NoID	409	0.1661	409.192	409	0.192236	64
D+	[CF2]n_495	NA	NA	NA	285.181	6.705	NA	NA	Lvl 5 Schymanski: No ID, possible PFAS: Mass defect falling within -0.11 and 0.12 OR exact mass match, and 3+ within homologous series	Yes	3413	NA	NA	NA	NA	NA	0.002	21.354	0.011	174.49	0.09	0.0002	227784	2.5	-1	2	2	100	NA	FALSE	0.001	0.001	0.001	1184035	1777159	0.001	0.001	0.001	0.001	0.001	0.001	0.001	5_NoID	285	0.1811	285.199	285	0.199316	64
D+	[CF2]n_495	NA	NA	NA	385.168	7.284	NA	NA	Lvl 5 Schymanski: No ID, possible PFAS: Mass defect falling within -0.11 and 0.12 OR exact mass match, and 3+ within homologous series	Yes	1691	NA	NA	NA	NA	NA	0.001	24.413	0.006	197.17	0.05	0.0003	791769	2.44	-1	3	2	100	NA	FALSE	0.001	0.001	0.001	5045691	5247312	0.001	0.001	0.001	0.001	0.001	0.001	0.001	5_NoID	385	0.1676	385.192	385	0.192203	64
D+	[CF2]n_495	NA	NA	NA	385.168	8.394	NA	NA	Lvl 5 Schymanski: No ID, possible PFAS: Mass defect falling within -0.11 and 0.12 OR exact mass match, and 3+ within homologous series	Yes	4562	NA	NA	NA	NA	NA	0.007	24.253	0.013	195.88	0.11	0	122389	2.45	-1	2	2	87	NA	FALSE	0.001	0.001	0.001	722818	868244	0.001	0.001	0.001	0.001	0.001	0.001	0.001	5_NoID	385	0.1678	385.192	385	0.192403	64
D+	[CF2]n_495	NA	NA	NA	385.17	7.689	NA	NA	Lvl 5 Schymanski: No ID, possible PFAS: Mass defect falling within -0.11 and 0.12 OR exact mass match, and 3+ within homologous series	Yes	2704	NA	NA	NA	NA	NA	0.001	23.266	0.004	187.9	0.03	0.0002	357773	2.44	-1	3	2	80.6	NA	FALSE	0.001	0.001	0.001	2388192	2262857	0.001	0.001	0.001	0.001	0.001	0.001	0.001	5_NoID	385	0.1702	385.195	385	0.194803	64
D+	[CF2]n_495	NA	NA	NA	385.177	12.786	NA	NA	Lvl 5 Schymanski: No ID, possible PFAS: Mass defect falling within -0.11 and 0.12 OR exact mass match, and 3+ within homologous series	Yes	308	NA	NA	NA	NA	NA	0.003	24.85	0.018	200.7	0.14	0.0004	11559120	1.06	-1	4	12	100	NA	FALSE	977847	760788	692510	39900000	0.001	26100000	23700000	13800000	12700000	14100000	9100712	7798519	5_NoID	385	0.1769	385.202	385	0.201503	64
D+	[CF2]n_495	NA	NA	NA	385.177	11.565	NA	NA	Lvl 5 Schymanski: No ID, possible PFAS: Mass defect falling within -0.11 and 0.12 OR exact mass match, and 3+ within homologous series	Yes	4140	NA	NA	NA	NA	NA	0.006	24.873	0.029	200.89	0.23	0.0003	151376	2.15	-1	2	4	100	NA	FALSE	0.001	0.001	0.001	1007860	717463	161479	81091.9	0.001	0.001	0.001	0.001	0.001	5_NoID	385	0.177	385.202	385	0.201603	64
D+	[CF2]n_495	NA	NA	NA	435.172	9.284	NA	NA	Lvl 5 Schymanski: No ID, possible PFAS: Mass defect falling within -0.11 and 0.12 OR exact mass match, and 3+ within homologous series	Yes	6258	NA	NA	NA	NA	NA	0.01	24.845	0.018	199.88	0.15	0.0006	45458	2.45	-1	2	2	87.3	NA	FALSE	0.001	0.001	0.001	0.001	0.001	317430	273526	0.001	0.001	0.001	0.001	0.001	5_NoID	435	0.1723	435.2	435	0.200097	64
D+	[CF2]n_513	NA	NA	NA	297.18	4.953	NA	NA	Lvl 5 Schymanski: No ID, possible PFAS: Mass defect falling within -0.11 and 0.12 OR exact mass match, and 3+ within homologous series	Yes	4395	NA	NA	NA	NA	NA	0.001	21.051	0.002	171.7	0.02	0.0004	133962	2.66	-1	2	2	82.4	NA	FALSE	0.001	0.001	0.001	0.001	0.001	526944	1214567	0.001	0.001	0.001	0.001	0.001	5_NoID	297	0.1802	297.199	297	0.199182	64
D+	[CF2]n_513	NA	NA	NA	397.171	11.216	NA	NA	Lvl 5 Schymanski: No ID, possible PFAS: Mass defect falling within -0.11 and 0.12 OR exact mass match, and 3+ within homologous series	Yes	1344	NA	NA	NA	NA	NA	0.008	25.121	0.004	202.69	0.03	0.0004	1150981	2.39	-1	3	3	100	NA	FALSE	0.001	0.001	0.001	0.001	645913	5549108	8767727	0.001	0.001	0.001	0.001	0.001	5_NoID	397	0.1707	397.196	397	0.196069	64
D+	[CF2]n_513	NA	NA	NA	397.171	11.948	NA	NA	Lvl 5 Schymanski: No ID, possible PFAS: Mass defect falling within -0.11 and 0.12 OR exact mass match, and 3+ within homologous series	Yes	2629	NA	NA	NA	NA	NA	0.005	25.133	0.009	202.78	0.08	0.0003	381203	2.49	-1	3	2	82.4	NA	FALSE	0.001	0.001	0.001	2924210	2031428	0.001	0.001	0.001	0.001	0.001	0.001	0.001	5_NoID	397	0.1708	397.196	397	0.196169	64
D+	[CF2]n_513	NA	NA	NA	497.165	11.303	NA	NA	Lvl 5 Schymanski: No ID, possible PFAS: Mass defect falling within -0.11 and 0.12 OR exact mass match, and 3+ within homologous series	Yes	1486	NA	NA	NA	NA	NA	0.044	28.135	0.019	225.5	0.15	0.0001	978294	1.91	-1	4	4	86.1	NA	FALSE	0.001	0.001	0.001	1942553	0.001	3250403	6201134	0.001	0.001	0.001	1323729	0.001	5_NoID	497	0.1654	497.197	497	0.197157	64
D+	[CF2]n_513	NA	NA	NA	497.166	12.946	NA	NA	Lvl 5 Schymanski: No ID, possible PFAS: Mass defect falling within -0.11 and 0.12 OR exact mass match, and 3+ within homologous series	Yes	1333	NA	NA	NA	NA	NA	0.014	26.934	0.001	215.87	0.01	0.0003	1168490	2.67	-1	4	2	99.7	NA	FALSE	0.001	0.001	0.001	10700000	4530346	0.001	0.001	0.001	0.001	0.001	0.001	0.001	5_NoID	497	0.1655	497.197	497	0.197257	64
D+	[CF2]n_513	NA	NA	NA	497.166	12.012	NA	NA	Lvl 5 Schymanski: No ID, possible PFAS: Mass defect falling within -0.11 and 0.12 OR exact mass match, and 3+ within homologous series	Yes	2221	NA	NA	NA	NA	NA	0.013	27.157	0.026	217.66	0.21	0.0001	509138	1.58	-1	3	4	98.6	NA	FALSE	1442955	2009702	1558959	0.001	0.001	0.001	0.001	0.001	0.001	0.001	0.001	0.001	5_NoID	497	0.1656	497.197	497	0.197357	64
D+	[CF2]n_513	NA	NA	NA	497.166	13.255	NA	NA	Lvl 5 Schymanski: No ID, possible PFAS: Mass defect falling within -0.11 and 0.12 OR exact mass match, and 3+ within homologous series	Yes	618	NA	NA	NA	NA	NA	0.016	26.986	0.014	216.29	0.11	0.0001	3848866	2.67	-1	4	2	80.2	NA	FALSE	0.001	0.001	0.001	0.001	0.001	14700000	35300000	0.001	0.001	0.001	0.001	0.001	5_NoID	497	0.1656	497.197	497	0.197357	64
D+	[CF2]n_513	NA	NA	NA	497.166	12.251	NA	NA	Lvl 5 Schymanski: No ID, possible PFAS: Mass defect falling within -0.11 and 0.12 OR exact mass match, and 3+ within homologous series	Yes	111	NA	NA	NA	NA	NA	0.026	27.189	0.026	217.93	0.21	0.0001	32920400	1.58	-1	5	4	100	NA	FALSE	0.001	0.001	0.001	126000000	87700000	0.001	0.001	116000000	0.001	0.001	0.001	97600000	5_NoID	497	0.1658	497.198	497	0.197557	64
D+	[CF2]n_513	NA	NA	NA	497.166	12.371	NA	NA	Lvl 5 Schymanski: No ID, possible PFAS: Mass defect falling within -0.11 and 0.12 OR exact mass match, and 3+ within homologous series	Yes	46	NA	NA	NA	NA	NA	0.007	27.187	0.015	217.9	0.12	0.0001	69881710	1.63	-1	6	5	100	x	FALSE	0.001	0.001	0.001	0.001	0.001	220000000	362000000	0.001	84200000	78700000	163000000	0.001	5_NoID	497	0.1658	497.198	497	0.197557	64
D+	[CF2]n_518	NA	NA	NA	273.185	10.994	NA	NA	Lvl 5 Schymanski: No ID, possible PFAS: Mass defect falling within -0.11 and 0.12 OR exact mass match, and 3+ within homologous series	Yes	3871	NA	NA	NA	NA	NA	0.006	21.167	0.078	173.3	0.64	0.0001	177940	2.5	-1	2	2	75.8	NA	FALSE	0.001	0.001	0.001	0.001	0.001	928635	1384580	0.001	0.001	0.001	0.001	0.001	5_NoID	273	0.1846	273.202	273	0.20205	65
D+	[CF2]n_518	NA	NA	NA	273.185	11.717	NA	NA	Lvl 5 Schymanski: No ID, possible PFAS: Mass defect falling within -0.11 and 0.12 OR exact mass match, and 3+ within homologous series	Yes	875	NA	NA	NA	NA	NA	0.001	20.905	0.001	171.15	0.01	0	2278555	2.44	-1	2	2	100	NA	FALSE	0.001	0.001	0.001	0.001	0.001	14600000	15100000	0.001	0.001	0.001	0.001	0.001	5_NoID	273	0.1848	273.202	273	0.20225	65
D+	[CF2]n_518	NA	NA	NA	273.185	13.015	NA	NA	Lvl 5 Schymanski: No ID, possible PFAS: Mass defect falling within -0.11 and 0.12 OR exact mass match, and 3+ within homologous series	Yes	5047	NA	NA	NA	NA	NA	0.011	20.883	0.012	170.98	0.1	0.0001	94853	2.6	-1	2	2	83.9	NA	FALSE	0.001	0.001	0.001	0.001	0.001	406209	826880	0.001	0.001	0.001	0.001	0.001	5_NoID	273	0.1848	273.202	273	0.20225	65
D+	[CF2]n_518	NA	NA	NA	273.185	13.792	NA	NA	Lvl 5 Schymanski: No ID, possible PFAS: Mass defect falling within -0.11 and 0.12 OR exact mass match, and 3+ within homologous series	Yes	2668	NA	NA	NA	NA	NA	0.007	22.485	0.004	184.1	0.03	0.0001	367243	2.44	-1	3	2	100	NA	FALSE	0.001	0.001	0.001	0.001	0.001	2476831	2297327	0.001	0.001	0.001	0.001	0.001	5_NoID	273	0.1848	273.202	273	0.20225	65
D+	[CF2]n_518	NA	NA	NA	323.185	8.113	NA	NA	Lvl 5 Schymanski: No ID, possible PFAS: Mass defect falling within -0.11 and 0.12 OR exact mass match, and 3+ within homologous series	Yes	3222	NA	NA	NA	NA	NA	0.006	21.997	0.027	178.8	0.22	0.0002	254224	1.21	-1	2	6	100	NA	FALSE	443882	474033	479706	0.001	900581	0.001	0.001	0.001	0.001	0.001	516817	489891	5_NoID	323	0.1852	323.206	323	0.205844	65
D+	[CF2]n_518	NA	NA	NA	323.188	14.489	NA	NA	Lvl 5 Schymanski: No ID, possible PFAS: Mass defect falling within -0.11 and 0.12 OR exact mass match, and 3+ within homologous series	Yes	77	NA	NA	NA	NA	NA	0.012	22.514	0.002	183	0.02	0.0001	47646510	2.44	-1	2	2	93.7	x	FALSE	0.001	0.001	0.001	311000000	308000000	0.001	0.001	0.001	0.001	0.001	0.001	0.001	5_NoID	323	0.1884	323.209	323	0.209044	65
D+	[CF2]n_518	NA	NA	NA	323.188	15.933	NA	NA	Lvl 5 Schymanski: No ID, possible PFAS: Mass defect falling within -0.11 and 0.12 OR exact mass match, and 3+ within homologous series	Yes	3071	NA	NA	NA	NA	NA	0.022	22.088	0.018	179.54	0.15	0.0005	278354	1.74	-1	2	4	80.1	NA	FALSE	945013	811668	0.001	0.001	0.001	0.001	0.001	0.001	0.001	0.001	1446007	0.001	5_NoID	323	0.1884	323.209	323	0.209044	65
D+	[CF2]n_518	NA	NA	NA	323.188	14.947	NA	NA	Lvl 5 Schymanski: No ID, possible PFAS: Mass defect falling within -0.11 and 0.12 OR exact mass match, and 3+ within homologous series	Yes	1318	NA	NA	NA	NA	NA	0.007	22.051	0.009	179.24	0.08	0.0004	1194217	1.83	-1	2	7	100	NA	FALSE	0.001	0.001	0.001	0.001	0.001	4052363	7444094	830293	1416412	895231	462542	423890	5_NoID	323	0.1885	323.209	323	0.209144	65
D+	[CF2]n_518	NA	NA	NA	323.189	12.312	NA	NA	Lvl 5 Schymanski: No ID, possible PFAS: Mass defect falling within -0.11 and 0.12 OR exact mass match, and 3+ within homologous series	Yes	1073	NA	NA	NA	NA	NA	0.01	22.117	0.009	179.77	0.07	0	1637222	2.47	-1	2	2	92	NA	FALSE	0.001	0.001	0.001	9017097	12300000	0.001	0.001	0.001	0.001	0.001	0.001	0.001	5_NoID	323	0.1888	323.209	323	0.209444	65
D+	[CF2]n_518	NA	NA	NA	323.189	14.739	NA	NA	Lvl 5 Schymanski: No ID, possible PFAS: Mass defect falling within -0.11 and 0.12 OR exact mass match, and 3+ within homologous series	Yes	440	NA	NA	NA	NA	NA	0.016	22.065	0.002	179.35	0.01	0	6826870	2.44	-1	2	2	70.4	NA	FALSE	0.001	0.001	0.001	45400000	43300000	0.001	0.001	0.001	0.001	0.001	0.001	0.001	5_NoID	323	0.1892	323.21	323	0.209844	65
D+	[CF2]n_518	NA	NA	NA	323.191	14.47	NA	NA	Lvl 5 Schymanski: No ID, possible PFAS: Mass defect falling within -0.11 and 0.12 OR exact mass match, and 3+ within homologous series	Yes	6070	NA	NA	NA	NA	NA	0.027	25.516	0.125	207.42	1.02	0.0001	52320	2.69	-1	3	2	79.1	NA	FALSE	0.001	0.001	0.001	485187	194973	0.001	0.001	0.001	0.001	0.001	0.001	0.001	5_NoID	323	0.1907	323.211	323	0.211344	65
D+	[CF2]n_518	NA	NA	NA	373.182	11.603	NA	NA	Lvl 5 Schymanski: No ID, possible PFAS: Mass defect falling within -0.11 and 0.12 OR exact mass match, and 3+ within homologous series	Yes	2659	NA	NA	NA	NA	NA	0.001	23.324	0.006	188.58	0.05	0.0004	372369	2.45	-1	2	2	81.2	NA	FALSE	0.001	0.001	0.001	0.001	0.001	2250033	2590762	0.001	0.001	0.001	0.001	0.001	5_NoID	373	0.1822	373.206	373	0.206037	65
D+	[CF2]n_518	NA	NA	NA	373.184	14.146	NA	NA	Lvl 5 Schymanski: No ID, possible PFAS: Mass defect falling within -0.11 and 0.12 OR exact mass match, and 3+ within homologous series	Yes	5948	NA	NA	NA	NA	NA	0.008	24.517	0.019	198.23	0.15	0.0008	57104	2.52	-1	3	2	97.6	NA	FALSE	0.001	0.001	0.001	0.001	0.001	281001	461358	0.001	0.001	0.001	0.001	0.001	5_NoID	373	0.1842	373.208	373	0.208037	65
D+	[CF2]n_518	NA	NA	NA	423.181	15.493	NA	NA	Lvl 5 Schymanski: No ID, possible PFAS: Mass defect falling within -0.11 and 0.12 OR exact mass match, and 3+ within homologous series	Yes	6069	NA	NA	NA	NA	NA	0.03	26.837	0.12	216.1	0.97	0.0001	52364	2.79	-1	2	2	81.1	NA	FALSE	0.001	0.001	0.001	0.001	0.001	513449	167277	0.001	0.001	0.001	0.001	0.001	5_NoID	423	0.1808	423.208	423	0.207831	65
D+	[CF2]n_518	NA	NA	NA	423.182	15.658	NA	NA	Lvl 5 Schymanski: No ID, possible PFAS: Mass defect falling within -0.11 and 0.12 OR exact mass match, and 3+ within homologous series	Yes	1712	NA	NA	NA	NA	NA	0.035	25.816	0.104	207.87	0.84	0.0007	776441	2.26	-1	3	7	82.2	NA	FALSE	0.001	312933	319725	0.001	0.001	372398	176936	0.001	6127612	0.001	0.001	2585664	5_NoID	423	0.1815	423.209	423	0.208531	65
D+	[CF2]n_518	NA	NA	NA	423.182	16.163	NA	NA	Lvl 5 Schymanski: No ID, possible PFAS: Mass defect falling within -0.11 and 0.12 OR exact mass match, and 3+ within homologous series	Yes	6220	NA	NA	NA	NA	NA	0.017	25.874	0.025	208.34	0.2	0.0001	46631	2.67	-1	2	2	79.2	NA	FALSE	0.001	0.001	180183	0.001	0.001	0.001	0.001	0.001	426016	0.001	0.001	0.001	5_NoID	423	0.1815	423.209	423	0.208531	65
D+	[CF2]n_518	NA	NA	NA	673.163	10.689	NA	NA	Lvl 5 Schymanski: No ID, possible PFAS: Mass defect falling within -0.11 and 0.12 OR exact mass match, and 3+ within homologous series	Yes	6962	NA	NA	NA	NA	NA	0.007	30.343	0.002	241.51	0.01	0.0001	21929	2.45	-1	2	2	99.3	NA	FALSE	0.001	0.001	0.001	134874	150196	0.001	0.001	0.001	0.001	0.001	0.001	0.001	5_NoID	673	0.1632	673.206	673	0.206198	65
D+	[CF2]n_522	NA	NA	NA	271.19	11.017	NA	NA	Lvl 5 Schymanski: No ID, possible PFAS: Mass defect falling within -0.11 and 0.12 OR exact mass match, and 3+ within homologous series	Yes	2772	NA	NA	NA	NA	NA	0.004	20.596	0.005	168.68	0.04	0.0001	337846	2.46	-1	2	2	76.2	NA	FALSE	0.001	0.001	0.001	1964751	2427242	0.001	0.001	0.001	0.001	0.001	0.001	0.001	5_NoID	271	0.1903	271.208	271	0.207622	65
D+	[CF2]n_522	NA	NA	NA	271.19	5.75	NA	NA	Lvl 5 Schymanski: No ID, possible PFAS: Mass defect falling within -0.11 and 0.12 OR exact mass match, and 3+ within homologous series	Yes	3895	NA	NA	NA	NA	NA	0.001	20.392	0	167.01	0	0.0001	175454	2.48	-1	3	2	97.2	NA	FALSE	0.001	0.001	0.001	951806	1329099	0.001	0.001	0.001	0.001	0.001	0.001	0.001	5_NoID	271	0.1905	271.208	271	0.207822	65
D+	[CF2]n_522	NA	NA	NA	271.19	10.456	NA	NA	Lvl 5 Schymanski: No ID, possible PFAS: Mass defect falling within -0.11 and 0.12 OR exact mass match, and 3+ within homologous series	Yes	793	NA	NA	NA	NA	NA	0.056	20.507	0.032	167.95	0.26	0.0003	2696202	2.24	-1	2	3	98.3	NA	FALSE	0.001	0.001	0.001	16200000	16200000	0.001	2640251	0.001	0.001	0.001	0.001	0.001	5_NoID	271	0.1905	271.208	271	0.207822	65
D+	[CF2]n_522	NA	NA	NA	371.188	10.113	NA	NA	Lvl 5 Schymanski: No ID, possible PFAS: Mass defect falling within -0.11 and 0.12 OR exact mass match, and 3+ within homologous series	Yes	3553	NA	NA	NA	NA	NA	0.022	23.33	0.004	188.66	0.03	0.0003	210891	2.87	-1	2	2	82.4	NA	FALSE	0.001	0.001	0.001	586524	2155060	0.001	0.001	0.001	0.001	0.001	0.001	0.001	5_NoID	371	0.1877	371.211	371	0.21141	65
D+	[CF2]n_522	NA	NA	NA	371.188	9.848	NA	NA	Lvl 5 Schymanski: No ID, possible PFAS: Mass defect falling within -0.11 and 0.12 OR exact mass match, and 3+ within homologous series	Yes	5422	NA	NA	NA	NA	NA	0.004	24.214	0.013	195.82	0.11	0	77444	2.44	-1	2	2	82.4	NA	FALSE	0.001	0.001	0.001	504454	502323	0.001	0.001	0.001	0.001	0.001	0.001	0.001	5_NoID	371	0.1878	371.212	371	0.21151	65
D+	[CF2]n_522	NA	NA	NA	521.169	16.628	NA	NA	Lvl 5 Schymanski: No ID, possible PFAS: Mass defect falling within -0.11 and 0.12 OR exact mass match, and 3+ within homologous series	Yes	2626	NA	NA	NA	NA	NA	0.008	28.183	0.007	225.61	0.06	0.0003	381635	1.04	-1	3	8	100	NA	FALSE	0.001	0.001	0.001	360686	0.001	1105570	1129596	537102	498908	344727	420340	564326	5_NoID	521	0.1693	521.203	521	0.20259	65
D+	[CF2]n_522	NA	NA	NA	521.169	16.28	NA	NA	Lvl 5 Schymanski: No ID, possible PFAS: Mass defect falling within -0.11 and 0.12 OR exact mass match, and 3+ within homologous series	Yes	1514	NA	NA	NA	NA	NA	0.003	28.182	0.015	225.61	0.12	0.0002	946673	1.23	-1	4	9	100	NA	FALSE	0.001	0.001	0.001	546306	572840	2757520	3925638	960824	934981	580830	919308	1108506	5_NoID	521	0.1694	521.203	521	0.20269	65
D+	[CF2]n_522	NA	NA	NA	521.17	12.742	NA	NA	Lvl 5 Schymanski: No ID, possible PFAS: Mass defect falling within -0.11 and 0.12 OR exact mass match, and 3+ within homologous series	Yes	1320	NA	NA	NA	NA	NA	0.003	28.177	0.008	225.57	0.06	0.0006	1192528	2.16	-1	3	3	100	NA	FALSE	0.001	0.001	0.001	4428850	2597710	0.001	8476306	0.001	0.001	0.001	0.001	0.001	5_NoID	521	0.1696	521.203	521	0.20289	65
D+	[CF2]n_552	NA	NA	NA	297.196	12.556	NA	NA	Lvl 5 Schymanski: No ID, possible PFAS: Mass defect falling within -0.11 and 0.12 OR exact mass match, and 3+ within homologous series	Yes	192	NA	NA	NA	NA	NA	0.003	22.467	0.009	183.26	0.07	0.0001	18209140	2.3	-1	3	4	100	x	FALSE	0.001	0.001	0.001	110000000	115000000	5102959	7030174	0.001	0.001	0.001	0.001	0.001	5_NoID	297	0.1964	297.215	297	0.215384	66
D+	[CF2]n_552	NA	NA	NA	447.184	12.895	NA	NA	Lvl 5 Schymanski: No ID, possible PFAS: Mass defect falling within -0.11 and 0.12 OR exact mass match, and 3+ within homologous series	Yes	6648	NA	NA	NA	NA	NA	0.001	25.331	0.004	203.63	0.03	0.0001	32624	2.44	-1	2	2	100	NA	FALSE	0.001	0.001	0.001	202391	221722	0.001	0.001	0.001	0.001	0.001	0.001	0.001	5_NoID	447	0.184	447.213	447	0.212564	66
D+	[CF2]n_552	NA	NA	NA	547.178	13.348	NA	NA	Lvl 5 Schymanski: No ID, possible PFAS: Mass defect falling within -0.11 and 0.12 OR exact mass match, and 3+ within homologous series	Yes	3548	NA	NA	NA	NA	NA	0.038	28.554	0.005	228.31	0.04	0.0003	211633	2.81	-1	2	2	89.7	NA	FALSE	0.001	0.001	0.001	0.001	0.001	651647	2099575	0.001	0.001	0.001	0.001	0.001	5_NoID	547	0.1781	547.213	547	0.213051	66
D+	[CF2]n_557	NA	NA	NA	395.188	10.14	NA	NA	Lvl 5 Schymanski: No ID, possible PFAS: Mass defect falling within -0.11 and 0.12 OR exact mass match, and 3+ within homologous series	Yes	5433	NA	NA	NA	NA	NA	0	24.762	0.012	199.82	0.09	0.0011	77011	2.71	-1	2	2	98.1	NA	FALSE	0.001	0.001	0.001	280103	721040	0.001	0.001	0.001	0.001	0.001	0.001	0.001	5_NoID	395	0.1879	395.213	395	0.213143	66
D+	[CF2]n_557	NA	NA	NA	445.186	10.92	NA	NA	Lvl 5 Schymanski: No ID, possible PFAS: Mass defect falling within -0.11 and 0.12 OR exact mass match, and 3+ within homologous series	Yes	1341	NA	NA	NA	NA	NA	0.007	27.208	0.013	218.76	0.1	0.0002	1154487	0.78	-1	3	9	100	NA	FALSE	0.001	0.001	0.001	2633483	1398778	1889042	1337270	1511302	1835294	2117935	1299078	986150	5_NoID	445	0.1856	445.214	445	0.214036	66
D+	[CF2]n_557	NA	NA	NA	445.189	7.86	NA	NA	Lvl 5 Schymanski: No ID, possible PFAS: Mass defect falling within -0.11 and 0.12 OR exact mass match, and 3+ within homologous series	Yes	5388	NA	NA	NA	NA	NA	0.001	25.572	0.008	205.59	0.07	0.0004	78906	2.45	-1	3	2	99.5	NA	FALSE	0.001	0.001	0.001	562069	463715	0.001	0.001	0.001	0.001	0.001	0.001	0.001	5_NoID	445	0.1891	445.218	445	0.217537	66
D+	[CF2]n_557	NA	NA	NA	445.19	7.298	NA	NA	Lvl 5 Schymanski: No ID, possible PFAS: Mass defect falling within -0.11 and 0.12 OR exact mass match, and 3+ within homologous series	Yes	5540	NA	NA	NA	NA	NA	0.005	25.649	0.012	206.21	0.09	0.0002	71987	2.44	-1	3	2	93.7	NA	FALSE	0.001	0.001	0.001	466500	469331	0.001	0.001	0.001	0.001	0.001	0.001	0.001	5_NoID	445	0.1899	445.218	445	0.218337	66
D+	[CF2]n_557	NA	NA	NA	495.183	13.99	NA	NA	Lvl 5 Schymanski: No ID, possible PFAS: Mass defect falling within -0.11 and 0.12 OR exact mass match, and 3+ within homologous series	Yes	5050	NA	NA	NA	NA	NA	0.015	28.592	0.047	229.2	0.37	0.0003	94761	1.38	-1	2	5	87.7	NA	FALSE	0.001	0.001	0.001	0.001	0.001	0.001	0.001	192555	314695	330784	185345	208509	5_NoID	495	0.1832	495.215	495	0.21483	66
D+	[CF2]n_562	NA	NA	NA	303.195	13.578	NA	NA	Lvl 5 Schymanski: No ID, possible PFAS: Mass defect falling within -0.11 and 0.12 OR exact mass match, and 3+ within homologous series	Yes	6393	NA	NA	NA	NA	NA	0.008	20.422	0.015	166.42	0.12	0.0001	40639	2.51	-1	2	2	82.4	NA	FALSE	0.001	0.001	0.001	0.001	0.001	322820	205481	0.001	0.001	0.001	0.001	0.001	5_NoID	303	0.1952	303.215	303	0.214567	66
D+	[CF2]n_562	NA	NA	NA	303.196	13.619	NA	NA	Lvl 5 Schymanski: No ID, possible PFAS: Mass defect falling within -0.11 and 0.12 OR exact mass match, and 3+ within homologous series	Yes	2033	NA	NA	NA	NA	NA	0	22.084	0.025	179.98	0.2	0.0003	590538	2.5	-1	2	2	71.3	NA	FALSE	0.001	0.001	0.001	0.001	0.001	3051326	4625668	0.001	0.001	0.001	0.001	0.001	5_NoID	303	0.1956	303.215	303	0.214967	66
D+	[CF2]n_562	NA	NA	NA	303.196	11.745	NA	NA	Lvl 5 Schymanski: No ID, possible PFAS: Mass defect falling within -0.11 and 0.12 OR exact mass match, and 3+ within homologous series	Yes	768	NA	NA	NA	NA	NA	0.004	21.83	0.01	177.9	0.08	0.0001	2848059	2.46	-1	2	2	89.8	NA	FALSE	0.001	0.001	0.001	0.001	0.001	20700000	16300000	0.001	0.001	0.001	0.001	0.001	5_NoID	303	0.1957	303.215	303	0.215067	66
D+	[CF2]n_562	NA	NA	NA	303.196	9.858	NA	NA	Lvl 5 Schymanski: No ID, possible PFAS: Mass defect falling within -0.11 and 0.12 OR exact mass match, and 3+ within homologous series	Yes	1945	NA	NA	NA	NA	NA	0.004	22.065	0.006	179.83	0.05	0.0002	631195	2.44	-1	2	2	93.4	NA	FALSE	0.001	0.001	0.001	0.001	0.001	3943745	4261797	0.001	0.001	0.001	0.001	0.001	5_NoID	303	0.1958	303.215	303	0.215167	66
D+	[CF2]n_562	NA	NA	NA	303.197	13.343	NA	NA	Lvl 5 Schymanski: No ID, possible PFAS: Mass defect falling within -0.11 and 0.12 OR exact mass match, and 3+ within homologous series	Yes	1189	NA	NA	NA	NA	NA	0.059	21.882	0.128	178.33	1.04	0.0015	1386449	2.53	-1	2	4	79.8	NA	FALSE	0.001	0.001	0.001	385845	66384.7	5758878	11800000	0.001	0.001	0.001	0.001	0.001	5_NoID	303	0.1967	303.216	303	0.216067	66
D+	[CF2]n_562	NA	NA	NA	303.197	14.194	NA	NA	Lvl 5 Schymanski: No ID, possible PFAS: Mass defect falling within -0.11 and 0.12 OR exact mass match, and 3+ within homologous series	Yes	2302	NA	NA	NA	NA	NA	0.048	22.113	0.101	180.21	0.82	0.0004	480500	2.54	-1	2	3	93.7	NA	FALSE	0.001	0.001	0.001	0.001	901995	975230	4369268	0.001	0.001	0.001	0.001	0.001	5_NoID	303	0.1975	303.217	303	0.216867	66
D+	[CF2]n_562	NA	NA	NA	303.198	14.701	NA	NA	Lvl 5 Schymanski: No ID, possible PFAS: Mass defect falling within -0.11 and 0.12 OR exact mass match, and 3+ within homologous series	Yes	4058	NA	NA	NA	NA	NA	0.028	22.049	0.06	179.69	0.49	0.001	159630	2.5	-1	2	2	70.7	NA	FALSE	0.001	0.001	0.001	0.001	0.001	821974	1253216	0.001	0.001	0.001	0.001	0.001	5_NoID	303	0.1981	303.217	303	0.217467	66
D+	[CF2]n_562	NA	NA	NA	303.199	15.663	NA	NA	Lvl 5 Schymanski: No ID, possible PFAS: Mass defect falling within -0.11 and 0.12 OR exact mass match, and 3+ within homologous series	Yes	1824	NA	NA	NA	NA	NA	0.018	21.744	0.026	177.21	0.21	0.0002	701894	2.27	-1	2	4	100	NA	FALSE	0.001	0.001	0.001	452397	457175	2941777	5273267	0.001	0.001	0.001	0.001	0.001	5_NoID	303	0.199	303.218	303	0.218367	66
D+	[CF2]n_562	NA	NA	NA	353.198	13.697	NA	NA	Lvl 5 Schymanski: No ID, possible PFAS: Mass defect falling within -0.11 and 0.12 OR exact mass match, and 3+ within homologous series	Yes	1957	NA	NA	NA	NA	NA	0.009	23.027	0.001	186.54	0.01	0.0001	626085	2.47	-1	2	2	83.7	NA	FALSE	0.001	0.001	0.001	3527825	4611281	0.001	0.001	0.001	0.001	0.001	0.001	0.001	5_NoID	353	0.1984	353.221	353	0.220961	66
D+	[CF2]n_562	NA	NA	NA	353.199	14.567	NA	NA	Lvl 5 Schymanski: No ID, possible PFAS: Mass defect falling within -0.11 and 0.12 OR exact mass match, and 3+ within homologous series	Yes	420	NA	NA	NA	NA	NA	0.018	22.94	0.045	185.84	0.36	0.0002	7274419	1.88	-1	3	11	100	NA	FALSE	1035969	1030328	1032220	0.001	0.001	34500000	41200000	3604588	4434853	2528770	2030762	1967035	5_NoID	353	0.1986	353.221	353	0.221161	66
D+	[CF2]n_562	NA	NA	NA	353.199	15.661	NA	NA	Lvl 5 Schymanski: No ID, possible PFAS: Mass defect falling within -0.11 and 0.12 OR exact mass match, and 3+ within homologous series	Yes	1702	NA	NA	NA	NA	NA	0.008	22.907	0.013	185.57	0.11	0.0001	784512	1	-1	3	7	89.6	NA	FALSE	1501307	1481780	1563263	0.001	0.001	0.001	0.001	1171288	1253046	1234963	0.001	0.001	5_NoID	353	0.1987	353.221	353	0.221261	66
D+	[CF2]n_562	NA	NA	NA	353.199	16.41	NA	NA	Lvl 5 Schymanski: No ID, possible PFAS: Mass defect falling within -0.11 and 0.12 OR exact mass match, and 3+ within homologous series	Yes	5044	NA	NA	NA	NA	NA	0.041	22.983	0.044	186.19	0.36	0.0004	94939	1.9	-1	2	4	82.4	NA	FALSE	0.001	0.001	0.001	0.001	0.001	0.001	0.001	148162	0.001	385130	563542	0.001	5_NoID	353	0.1988	353.221	353	0.221361	66
D+	[CF2]n_562	NA	NA	NA	353.199	14.176	NA	NA	Lvl 5 Schymanski: No ID, possible PFAS: Mass defect falling within -0.11 and 0.12 OR exact mass match, and 3+ within homologous series	Yes	191	NA	NA	NA	NA	NA	0.01	23.304	0.01	188.78	0.08	0	18288700	2.44	-1	4	2	95.2	x	FALSE	0.001	0.001	0.001	113000000	124000000	0.001	0.001	0.001	0.001	0.001	0.001	0.001	5_NoID	353	0.1989	353.221	353	0.221461	66
D+	[CF2]n_562	NA	NA	NA	353.199	14.408	NA	NA	Lvl 5 Schymanski: No ID, possible PFAS: Mass defect falling within -0.11 and 0.12 OR exact mass match, and 3+ within homologous series	Yes	197	NA	NA	NA	NA	NA	0.015	23.06	0.003	186.81	0.02	0	17867390	2.44	-1	4	2	93.9	x	FALSE	0.001	0.001	0.001	120000000	113000000	0.001	0.001	0.001	0.001	0.001	0.001	0.001	5_NoID	353	0.199	353.222	353	0.221561	66
D+	[CF2]n_562	NA	NA	NA	353.199	15.893	NA	NA	Lvl 5 Schymanski: No ID, possible PFAS: Mass defect falling within -0.11 and 0.12 OR exact mass match, and 3+ within homologous series	Yes	1339	NA	NA	NA	NA	NA	0.007	22.93	0.022	185.76	0.18	0.0003	1158860	0.85	-1	3	8	93.7	NA	FALSE	2223962	1791246	1772011	0.001	0.001	0.001	0.001	2230135	1428319	1619930	2267890	1731683	5_NoID	353	0.1993	353.222	353	0.221861	66
D+	[CF2]n_562	NA	NA	NA	403.189	11.096	NA	NA	Lvl 5 Schymanski: No ID, possible PFAS: Mass defect falling within -0.11 and 0.12 OR exact mass match, and 3+ within homologous series	Yes	6499	NA	NA	NA	NA	NA	0.022	25.125	0.017	202.62	0.14	0	37117	2.53	-1	2	2	80.8	NA	FALSE	0.001	0.001	0.001	301448	181068	0.001	0.001	0.001	0.001	0.001	0.001	0.001	5_NoID	403	0.1888	403.215	403	0.214554	66
D+	[CF2]n_562	NA	NA	NA	403.193	15.892	NA	NA	Lvl 5 Schymanski: No ID, possible PFAS: Mass defect falling within -0.11 and 0.12 OR exact mass match, and 3+ within homologous series	Yes	6002	NA	NA	NA	NA	NA	0.007	27.206	0.024	219.41	0.19	0.0002	54882	2.54	-1	2	2	83.2	NA	FALSE	0.001	0.001	0.001	0.001	0.001	0.001	0.001	450824	262639	0.001	0.001	0.001	5_NoID	403	0.1932	403.219	403	0.218954	66
D+	[CF2]n_562	NA	NA	NA	403.193	15.407	NA	NA	Lvl 5 Schymanski: No ID, possible PFAS: Mass defect falling within -0.11 and 0.12 OR exact mass match, and 3+ within homologous series	Yes	416	NA	NA	NA	NA	NA	0.027	27.203	0.042	219.39	0.34	0.0001	7393257	1.65	-1	4	9	100	NA	FALSE	0.001	0.001	0.001	1039774	1035432	15700000	44700000	7778907	8831024	5206853	6570892	5215563	5_NoID	403	0.1935	403.219	403	0.219254	66
D+	[CF2]n_562	NA	NA	NA	403.195	14.934	NA	NA	Lvl 5 Schymanski: No ID, possible PFAS: Mass defect falling within -0.11 and 0.12 OR exact mass match, and 3+ within homologous series	Yes	5650	NA	NA	NA	NA	NA	0.007	25.229	0.025	203.46	0.2	0.0013	68151	2.74	-1	2	2	100	NA	FALSE	0.001	0.001	0.001	0.001	0.001	236166	649800	0.001	0.001	0.001	0.001	0.001	5_NoID	403	0.1952	403.221	403	0.220954	66
D+	[CF2]n_563	NA	NA	NA	343.198	4.973	NA	NA	Lvl 5 Schymanski: No ID, possible PFAS: Mass defect falling within -0.11 and 0.12 OR exact mass match, and 3+ within homologous series	Yes	5822	NA	NA	NA	NA	NA	0.004	22.414	0.015	181.77	0.12	0.0001	61980	2.48	-1	2	2	86	NA	FALSE	0.001	0.001	0.001	335244	470500	0.001	0.001	0.001	0.001	0.001	0.001	0.001	5_NoID	343	0.1978	343.22	343	0.219722	66
D+	[CF2]n_563	NA	NA	NA	543.183	10.926	NA	NA	Lvl 5 Schymanski: No ID, possible PFAS: Mass defect falling within -0.11 and 0.12 OR exact mass match, and 3+ within homologous series	Yes	1356	NA	NA	NA	NA	NA	0.005	29.677	0.022	237.33	0.18	0.0002	1130977	0.8	-1	3	9	100	NA	FALSE	0.001	0.001	0.001	1282385	784018	1837719	1522447	1904277	1897644	2705285	1602799	1166129	5_NoID	543	0.183	543.218	543	0.217696	66
D+	[CF2]n_563	NA	NA	NA	793.164	17.211	NA	NA	Lvl 5 Schymanski: No ID, possible PFAS: Mass defect falling within -0.11 and 0.12 OR exact mass match, and 3+ within homologous series	Yes	6111	NA	NA	NA	NA	NA	0.008	34.418	0.014	273.13	0.12	0.0006	50992	1.93	-1	6	4	99.3	NA	FALSE	0.001	258759	0.001	0.001	0.001	0.001	0.001	84051.9	47895.1	272193	0.001	0.001	5_NoID	793	0.1642	793.215	793	0.214864	66
D+	[CF2]n_575	NA	NA	NA	401.199	10.407	NA	NA	Lvl 5 Schymanski: No ID, possible PFAS: Mass defect falling within -0.11 and 0.12 OR exact mass match, and 3+ within homologous series	Yes	5812	NA	NA	NA	NA	NA	0.005	23.525	0.007	189.74	0.05	0	62228	2.48	-1	2	2	82.4	NA	FALSE	0.001	0.001	0.001	0.001	0.001	470830	338138	0.001	0.001	0.001	0.001	0.001	5_NoID	401	0.1988	401.224	401	0.224427	67
D+	[CF2]n_575	NA	NA	NA	451.199	10.966	NA	NA	Lvl 5 Schymanski: No ID, possible PFAS: Mass defect falling within -0.11 and 0.12 OR exact mass match, and 3+ within homologous series	Yes	4978	NA	NA	NA	NA	NA	0.017	25.975	0.009	208.76	0.07	0.0007	98583	2.7	-1	2	2	91.8	NA	FALSE	0.001	0.001	0.001	918753	362828	0.001	0.001	0.001	0.001	0.001	0.001	0.001	5_NoID	451	0.199	451.228	451	0.22782	67
D+	[CF2]n_575	NA	NA	NA	451.2	9.009	NA	NA	Lvl 5 Schymanski: No ID, possible PFAS: Mass defect falling within -0.11 and 0.12 OR exact mass match, and 3+ within homologous series	Yes	942	NA	NA	NA	NA	NA	0.001	25.641	0.003	206.07	0.02	0	1993808	2.55	-1	4	2	100	NA	FALSE	0.001	0.001	0.001	9331874	16600000	0.001	0.001	0.001	0.001	0.001	0.001	0.001	5_NoID	451	0.1998	451.229	451	0.228621	67
D+	[CF2]n_575	NA	NA	NA	501.191	15.815	NA	NA	Lvl 5 Schymanski: No ID, possible PFAS: Mass defect falling within -0.11 and 0.12 OR exact mass match, and 3+ within homologous series	Yes	3002	NA	NA	NA	NA	NA	0.019	29.087	0.044	233.09	0.35	0.0001	290539	1.05	-1	2	7	98.4	NA	FALSE	0.001	0.001	0.001	0.001	0.001	310889	581321	637602	835373	382995	463984	564849	5_NoID	501	0.1913	501.223	501	0.223314	67
D+	[CF2]n_586	NA	NA	NA	293.211	11.531	NA	NA	Lvl 5 Schymanski: No ID, possible PFAS: Mass defect falling within -0.11 and 0.12 OR exact mass match, and 3+ within homologous series	Yes	4778	NA	NA	NA	NA	NA	0.026	21.752	0.062	177.52	0.51	0.0002	110579	2.45	-1	2	2	77.5	NA	FALSE	0.001	0.001	0.001	760283	677245	0.001	0.001	0.001	0.001	0.001	0.001	0.001	5_NoID	293	0.2107	293.229	293	0.229429	67
D+	[CF2]n_586	NA	NA	NA	293.211	14.056	NA	NA	Lvl 5 Schymanski: No ID, possible PFAS: Mass defect falling within -0.11 and 0.12 OR exact mass match, and 3+ within homologous series	Yes	2614	NA	NA	NA	NA	NA	0.001	21.713	0.006	177.21	0.05	0.0003	384550	2.45	-1	2	2	100	NA	FALSE	0.001	0.001	0.001	0.001	0.001	2644291	2354862	0.001	0.001	0.001	0.001	0.001	5_NoID	293	0.2108	293.23	293	0.229529	67
D+	[CF2]n_586	NA	NA	NA	293.211	10.63	NA	NA	Lvl 5 Schymanski: No ID, possible PFAS: Mass defect falling within -0.11 and 0.12 OR exact mass match, and 3+ within homologous series	Yes	2711	NA	NA	NA	NA	NA	0.04	21.506	0.079	175.52	0.64	0.0002	355985	2.17	-1	2	3	91.3	NA	FALSE	0.001	0.001	0.001	580698	0.001	2391114	1655995	0.001	0.001	0.001	0.001	0.001	5_NoID	293	0.2109	293.23	293	0.229629	67
D+	[CF2]n_586	NA	NA	NA	293.211	12.152	NA	NA	Lvl 5 Schymanski: No ID, possible PFAS: Mass defect falling within -0.11 and 0.12 OR exact mass match, and 3+ within homologous series	Yes	1700	NA	NA	NA	NA	NA	0.056	21.645	0.101	176.65	0.82	0.0002	786175	1.92	-1	2	3	73.4	NA	FALSE	0.001	0.001	0.001	0.001	3661858	3731275	2827143	0.001	0.001	0.001	0.001	0.001	5_NoID	293	0.2109	293.23	293	0.229629	67
D+	[CF2]n_586	NA	NA	NA	293.211	11.917	NA	NA	Lvl 5 Schymanski: No ID, possible PFAS: Mass defect falling within -0.11 and 0.12 OR exact mass match, and 3+ within homologous series	Yes	2207	NA	NA	NA	NA	NA	0.003	21.729	0	177.34	0	0.0001	514257	2.44	-1	2	2	93.7	NA	FALSE	0.001	0.001	0.001	3309328	3376008	0.001	0.001	0.001	0.001	0.001	0.001	0.001	5_NoID	293	0.2111	293.23	293	0.229829	67
D+	[CF2]n_586	NA	NA	NA	393.206	11.521	NA	NA	Lvl 5 Schymanski: No ID, possible PFAS: Mass defect falling within -0.11 and 0.12 OR exact mass match, and 3+ within homologous series	Yes	2795	NA	NA	NA	NA	NA	0	25.353	0.008	204.63	0.07	0	333211	2.44	-1	2	2	100	NA	FALSE	0.001	0.001	0.001	2062081	2269657	0.001	0.001	0.001	0.001	0.001	0.001	0.001	5_NoID	393	0.2058	393.231	393	0.230916	67
D+	[CF2]n_586	NA	NA	NA	393.207	14.362	NA	NA	Lvl 5 Schymanski: No ID, possible PFAS: Mass defect falling within -0.11 and 0.12 OR exact mass match, and 3+ within homologous series	Yes	6019	NA	NA	NA	NA	NA	0.01	25.321	0.038	204.37	0.31	0.0006	54249	2.47	-1	2	2	94.6	NA	FALSE	0.001	0.001	0.001	0.001	0.001	302245	402993	0.001	0.001	0.001	0.001	0.001	5_NoID	393	0.2069	393.232	393	0.232016	67
D+	[CF2]n_586	NA	NA	NA	443.201	12.786	NA	NA	Lvl 5 Schymanski: No ID, possible PFAS: Mass defect falling within -0.11 and 0.12 OR exact mass match, and 3+ within homologous series	Yes	3711	NA	NA	NA	NA	NA	0.004	26.418	0.057	212.42	0.46	0.0015	194130	2.35	-1	3	3	98.1	NA	FALSE	0.001	0.001	0.001	1563820	0.001	686578	0.001	0.001	0.001	273286	0.001	0.001	5_NoID	443	0.2011	443.229	443	0.22941	67
D+	[CF2]n_586	NA	NA	NA	493.195	5.228	NA	NA	Lvl 5 Schymanski: No ID, possible PFAS: Mass defect falling within -0.11 and 0.12 OR exact mass match, and 3+ within homologous series	Yes	5669	NA	NA	NA	NA	NA	0.003	25.882	0.004	207.48	0.03	0.0005	67601	2.5	-1	2	2	100	NA	FALSE	0.001	0.001	0.001	530076	348737	0.001	0.001	0.001	0.001	0.001	0.001	0.001	5_NoID	493	0.1947	493.226	493	0.226203	67
D+	[CF2]n_586	NA	NA	NA	493.195	5.627	NA	NA	Lvl 5 Schymanski: No ID, possible PFAS: Mass defect falling within -0.11 and 0.12 OR exact mass match, and 3+ within homologous series	Yes	833	NA	NA	NA	NA	NA	0.002	25.902	0.007	207.65	0.05	0	2450729	2.44	-1	4	2	100	NA	FALSE	0.001	0.001	0.001	15500000	16400000	0.001	0.001	0.001	0.001	0.001	0.001	0.001	5_NoID	493	0.1951	493.227	493	0.226603	67
D+	[CF2]n_586	NA	NA	NA	543.196	12.784	NA	NA	Lvl 5 Schymanski: No ID, possible PFAS: Mass defect falling within -0.11 and 0.12 OR exact mass match, and 3+ within homologous series	Yes	2987	NA	NA	NA	NA	NA	0.004	29.459	0.009	235.59	0.07	0.0002	293967	0.88	-1	3	8	100	NA	FALSE	0.001	0.001	0.001	628111	456705	624757	587613	427378	388696	430600	277706	0.001	5_NoID	543	0.1955	543.23	543	0.230197	67
D+	[CF2]n_615	NA	NA	NA	367.215	14.276	NA	NA	Lvl 5 Schymanski: No ID, possible PFAS: Mass defect falling within -0.11 and 0.12 OR exact mass match, and 3+ within homologous series	Yes	1804	NA	NA	NA	NA	NA	0.013	23.553	0.008	190.54	0.07	0.0001	714358	2.45	-1	2	2	89.9	NA	FALSE	0.001	0.001	0.001	4895490	4391168	0.001	0.001	0.001	0.001	0.001	0.001	0.001	5_NoID	367	0.2147	367.238	367	0.238156	68
D+	[CF2]n_615	NA	NA	NA	367.215	15.182	NA	NA	Lvl 5 Schymanski: No ID, possible PFAS: Mass defect falling within -0.11 and 0.12 OR exact mass match, and 3+ within homologous series	Yes	3275	NA	NA	NA	NA	NA	0.007	23.498	0.021	190.09	0.17	0.0002	245967	2.08	-1	2	4	100	NA	FALSE	0.001	0.001	0.001	0.001	0.001	1790520	0.001	365515	662978	378552	0.001	0.001	5_NoID	367	0.2149	367.238	367	0.238356	68
D+	[CF2]n_615	NA	NA	NA	367.215	14.727	NA	NA	Lvl 5 Schymanski: No ID, possible PFAS: Mass defect falling within -0.11 and 0.12 OR exact mass match, and 3+ within homologous series	Yes	225	NA	NA	NA	NA	NA	0.017	23.804	0.003	192.57	0.02	0	15498850	2.44	-1	5	2	100	x	FALSE	0.001	0.001	0.001	101000000	100000000	0.001	0.001	0.001	0.001	0.001	0.001	0.001	5_NoID	367	0.2151	367.239	367	0.238556	68
D+	[CF2]n_615	NA	NA	NA	367.215	14.946	NA	NA	Lvl 5 Schymanski: No ID, possible PFAS: Mass defect falling within -0.11 and 0.12 OR exact mass match, and 3+ within homologous series	Yes	424	NA	NA	NA	NA	NA	0.06	23.667	0.08	191.46	0.64	0.0001	7192373	2.32	-1	4	4	98.9	NA	FALSE	0.001	0.001	0.001	49500000	39200000	2369332	2400161	0.001	0.001	0.001	0.001	0.001	5_NoID	367	0.2152	367.239	367	0.238656	68
D+	[CF2]n_615	NA	NA	NA	417.209	16.397	NA	NA	Lvl 5 Schymanski: No ID, possible PFAS: Mass defect falling within -0.11 and 0.12 OR exact mass match, and 3+ within homologous series	Yes	2061	NA	NA	NA	NA	NA	0.001	27.616	0.006	222.47	0.05	0.0002	571594	1.47	-1	3	5	87.6	NA	FALSE	0.001	0.001	0.001	0.001	0.001	0.001	690055	2503658	1585683	1312978	1338352	0.001	5_NoID	417	0.209	417.236	417	0.235649	68
D+	[CF2]n_615	NA	NA	NA	417.209	17.067	NA	NA	Lvl 5 Schymanski: No ID, possible PFAS: Mass defect falling within -0.11 and 0.12 OR exact mass match, and 3+ within homologous series	Yes	3677	NA	NA	NA	NA	NA	0.005	27.67	0.012	222.91	0.1	0.0003	198086	1.73	-1	2	4	82.4	NA	FALSE	0.001	0.001	0.001	0.001	0.001	0.001	0.001	833573	645841	870693	225015	0.001	5_NoID	417	0.2092	417.236	417	0.235849	68
D+	[CF2]n_615	NA	NA	NA	417.209	15.801	NA	NA	Lvl 5 Schymanski: No ID, possible PFAS: Mass defect falling within -0.11 and 0.12 OR exact mass match, and 3+ within homologous series	Yes	66	NA	NA	NA	NA	NA	0.045	27.662	0.033	222.84	0.27	0.0002	53102140	1.5	-1	5	12	100	x	FALSE	466284	1294197	486391	8087563	8401514	92600000	295000000	69600000	63500000	38900000	65800000	46200000	5_NoID	417	0.2093	417.236	417	0.235949	68
D+	[CF2]n_615	NA	NA	NA	417.21	15.36	NA	NA	Lvl 5 Schymanski: No ID, possible PFAS: Mass defect falling within -0.11 and 0.12 OR exact mass match, and 3+ within homologous series	Yes	1884	NA	NA	NA	NA	NA	0.001	25.639	0.013	206.54	0.11	0	661033	2.76	-1	3	2	100	NA	FALSE	0.001	0.001	0.001	0.001	0.001	2222383	6371051	0.001	0.001	0.001	0.001	0.001	5_NoID	417	0.2096	417.236	417	0.236249	68
D+	[CF2]n_615	NA	NA	NA	867.183	17.517	NA	NA	Lvl 5 Schymanski: No ID, possible PFAS: Mass defect falling within -0.11 and 0.12 OR exact mass match, and 3+ within homologous series	Yes	6523	NA	NA	NA	NA	NA	0.005	36.368	0.013	288.19	0.11	0.0004	36403	2.14	-1	5	3	98.5	NA	FALSE	0.001	238625	0.001	0.001	0.001	0.001	0.001	0.001	0.001	168574	66035.4	0.001	5_NoID	867	0.1825	867.238	867	0.237892	68
D+	[CF2]n_707	NA	NA	NA	387.251	17.319	NA	NA	Lvl 5 Schymanski: No ID, possible PFAS: Mass defect falling within -0.11 and 0.12 OR exact mass match, and 3+ within homologous series	Yes	3400	NA	NA	NA	NA	NA	0.003	25.73	0	207.78	0	0.0001	229986	2.61	-1	2	2	100	NA	FALSE	0.001	0.001	0.001	0.001	0.001	972866	2016957	0.001	0.001	0.001	0.001	0.001	5_NoID	387	0.2506	387.275	387	0.275336	72
D+	[CF2]n_707	NA	NA	NA	387.251	9.927	NA	NA	Lvl 5 Schymanski: No ID, possible PFAS: Mass defect falling within -0.11 and 0.12 OR exact mass match, and 3+ within homologous series	Yes	2403	NA	NA	NA	NA	NA	0.002	24.75	0.01	199.86	0.08	0.0004	449085	2.6	-1	2	2	82.4	NA	FALSE	0.001	0.001	0.001	0.001	0.001	3911736	1926373	0.001	0.001	0.001	0.001	0.001	5_NoID	387	0.2509	387.276	387	0.275636	72
D+	[CF2]n_707	NA	NA	NA	387.252	10.917	NA	NA	Lvl 5 Schymanski: No ID, possible PFAS: Mass defect falling within -0.11 and 0.12 OR exact mass match, and 3+ within homologous series	Yes	3234	NA	NA	NA	NA	NA	0.002	24.693	0.007	199.4	0.06	0.0001	252574	2.52	-1	2	2	83.7	NA	FALSE	0.001	0.001	0.001	0.001	0.001	2030913	1252549	0.001	0.001	0.001	0.001	0.001	5_NoID	387	0.252	387.277	387	0.276736	72
D+	[CF2]n_707	NA	NA	NA	387.252	9.55	NA	NA	Lvl 5 Schymanski: No ID, possible PFAS: Mass defect falling within -0.11 and 0.12 OR exact mass match, and 3+ within homologous series	Yes	667	NA	NA	NA	NA	NA	0.001	24.785	0.003	200.14	0.02	0	3586606	2.46	-1	4	2	100	NA	FALSE	0.001	0.001	0.001	0.001	0.001	26300000	20300000	0.001	0.001	0.001	0.001	0.001	5_NoID	387	0.2525	387.277	387	0.277236	72
D+	[CF2]n_707	NA	NA	NA	387.253	10.553	NA	NA	Lvl 5 Schymanski: No ID, possible PFAS: Mass defect falling within -0.11 and 0.12 OR exact mass match, and 3+ within homologous series	Yes	6511	NA	NA	NA	NA	NA	0.019	25.436	0.01	205.4	0.08	0	36729	2.44	-1	2	2	82.4	NA	FALSE	0.001	0.001	0.001	245254	232224	0.001	0.001	0.001	0.001	0.001	0.001	0.001	5_NoID	387	0.2526	387.277	387	0.277336	72
D+	[CF2]n_707	NA	NA	NA	387.253	11.344	NA	NA	Lvl 5 Schymanski: No ID, possible PFAS: Mass defect falling within -0.11 and 0.12 OR exact mass match, and 3+ within homologous series	Yes	1124	NA	NA	NA	NA	NA	0.011	24.714	0.003	199.57	0.02	0.0001	1528648	2.47	-1	4	2	100	NA	FALSE	0.001	0.001	0.001	8506622	11400000	0.001	0.001	0.001	0.001	0.001	0.001	0.001	5_NoID	387	0.2526	387.277	387	0.277336	72
D+	[CF2]n_707	NA	NA	NA	387.253	9.749	NA	NA	Lvl 5 Schymanski: No ID, possible PFAS: Mass defect falling within -0.11 and 0.12 OR exact mass match, and 3+ within homologous series	Yes	4981	NA	NA	NA	NA	NA	0.007	25.482	0.017	205.78	0.14	0.0002	98453	2.44	-1	2	2	100	NA	FALSE	0.001	0.001	0.001	654713	625178	0.001	0.001	0.001	0.001	0.001	0.001	0.001	5_NoID	387	0.2527	387.277	387	0.277436	72
D+	[CF2]n_707	NA	NA	NA	387.253	11.879	NA	NA	Lvl 5 Schymanski: No ID, possible PFAS: Mass defect falling within -0.11 and 0.12 OR exact mass match, and 3+ within homologous series	Yes	6884	NA	NA	NA	NA	NA	0.04	25.381	0.088	204.95	0.71	0.0018	24308	2.48	-1	2	2	98.6	NA	FALSE	0.001	0.001	0.001	183884	0.001	132122	0.001	0.001	0.001	0.001	0.001	0.001	5_NoID	387	0.2527	387.277	387	0.277436	72
D+	[CF2]n_707	NA	NA	NA	387.253	10.163	NA	NA	Lvl 5 Schymanski: No ID, possible PFAS: Mass defect falling within -0.11 and 0.12 OR exact mass match, and 3+ within homologous series	Yes	4462	NA	NA	NA	NA	NA	0.009	25.584	0.007	206.6	0.06	0.0001	129615	2.48	-1	2	2	89.9	NA	FALSE	0.001	0.001	0.001	0.001	0.001	975838	709150	0.001	0.001	0.001	0.001	0.001	5_NoID	387	0.2528	387.278	387	0.277536	72
D+	[CF2]n_707	NA	NA	NA	387.253	11.324	NA	NA	Lvl 5 Schymanski: No ID, possible PFAS: Mass defect falling within -0.11 and 0.12 OR exact mass match, and 3+ within homologous series	Yes	3936	NA	NA	NA	NA	NA	0.003	25.749	0.02	207.93	0.16	0.0001	170921	2.44	-1	2	2	91.1	NA	FALSE	0.001	0.001	0.001	1110041	1111926	0.001	0.001	0.001	0.001	0.001	0.001	0.001	5_NoID	387	0.2529	387.278	387	0.277636	72
D+	[CF2]n_707	NA	NA	NA	387.253	13.671	NA	NA	Lvl 5 Schymanski: No ID, possible PFAS: Mass defect falling within -0.11 and 0.12 OR exact mass match, and 3+ within homologous series	Yes	2671	NA	NA	NA	NA	NA	0.003	23.757	0.016	191.84	0.13	0	366617	2.46	-1	3	2	98.5	NA	FALSE	0.001	0.001	0.001	0.001	0.001	2126325	2639694	0.001	0.001	0.001	0.001	0.001	5_NoID	387	0.2529	387.278	387	0.277636	72
D+	[CF2]n_707	NA	NA	NA	387.253	10.918	NA	NA	Lvl 5 Schymanski: No ID, possible PFAS: Mass defect falling within -0.11 and 0.12 OR exact mass match, and 3+ within homologous series	Yes	1851	NA	NA	NA	NA	NA	0.017	25.855	0.019	208.79	0.16	0	685166	2.48	-1	2	2	93.7	NA	FALSE	0.001	0.001	0.001	3756390	5150774	0.001	0.001	0.001	0.001	0.001	0.001	0.001	5_NoID	387	0.2531	387.278	387	0.277836	72
D+	[CF2]n_707	NA	NA	NA	387.253	15.356	NA	NA	Lvl 5 Schymanski: No ID, possible PFAS: Mass defect falling within -0.11 and 0.12 OR exact mass match, and 3+ within homologous series	Yes	2786	NA	NA	NA	NA	NA	0	24.017	0.003	193.94	0.02	0.0002	335081	2.46	-1	2	2	95.7	NA	FALSE	0.001	0.001	0.001	0.001	0.001	2398491	1957558	0.001	0.001	0.001	0.001	0.001	5_NoID	387	0.2531	387.278	387	0.277836	72
D+	[CF2]n_707	NA	NA	NA	387.253	15.848	NA	NA	Lvl 5 Schymanski: No ID, possible PFAS: Mass defect falling within -0.11 and 0.12 OR exact mass match, and 3+ within homologous series	Yes	1325	NA	NA	NA	NA	NA	0.001	24.088	0	194.51	0	0.0001	1184855	2.44	-1	3	2	100	NA	FALSE	0.001	0.001	0.001	0.001	0.001	7395763	8007358	0.001	0.001	0.001	0.001	0.001	5_NoID	387	0.2531	387.278	387	0.277836	72
D+	[CF2]n_707	NA	NA	NA	387.253	14.514	NA	NA	Lvl 5 Schymanski: No ID, possible PFAS: Mass defect falling within -0.11 and 0.12 OR exact mass match, and 3+ within homologous series	Yes	2506	NA	NA	NA	NA	NA	0.002	24.274	0.012	196.01	0.09	0.0001	413289	2.44	-1	2	2	96.7	NA	FALSE	0.001	0.001	0.001	0.001	0.001	2687781	2684972	0.001	0.001	0.001	0.001	0.001	5_NoID	387	0.2533	387.278	387	0.278036	72
D+	[CF2]n_707	NA	NA	NA	537.245	15.907	NA	NA	Lvl 5 Schymanski: No ID, possible PFAS: Mass defect falling within -0.11 and 0.12 OR exact mass match, and 3+ within homologous series	Yes	6140	NA	NA	NA	NA	NA	0.003	30.966	0.005	247.71	0.04	0.0001	49863	2.51	-1	2	2	94.9	NA	FALSE	393488	0.001	0.001	0.001	0.001	0.001	0.001	254728	0.001	0.001	0.001	0.001	5_NoID	537	0.2455	537.28	537	0.279817	72
D+	[CF2]n_707	NA	NA	NA	637.24	15.909	NA	NA	Lvl 5 Schymanski: No ID, possible PFAS: Mass defect falling within -0.11 and 0.12 OR exact mass match, and 3+ within homologous series	Yes	4655	NA	NA	NA	NA	NA	0.011	33.743	0.024	268.89	0.19	0.0005	117249	1.23	-1	4	6	100	NA	FALSE	402984	203916	195086	0.001	0.001	0.001	0.001	258940	0.001	150390	312916	0.001	5_NoID	637	0.2401	637.281	637	0.280804	72
D+	[CF2]n_737	NA	NA	NA	389.268	11.466	NA	NA	Lvl 5 Schymanski: No ID, possible PFAS: Mass defect falling within -0.11 and 0.12 OR exact mass match, and 3+ within homologous series	Yes	3767	NA	NA	NA	NA	NA	0.01	24.357	0.004	196.65	0.03	0.0002	187295	2.49	-1	2	2	97.1	NA	FALSE	0.001	0.001	0.001	995158	1439679	0.001	0.001	0.001	0.001	0.001	0.001	0.001	5_NoID	389	0.2678	389.293	389	0.292665	74
D+	[CF2]n_737	NA	NA	NA	389.268	11.945	NA	NA	Lvl 5 Schymanski: No ID, possible PFAS: Mass defect falling within -0.11 and 0.12 OR exact mass match, and 3+ within homologous series	Yes	1445	NA	NA	NA	NA	NA	0.006	24.84	0.007	200.55	0.06	0.0001	1026356	2.5	-1	2	2	84.4	NA	FALSE	0.001	0.001	0.001	5326086	8016539	0.001	0.001	0.001	0.001	0.001	0.001	0.001	5_NoID	389	0.2678	389.293	389	0.292665	74
D+	[CF2]n_737	NA	NA	NA	389.268	12.559	NA	NA	Lvl 5 Schymanski: No ID, possible PFAS: Mass defect falling within -0.11 and 0.12 OR exact mass match, and 3+ within homologous series	Yes	4551	NA	NA	NA	NA	NA	0.003	23.661	0.002	191.03	0.01	0.0001	123150	2.71	-1	3	2	100	NA	FALSE	0.001	0.001	0.001	444098	1156853	0.001	0.001	0.001	0.001	0.001	0.001	0.001	5_NoID	389	0.268	389.293	389	0.292865	74
D+	[CF2]n_737	NA	NA	NA	389.268	11.707	NA	NA	Lvl 5 Schymanski: No ID, possible PFAS: Mass defect falling within -0.11 and 0.12 OR exact mass match, and 3+ within homologous series	Yes	713	NA	NA	NA	NA	NA	0.008	24.75	0.008	199.83	0.06	0.0001	3291448	2.48	-1	2	2	100	NA	FALSE	0.001	0.001	0.001	17900000	24900000	0.001	0.001	0.001	0.001	0.001	0.001	0.001	5_NoID	389	0.2683	389.293	389	0.293165	74
D+	[CF2]n_737	NA	NA	NA	389.268	10.174	NA	NA	Lvl 5 Schymanski: No ID, possible PFAS: Mass defect falling within -0.11 and 0.12 OR exact mass match, and 3+ within homologous series	Yes	4235	NA	NA	NA	NA	NA	0.036	26.157	0.011	211.19	0.09	0.0001	144862	2.45	-1	2	2	100	NA	FALSE	0.001	0.001	0.001	855187	1028023	0.001	0.001	0.001	0.001	0.001	0.001	0.001	5_NoID	389	0.2684	389.293	389	0.293265	74
D+	[CF2]n_737	NA	NA	NA	389.268	14.027	NA	NA	Lvl 5 Schymanski: No ID, possible PFAS: Mass defect falling within -0.11 and 0.12 OR exact mass match, and 3+ within homologous series	Yes	4312	NA	NA	NA	NA	NA	0.012	24.747	0.022	199.8	0.18	0.0002	139146	2.47	-1	2	2	93.7	NA	FALSE	0.001	0.001	0.001	1041985	766906	0.001	0.001	0.001	0.001	0.001	0.001	0.001	5_NoID	389	0.2684	389.293	389	0.293265	74
D+	[CF2]n_737	NA	NA	NA	389.269	10.601	NA	NA	Lvl 5 Schymanski: No ID, possible PFAS: Mass defect falling within -0.11 and 0.12 OR exact mass match, and 3+ within homologous series	Yes	871	NA	NA	NA	NA	NA	0.018	26.183	0.01	211.4	0.08	0.0001	2295093	2.48	-1	2	2	100	NA	FALSE	0.001	0.001	0.001	12600000	17300000	0.001	0.001	0.001	0.001	0.001	0.001	0.001	5_NoID	389	0.2686	389.293	389	0.293465	74
D+	[CF2]n_737	NA	NA	NA	389.269	10.945	NA	NA	Lvl 5 Schymanski: No ID, possible PFAS: Mass defect falling within -0.11 and 0.12 OR exact mass match, and 3+ within homologous series	Yes	1282	NA	NA	NA	NA	NA	0.022	25.88	0.007	208.95	0.06	0.0002	1234538	2.45	-1	2	2	100	NA	FALSE	0.001	0.001	0.001	7475437	8573550	0.001	0.001	0.001	0.001	0.001	0.001	0.001	5_NoID	389	0.2686	389.293	389	0.293465	74
D+	[CF2]n_737	NA	NA	NA	389.269	11.996	NA	NA	Lvl 5 Schymanski: No ID, possible PFAS: Mass defect falling within -0.11 and 0.12 OR exact mass match, and 3+ within homologous series	Yes	369	NA	NA	NA	NA	NA	0.006	26.174	0.013	211.33	0.1	0.0001	8924754	2.48	-1	4	2	100	x	FALSE	0.001	0.001	0.001	48400000	67600000	0.001	0.001	0.001	0.001	0.001	0.001	0.001	5_NoID	389	0.2687	389.294	389	0.293565	74
D+	[CF2]n_737	NA	NA	NA	389.269	13.086	NA	NA	Lvl 5 Schymanski: No ID, possible PFAS: Mass defect falling within -0.11 and 0.12 OR exact mass match, and 3+ within homologous series	Yes	490	NA	NA	NA	NA	NA	0.003	24.795	0.003	200.19	0.03	0.0001	5605962	2.52	-1	2	2	100	NA	FALSE	0.001	0.001	0.001	28100000	44800000	0.001	0.001	0.001	0.001	0.001	0.001	0.001	5_NoID	389	0.2688	389.294	389	0.293665	74
D+	[CF2]n_737	NA	NA	NA	439.272	15.963	NA	NA	Lvl 5 Schymanski: No ID, possible PFAS: Mass defect falling within -0.11 and 0.12 OR exact mass match, and 3+ within homologous series	Yes	3613	NA	NA	NA	NA	NA	0.01	33.122	0.016	266.43	0.13	0.0004	204602	2.44	-1	2	2	88.3	NA	FALSE	0.001	0.001	0.001	1358493	1301333	0.001	0.001	0.001	0.001	0.001	0.001	0.001	5_NoID	439	0.272	439.3	439	0.300059	74
D+	[CF2]n_737	NA	NA	NA	439.273	15.948	NA	NA	Lvl 5 Schymanski: No ID, possible PFAS: Mass defect falling within -0.11 and 0.12 OR exact mass match, and 3+ within homologous series	Yes	44	NA	NA	NA	NA	NA	0.009	26.043	0.05	209.47	0.4	0.0007	70687980	2.31	-1	6	8	100	x	FALSE	0.001	0.001	0.001	458000000	416000000	18700000	23400000	619161	267986	0.001	1868867	371835	5_NoID	439	0.2727	439.301	439	0.300759	74
D+	[CF2]n_737	NA	NA	NA	439.273	16.155	NA	NA	Lvl 5 Schymanski: No ID, possible PFAS: Mass defect falling within -0.11 and 0.12 OR exact mass match, and 3+ within homologous series	Yes	143	NA	NA	NA	NA	NA	0.005	25.816	0.026	207.64	0.21	0.0017	25077120	2.23	-1	5	11	100	x	FALSE	580229	488915	0.001	168000000	131000000	7454442	14300000	721858	807620	728613	706530	633085	5_NoID	439	0.2733	439.301	439	0.301359	74
D+	[CF2]n_737	NA	NA	NA	489.268	17.793	NA	NA	Lvl 5 Schymanski: No ID, possible PFAS: Mass defect falling within -0.11 and 0.12 OR exact mass match, and 3+ within homologous series	Yes	6387	NA	NA	NA	NA	NA	0.054	28.037	0.011	224.82	0.09	0.0001	40742	2.54	-1	2	2	90	NA	FALSE	334845	0.001	0.001	0.001	0.001	0.001	0.001	0.001	0.001	0.001	0.001	0.001	5_NoID	489	0.2684	489.3	489	0.299652	74
D+	[CF2]n_737	NA	NA	NA	589.262	13.066	NA	NA	Lvl 5 Schymanski: No ID, possible PFAS: Mass defect falling within -0.11 and 0.12 OR exact mass match, and 3+ within homologous series	Yes	4626	NA	NA	NA	NA	NA	0.011	31.578	0.058	252.06	0.46	0	118988	2.66	-1	2	2	98.7	NA	FALSE	0.001	0.001	0.001	1080490	466360	0.001	0.001	0.001	0.001	0.001	0.001	0.001	5_NoID	589	0.2622	589.3	589	0.299839	74
D+	[CF2]n_737	NA	NA	NA	639.255	5.468	NA	NA	Lvl 5 Schymanski: No ID, possible PFAS: Mass defect falling within -0.11 and 0.12 OR exact mass match, and 3+ within homologous series	Yes	4096	NA	NA	NA	NA	NA	0.007	29.846	0.015	237.81	0.12	0.001	155725	1.75	-1	3	4	91.3	NA	FALSE	0.001	0.001	0.001	721556	709371	329676	263818	0.001	0.001	0.001	0.001	0.001	5_NoID	639	0.2551	639.296	639	0.295933	74
D+	[CF2]n_737	NA	NA	NA	739.246	11.644	NA	NA	Lvl 5 Schymanski: No ID, possible PFAS: Mass defect falling within -0.11 and 0.12 OR exact mass match, and 3+ within homologous series	Yes	6535	NA	NA	NA	NA	NA	0.02	33.877	0.115	269.17	0.92	0.0006	36049	2.48	-1	3	2	100	NA	FALSE	0.001	0.001	0.001	270556	0.001	0.001	198074	0.001	0.001	0.001	0.001	0.001	5_NoID	739	0.2457	739.293	739	0.29292	74
D+	[CF2]n_740	NA	NA	NA	325.273	15.81	NA	NA	Lvl 5 Schymanski: No ID, possible PFAS: Mass defect falling within -0.11 and 0.12 OR exact mass match, and 3+ within homologous series	Yes	4361	NA	NA	NA	NA	NA	0.035	22.896	0.027	186.07	0.22	0.0006	136228	3.48	-1	2	2	87.7	NA	FALSE	0.001	0.001	0.001	0.001	0.001	0.001	1711537	0.001	59427.9	0.001	0.001	0.001	5_NoID	325	0.2733	325.294	325	0.294077	74
D+	[CF2]n_740	NA	NA	NA	325.276	15.148	NA	NA	Lvl 5 Schymanski: No ID, possible PFAS: Mass defect falling within -0.11 and 0.12 OR exact mass match, and 3+ within homologous series	Yes	253	NA	NA	NA	NA	NA	0.034	22.7	0.03	184.47	0.25	0.0005	14257090	2.52	-1	3	2	77	NA	FALSE	0.001	0.001	0.001	115000000	0.001	0.001	70500000	0.001	0.001	0.001	0.001	0.001	5_NoID	325	0.2759	325.297	325	0.296677	74
D+	[CF2]n_740	NA	NA	NA	375.269	15.704	NA	NA	Lvl 5 Schymanski: No ID, possible PFAS: Mass defect falling within -0.11 and 0.12 OR exact mass match, and 3+ within homologous series	Yes	6830	NA	NA	NA	NA	NA	0.001	25.49	0.02	206.06	0.16	0.0006	26188	2.47	-1	3	2	87.8	NA	FALSE	0.001	0.001	0.001	0.001	0.001	145107	195334	0.001	0.001	0.001	0.001	0.001	5_NoID	375	0.2691	375.293	375	0.29307	74
D+	[CF2]n_740	NA	NA	NA	425.267	16.789	NA	NA	Lvl 5 Schymanski: No ID, possible PFAS: Mass defect falling within -0.11 and 0.12 OR exact mass match, and 3+ within homologous series	Yes	4830	NA	NA	NA	NA	NA	0.014	25.527	0.028	205.51	0.23	0	108015	2.72	-1	2	2	73.9	NA	FALSE	0.001	0.001	0.001	0.001	0.001	383885	1020312	0.001	0.001	0.001	0.001	0.001	5_NoID	425	0.2672	425.294	425	0.294364	74
D+	[CF2]n_740	NA	NA	NA	425.268	11.97	NA	NA	Lvl 5 Schymanski: No ID, possible PFAS: Mass defect falling within -0.11 and 0.12 OR exact mass match, and 3+ within homologous series	Yes	3210	NA	NA	NA	NA	NA	0.008	24.992	0.019	201.21	0.15	0.0006	256368	2.51	-1	2	2	97.6	NA	FALSE	0.001	0.001	0.001	1294397	2038391	0.001	0.001	0.001	0.001	0.001	0.001	0.001	5_NoID	425	0.268	425.295	425	0.295164	74
D+	[CF2]n_768	NA	NA	NA	355.284	16.633	NA	NA	Lvl 5 Schymanski: No ID, possible PFAS: Mass defect falling within -0.11 and 0.12 OR exact mass match, and 3+ within homologous series	Yes	6885	NA	NA	NA	NA	NA	0.051	23.94	0.005	193.9	0.04	0.0006	24265	1.97	-1	2	3	72.3	NA	FALSE	0.001	0.001	0.001	0.001	0.001	69676.5	0.001	117497	0.001	128269	0.001	0.001	5_NoID	355	0.2835	355.306	355	0.306194	75
D+	[CF2]n_768	NA	NA	NA	405.285	16.856	NA	NA	Lvl 5 Schymanski: No ID, possible PFAS: Mass defect falling within -0.11 and 0.12 OR exact mass match, and 3+ within homologous series	Yes	362	NA	NA	NA	NA	NA	0.01	25.164	0.016	202.9	0.13	0.0002	9101202	0.31	-1	4	13	99	NA	FALSE	10500000	10500000	10800000	5898975	5140385	7181879	8356540	8555043	8448046	8368563	8591374	9251504	5_NoID	405	0.2851	405.311	405	0.310988	75
D+	[CF2]n_768	NA	NA	NA	405.285	15.949	NA	NA	Lvl 5 Schymanski: No ID, possible PFAS: Mass defect falling within -0.11 and 0.12 OR exact mass match, and 3+ within homologous series	Yes	4041	NA	NA	NA	NA	NA	0.037	25.159	0.031	202.86	0.25	0.0005	160898	1.14	-1	3	6	88.5	NA	FALSE	305350	347113	378745	0.001	0.001	0.001	0.001	434899	0.001	323010	302552	0.001	5_NoID	405	0.2852	405.311	405	0.311088	75
D+	[CF2]n_768	NA	NA	NA	405.286	16.287	NA	NA	Lvl 5 Schymanski: No ID, possible PFAS: Mass defect falling within -0.11 and 0.12 OR exact mass match, and 3+ within homologous series	Yes	2467	NA	NA	NA	NA	NA	0.025	25.18	0.008	203.03	0.07	0.0011	427408	1.62	-1	3	5	82.4	NA	FALSE	0.001	0.001	0.001	0.001	0.001	0.001	2304314	487321	840948	0.001	997403	926312	5_NoID	405	0.2856	405.311	405	0.311488	75
D+	[CF2]n_768	NA	NA	NA	455.274	17.449	NA	NA	Lvl 5 Schymanski: No ID, possible PFAS: Mass defect falling within -0.11 and 0.12 OR exact mass match, and 3+ within homologous series	Yes	3856	NA	NA	NA	NA	NA	0.001	26.737	0.007	214.82	0.05	0.0002	179206	2.44	-1	2	2	95.3	NA	FALSE	0.001	0.001	0.001	1146006	1183670	0.001	0.001	0.001	0.001	0.001	0.001	0.001	5_NoID	455	0.2741	455.303	455	0.303181	75
D+	[CF2]n_768	NA	NA	NA	455.279	10.421	NA	NA	Lvl 5 Schymanski: No ID, possible PFAS: Mass defect falling within -0.11 and 0.12 OR exact mass match, and 3+ within homologous series	Yes	5472	NA	NA	NA	NA	NA	0.006	27.472	0.017	220.73	0.13	0	75450	2.49	-1	2	2	82.8	NA	FALSE	0.001	0.001	0.001	0.001	0.001	581829	399027	0.001	0.001	0.001	0.001	0.001	5_NoID	455	0.2785	455.308	455	0.307581	75
D+	[CF2]n_770	NA	NA	NA	339.289	14.84	NA	NA	Lvl 5 Schymanski: No ID, possible PFAS: Mass defect falling within -0.11 and 0.12 OR exact mass match, and 3+ within homologous series	Yes	1825	NA	NA	NA	NA	NA	0.003	23.025	0.035	186.81	0.29	0.0003	701741	2.04	-1	2	5	100	NA	FALSE	0.001	0.001	0.001	0.001	0.001	3748796	4031882	602809	0.001	479528	259616	0.001	5_NoID	339	0.2887	339.31	339	0.310372	75
D+	[CF2]n_770	NA	NA	NA	489.275	15.955	NA	NA	Lvl 5 Schymanski: No ID, possible PFAS: Mass defect falling within -0.11 and 0.12 OR exact mass match, and 3+ within homologous series	Yes	3566	NA	NA	NA	NA	NA	0.002	28.405	0.022	227.77	0.18	0	209516	1.94	-1	3	3	100	NA	FALSE	1132306	825879	765516	0.001	0.001	0.001	0.001	0.001	0.001	0.001	0.001	0.001	5_NoID	489	0.2753	489.307	489	0.306553	75
D+	[CF2]n_770	NA	NA	NA	489.276	16.151	NA	NA	Lvl 5 Schymanski: No ID, possible PFAS: Mass defect falling within -0.11 and 0.12 OR exact mass match, and 3+ within homologous series	Yes	1214	NA	NA	NA	NA	NA	0.008	27.264	0.024	218.61	0.19	0.0002	1336858	0.5	-1	3	13	100	NA	FALSE	927972	704717	604313	1232870	1838580	1882763	2940814	1628585	1367800	1150069	1528403	1150511	5_NoID	489	0.2763	489.308	489	0.307553	75
D+	[CF2]n_770	NA	NA	NA	539.27	17.818	NA	NA	Lvl 5 Schymanski: No ID, possible PFAS: Mass defect falling within -0.11 and 0.12 OR exact mass match, and 3+ within homologous series	Yes	5409	NA	NA	NA	NA	NA	0.03	28.424	0.031	227.35	0.25	0.0005	78090	1.54	-1	3	5	88.1	NA	FALSE	0.001	0.001	349419	0.001	0.001	234005	88616.6	0.001	242984	0.001	0.001	100144	5_NoID	539	0.27	539.304	539	0.304446	75
D+	[CF2]n_770	NA	NA	NA	539.27	17.933	NA	NA	Lvl 5 Schymanski: No ID, possible PFAS: Mass defect falling within -0.11 and 0.12 OR exact mass match, and 3+ within homologous series	Yes	6645	NA	NA	NA	NA	NA	0.023	28.425	0.013	227.36	0.11	0.0002	32804	2.04	-1	2	3	82.7	NA	FALSE	0.001	189795	0.001	160836	0.001	0.001	0.001	0.001	0.001	75816.7	0.001	0.001	5_NoID	539	0.2701	539.305	539	0.304546	75
D+	[CF2]n_770	NA	NA	NA	539.27	17.287	NA	NA	Lvl 5 Schymanski: No ID, possible PFAS: Mass defect falling within -0.11 and 0.12 OR exact mass match, and 3+ within homologous series	Yes	4420	NA	NA	NA	NA	NA	0.046	28.43	0.021	227.4	0.16	0.0003	132299	1.01	-1	3	7	93.7	NA	FALSE	0.001	0.001	187896	269028	0.001	211042	188152	0.001	312070	332802	218891	0.001	5_NoID	539	0.2702	539.305	539	0.304646	75
D+	[CF2]n_770	NA	NA	NA	539.27	17.114	NA	NA	Lvl 5 Schymanski: No ID, possible PFAS: Mass defect falling within -0.11 and 0.12 OR exact mass match, and 3+ within homologous series	Yes	5513	NA	NA	NA	NA	NA	0.041	28.436	0.028	227.45	0.22	0.0006	73358	1.29	-1	3	7	83.9	NA	FALSE	0.001	0.001	306322	0.001	156426	59320.7	158404	99180.4	37186.9	0.001	0.001	136820	5_NoID	539	0.2703	539.305	539	0.304746	75
D+	[CF2]n_810	NA	NA	NA	545.298	6.224	NA	NA	Lvl 5 Schymanski: No ID, possible PFAS: Mass defect falling within -0.11 and 0.12 OR exact mass match, and 3+ within homologous series	Yes	3145	NA	NA	NA	NA	NA	0.005	27.84	0.006	222.62	0.05	0.0003	266623	2.07	-1	2	3	100	NA	FALSE	0.001	0.001	0.001	1727543	0.001	651433	1087121	0.001	0.001	0.001	0.001	0.001	5_NoID	545	0.2977	545.333	545	0.332531	77
D+	[CF2]n_810	NA	NA	NA	695.279	9.207	NA	NA	Lvl 5 Schymanski: No ID, possible PFAS: Mass defect falling within -0.11 and 0.12 OR exact mass match, and 3+ within homologous series	Yes	7010	NA	NA	NA	NA	NA	0.002	32.258	0.012	256.6	0.1	0.0015	20580	2.45	-1	2	2	100	NA	FALSE	0.001	0.001	0.001	125132	142410	0.001	0.001	0.001	0.001	0.001	0.001	0.001	5_NoID	695	0.2785	695.323	695	0.322911	77
D+	[CF2]n_810	NA	NA	NA	895.274	11.637	NA	NA	Lvl 5 Schymanski: No ID, possible PFAS: Mass defect falling within -0.11 and 0.12 OR exact mass match, and 3+ within homologous series	Yes	2954	NA	NA	NA	NA	NA	0.009	37.509	0.029	297.1	0.23	0.0004	299566	1.53	-1	3	7	100	NA	FALSE	0.001	0.001	0.001	1640079	336197	0.001	660634	434230	273678	407317	0.001	142218	5_NoID	895	0.2735	895.331	895	0.330686	77
D+	[CF2]n_812	NA	NA	NA	369.3	17.563	NA	NA	Lvl 5 Schymanski: No ID, possible PFAS: Mass defect falling within -0.11 and 0.12 OR exact mass match, and 3+ within homologous series	Yes	7297	NA	NA	NA	NA	NA	0.05	24.309	0.037	196.62	0.3	0.0002	6396	2.51	-1	2	2	82.4	NA	FALSE	0.001	0.001	0.001	0.001	0.001	0.001	0.001	0.001	50412.6	32729.8	0.001	0.001	5_NoID	369	0.2995	369.323	369	0.323089	77
D+	[CF2]n_812	NA	NA	NA	369.3	15.305	NA	NA	Lvl 5 Schymanski: No ID, possible PFAS: Mass defect falling within -0.11 and 0.12 OR exact mass match, and 3+ within homologous series	Yes	3930	NA	NA	NA	NA	NA	0.046	24.428	0.043	197.58	0.34	0.0001	171174	2.06	-1	2	3	82.4	NA	FALSE	0.001	0.001	0.001	1079648	724393	421217	0.001	0.001	0.001	0.001	0.001	0.001	5_NoID	369	0.2997	369.323	369	0.323289	77
D+	[CF2]n_812	NA	NA	NA	369.3	16.958	NA	NA	Lvl 5 Schymanski: No ID, possible PFAS: Mass defect falling within -0.11 and 0.12 OR exact mass match, and 3+ within homologous series	Yes	1541	NA	NA	NA	NA	NA	0.02	24.403	0.063	197.38	0.51	0.0002	918883	1.36	-1	3	7	84.4	NA	FALSE	978872	0.001	912239	0.001	0.001	2015348	4366491	1009891	1762370	0.001	0.001	0.001	5_NoID	369	0.2998	369.323	369	0.323389	77
D+	[CF2]n_812	NA	NA	NA	369.3	17.174	NA	NA	Lvl 5 Schymanski: No ID, possible PFAS: Mass defect falling within -0.11 and 0.12 OR exact mass match, and 3+ within homologous series	Yes	679	NA	NA	NA	NA	NA	0.009	24.295	0.041	196.5	0.33	0.0002	3498675	0.8	-1	3	9	100	NA	FALSE	7027423	5288878	7729533	0.001	0.001	2991118	4293863	3031548	4574524	4180597	0.001	0.001	5_NoID	369	0.2998	369.323	369	0.323389	77
D+	[CF2]n_812	NA	NA	NA	369.301	16.272	NA	NA	Lvl 5 Schymanski: No ID, possible PFAS: Mass defect falling within -0.11 and 0.12 OR exact mass match, and 3+ within homologous series	Yes	5803	NA	NA	NA	NA	NA	0.02	24.371	0.049	197.12	0.4	0.0007	62672	1.64	-1	2	4	88.7	NA	FALSE	0.001	0.001	111686	0.001	0.001	0.001	0.001	237946	0.001	0.001	248821	216280	5_NoID	369	0.3008	369.324	369	0.324389	77
D+	[CF2]n_812	NA	NA	NA	419.3	15.927	NA	NA	Lvl 5 Schymanski: No ID, possible PFAS: Mass defect falling within -0.11 and 0.12 OR exact mass match, and 3+ within homologous series	Yes	3218	NA	NA	NA	NA	NA	0.012	25.441	0.017	204.91	0.14	0.0002	254734	1.59	-1	3	4	90.1	NA	FALSE	0.001	676468	1008300	0.001	0.001	0.001	0.001	914246	0.001	712531	0.001	0.001	5_NoID	419	0.3005	419.327	419	0.327283	77
D+	[CF2]n_812	NA	NA	NA	419.301	16.244	NA	NA	Lvl 5 Schymanski: No ID, possible PFAS: Mass defect falling within -0.11 and 0.12 OR exact mass match, and 3+ within homologous series	Yes	1091	NA	NA	NA	NA	NA	0.024	25.453	0.019	205.01	0.16	0.0004	1591516	0.88	-1	4	8	83.9	NA	FALSE	2932012	0.001	0.001	0.001	0.001	3407459	3397824	1838664	2522521	1856944	2016814	2717469	5_NoID	419	0.3008	419.328	419	0.327583	77
D+	[CF2]n_812	NA	NA	NA	419.301	16.866	NA	NA	Lvl 5 Schymanski: No ID, possible PFAS: Mass defect falling within -0.11 and 0.12 OR exact mass match, and 3+ within homologous series	Yes	208	NA	NA	NA	NA	NA	0.005	25.455	0.016	205.02	0.13	0.0001	16897320	0.55	-1	5	11	92.8	NA	FALSE	26900000	24600000	28900000	10800000	8995436	19600000	0.001	19200000	19300000	19100000	20000000	22300000	5_NoID	419	0.3008	419.328	419	0.327583	77
D+	[CF2]n_812	NA	NA	NA	519.297	17.007	NA	NA	Lvl 5 Schymanski: No ID, possible PFAS: Mass defect falling within -0.11 and 0.12 OR exact mass match, and 3+ within homologous series	Yes	2983	NA	NA	NA	NA	NA	0.031	27.563	0.023	220.67	0.19	0.0003	294711	0.79	-1	3	10	82.4	NA	FALSE	656649	601681	514304	0.001	0.001	103864	0.001	248214	382054	310391	242654	554259	5_NoID	519	0.2967	519.33	519	0.32987	77
D+	[CF2]n_812	NA	NA	NA	519.297	17.411	NA	NA	Lvl 5 Schymanski: No ID, possible PFAS: Mass defect falling within -0.11 and 0.12 OR exact mass match, and 3+ within homologous series	Yes	4172	NA	NA	NA	NA	NA	0.018	27.536	0.018	220.45	0.14	0.0005	148855	1.28	-1	3	6	86.4	NA	FALSE	484258	329155	239368	0.001	0.001	0.001	0.001	415791	382605	0.001	83936.4	0.001	5_NoID	519	0.2967	519.33	519	0.32987	77
D+	[CF2]n_812	NA	NA	NA	519.297	16.441	NA	NA	Lvl 5 Schymanski: No ID, possible PFAS: Mass defect falling within -0.11 and 0.12 OR exact mass match, and 3+ within homologous series	Yes	4491	NA	NA	NA	NA	NA	0.017	27.604	0.012	221	0.1	0.0002	128102	2.03	-1	3	3	75.6	NA	FALSE	0.001	0.001	0.001	0.001	0.001	0.001	0.001	518750	0.001	790969	355607	0.001	5_NoID	519	0.2968	519.33	519	0.32997	77
D+	[CF2]n_822	NA	NA	NA	341.303	15.092	NA	NA	Lvl 5 Schymanski: No ID, possible PFAS: Mass defect falling within -0.11 and 0.12 OR exact mass match, and 3+ within homologous series	Yes	6781	NA	NA	NA	NA	NA	0.025	23.142	0.047	187.72	0.38	0.0002	27696	2.89	-1	2	2	90.7	NA	FALSE	0.001	0.001	0.001	0.001	0.001	284796	75247.5	0.001	0.001	0.001	0.001	0.001	5_NoID	341	0.3031	341.325	341	0.324901	77
D+	[CF2]n_822	NA	NA	NA	341.305	15.939	NA	NA	Lvl 5 Schymanski: No ID, possible PFAS: Mass defect falling within -0.11 and 0.12 OR exact mass match, and 3+ within homologous series	Yes	5573	NA	NA	NA	NA	NA	0.049	23.516	0.024	190.75	0.19	0.0002	70601	2.58	-1	2	2	71.4	NA	FALSE	0.001	0.001	0.001	605246	0.001	0.001	0.001	0.001	0.001	312568	0.001	0.001	5_NoID	341	0.3045	341.326	341	0.326301	77
D+	[CF2]n_822	NA	NA	NA	341.305	16.252	NA	NA	Lvl 5 Schymanski: No ID, possible PFAS: Mass defect falling within -0.11 and 0.12 OR exact mass match, and 3+ within homologous series	Yes	1918	NA	NA	NA	NA	NA	0.047	23.46	0.049	190.29	0.4	0.0007	642214	2.44	-1	2	3	88	NA	FALSE	0.001	0.001	0.001	0.001	0.001	3133185	4998798	0.001	0.001	0.001	216803	0.001	5_NoID	341	0.3052	341.327	341	0.327001	77
D+	[CF2]n_822	NA	NA	NA	341.306	17.099	NA	NA	Lvl 5 Schymanski: No ID, possible PFAS: Mass defect falling within -0.11 and 0.12 OR exact mass match, and 3+ within homologous series	Yes	2087	NA	NA	NA	NA	NA	0.018	23.767	0.074	192.79	0.6	0.001	557784	3.52	-1	2	2	84.9	NA	FALSE	0.001	0.001	0.001	0.001	7088034	0.001	0.001	0.001	0.001	163157	0.001	0.001	5_NoID	341	0.3061	341.328	341	0.327901	77
D+	[CF2]n_822	NA	NA	NA	341.307	16.929	NA	NA	Lvl 5 Schymanski: No ID, possible PFAS: Mass defect falling within -0.11 and 0.12 OR exact mass match, and 3+ within homologous series	Yes	1143	NA	NA	NA	NA	NA	0.019	23.706	0.083	192.29	0.67	0.0015	1501499	1.15	-1	4	9	98.3	NA	FALSE	0.001	1676426	0.001	0.001	1351559	3481018	3064397	327802	699507	706008	5490458	2722305	5_NoID	341	0.307	341.329	341	0.328801	77
D+	[CF2]n_822	NA	NA	NA	441.3	13.474	NA	NA	Lvl 5 Schymanski: No ID, possible PFAS: Mass defect falling within -0.11 and 0.12 OR exact mass match, and 3+ within homologous series	Yes	2084	NA	NA	NA	NA	NA	0.01	26.281	0.021	211.35	0.17	0.0003	560040	2.44	-1	2	2	75.5	NA	FALSE	0.001	0.001	0.001	0.001	0.001	3826276	3454246	0.001	0.001	0.001	0.001	0.001	5_NoID	441	0.2997	441.328	441	0.327888	77
D+	[CF2]n_822	NA	NA	NA	441.301	15.336	NA	NA	Lvl 5 Schymanski: No ID, possible PFAS: Mass defect falling within -0.11 and 0.12 OR exact mass match, and 3+ within homologous series	Yes	3257	NA	NA	NA	NA	NA	0.01	26.113	0.1	210	0.81	0.0004	249227	2.76	-1	2	2	82.4	NA	FALSE	0.001	0.001	0.001	0.001	0.001	838379	2401574	0.001	0.001	0.001	0.001	0.001	5_NoID	441	0.3012	441.329	441	0.329388	77
D+	[CF2]n_822	NA	NA	NA	541.295	16.05	NA	NA	Lvl 5 Schymanski: No ID, possible PFAS: Mass defect falling within -0.11 and 0.12 OR exact mass match, and 3+ within homologous series	Yes	5736	NA	NA	NA	NA	NA	0.007	29.932	0.027	239.4	0.21	0.0001	65042	2.44	-1	3	2	93.7	NA	FALSE	0.001	0.001	0.001	0.001	0.001	440106	405441	0.001	0.001	0.001	0.001	0.001	5_NoID	541	0.2949	541.329	541	0.329475	77
[truncated: 6,407 more rows]
[truncated: 17 more columns]

## Sheet: Table S7
Table S7: Final novel features
[truncated: 17 more rows]
[truncated: 19 more columns]

## Sheet: Table S8
Table S8: Expansion of Table 1 to inlude specific feature numbers found in the Feature Table and experimental retention time values
[truncated: 68 more rows]
